# Supplementary material for: Web-based NGS data analysis using miRMaster: a large-scale meta-analysis of human miRNAs
Source: Nucleic Acids Res. 2017 Jul 12;45(15):8731–44. doi: 10.1093/nar/gkx595 (PMC5587802; doi:10.1093/nar/gkx595)
Supplement: Supplementary Data [file gkx595_Supp.zip]

Archive with 2 entries (2 files):
- nar-01232-n-2017-File009.pdf
- nar-01232-n-2017-File010.xlsx
