# Supplementary material for: Web-based NGS data analysis using miRMaster: a large-scale meta-analysis of human miRNAs
Source: Nucleic Acids Res. 2017 Jul 12;45(15):8731–44. doi: 10.1093/nar/gkx595 (PMC5587802; doi:10.1093/nar/gkx595)
Supplement: Supplementary Data [file gkx595_Supp.zip › nar-01232-n-2017-File010.xlsx]

## Sheet: Supplemental Table 1
Table S1: List of all used features including a brief description, their runtime impact and their p-value. The p-value resulted from a two sided Wilcoxon rank-sum test after Benjamini-Hochberg adjustment (alpha=0.05) for multiple testing on our positive and negative datasets.
Feature	Description	MWW p-value	Runtime category
mfe_pre	Minimum free energy of the precursor computed by the Vienna RNA package	1.80376e-184	Structure/Thermodynamics (fast)
mfe_pre_norm	Minimum free energy of the precursor normalized by its length	1.37431e-160	Structure/Thermodynamics (fast)
efe	Ensemble free energy of the precursor computed by the Vienna RNA package	2.3929e-184	Structure/Thermodynamics (fast)
nefe	Ensemble free energy of the precursor normalized by its length	9.11228e-162	Structure/Thermodynamics (fast)
mfei1	Minimum free energy index 1, i.e. mfe_pre_norm/g_c_ratio_pre, as defined by Zhang et al.	3.94336e-219	Structure/Thermodynamics (fast)
mfei2	Minimum free energy index 2, i.e. mfe_pre_norm/num_stems, as defined by Loong and Mishra	2.89061e-139	Structure/Thermodynamics (fast)
mfei3	Minimum free energy index 3, i.e. mfe_pre_norm/num_loops, as defined by Batuwita and Palade	2.21723e-156	Structure/Thermodynamics (fast)
mfei4	Minimum free energy index 4, i.e. mfe_pre/num_bps_pre, as defined by Batuwita and Palade	2.03863e-92	Structure/Thermodynamics (fast)
mfei5	Minimum free energy index 5, i.e. mfe_pre/(num_bps_pre*g_c_ratio_pre), as defined by Lertampaiporn et al.	2.9213e-158	Structure/Thermodynamics (fast)
mfe_by_mean_mfe_pre_norm	Ratio of the minimum free energy of the precursor and the mean of the minimum free energy normalized by the precursor length, as defined by Lertampaiporn et al.	2.43944e-128	Randomized Thermodynamics/SC Index
mfe_duplex_5p_3p	Free energy of the 5'-3' miRNA duplex evaluated by the eval function of the Vienna RNA package, using the predicted secondary structure of the precursor	1.20623e-183	Structure/Thermodynamics (fast)
mfe_duplex_5p_3p_norm	Free energy of the 5'-3' miRNA duplex normalized by the length of the longest miRNA arm	1.34985e-181	Structure/Thermodynamics (fast)
mfe_duplex_5p_3p_alt2	Minimum free energy of the 5'-3' miRNA duplex computed by the cofold function of the Vienna RNA package	7.22063e-167	Structure/Thermodynamics (fast)
mfe_duplex_5p_3p_alt2_norm	Minimum free energy of the cofolded 5'-3' miRNA duplex normalized by the length of the longest miRNA arm	4.03851e-170	Structure/Thermodynamics (fast)
diff	|mfe-efe| normalized by precursor length	8.47932e-19	Structure/Thermodynamics (fast)
melting_temp	Melting temperature of precursor computed by UNAFold 3.8	6.90213e-128	Structure/Thermodynamics (fast)
melting_temp_norm	Melting temperature normalized by the precursor length	0.105726	Structure/Thermodynamics (fast)
melting_temp_norm_loop	Melting temperature normalized by the number of loops	1.42261e-79	Structure/Thermodynamics (fast)
freq	Frequency of the minimum free energy structure of the precursor computed by the Vienna RNA package	0.000138535	Structure/Thermodynamics (fast)
mfe_3	Minimum free energy of the 3' miRNA computed by the Vienna RNA package	2.04595e-05	Structure/Thermodynamics (fast)
mfe_5	Minimum free energy of the 5' miRNA computed by the Vienna RNA package	4.26926e-08	Structure/Thermodynamics (fast)
struct_enthalpy	Structure enthalpy of the precursor computed by UNAFold 3.8	3.08544e-133	Structure/Thermodynamics (fast)
struct_enthalpy_norm	Structure enthalpy normalized by the precursor length	6.46818e-87	Structure/Thermodynamics (fast)
struct_enthalpy_norm_loop	Structure enthalpy normalized by the number of loops	5.24792e-172	Structure/Thermodynamics (fast)
struct_entropy	Structure entropy of the precursor computed by UNAFold 3.8	1.25744e-116	Structure/Thermodynamics (fast)
struct_entropy_norm	Structure entropy normalized by the precursor length	9.73835e-65	Structure/Thermodynamics (fast)
struct_entropy_norm_loop	Structure entropy normalized by the number of loops	1.81875e-164	Structure/Thermodynamics (fast)
shannon_entropy_norm	Shannon entropy normalized by the length of the precursor, as defined by Loong and Mishra	6.04567e-81	Structure/Thermodynamics (fast)
shannon_entropy_norm_per_loop	Shannon entropy normalized by the number of loops	1.06419e-47	Structure/Thermodynamics (fast)
randfold_p_value_pre	Minimum free energy P-value as defined by Bonnet et al.	1.62676e-166	Randomized Thermodynamics/SC Index
z_mean_bp_distance_norm	Z-score of the mean_bp_distance_norm using mononucleotide shuffled precursor sequences, as defined by Loong and Mishra	6.83469e-81	Randomized Thermodynamics/SC Index
z_mfe_pre_norm	Z-score of the mfe_pre_norm using mononucleotide shuffled precursor sequences, as defined by Loong and Mishra	1.53618e-196	Randomized Thermodynamics/SC Index
z_shannon_entropy_norm	Z-score of the shannon_entropy_norm using mononucleotide shuffled precursor sequences, as defined by Loong and Mishra	1.14765e-88	Randomized Thermodynamics/SC Index
z_struct_compactness	Z-score of the struct_compactness using mononucleotide shuffled precursor sequences, as defined by Loong and Mishra	4.48103e-87	Randomized Thermodynamics/SC Index
sc_index	Self containement of the precursor, as defined by Lee and Kim	1.35951e-194	Randomized Thermodynamics/SC Index
sc_index_pre_norm	Self containement index normalized by the precursor length	1.05501e-104	Randomized Thermodynamics/SC Index
sc_index_bp_norm	Self containement index normalized by the number of base pairs	2.828e-36	Randomized Thermodynamics/SC Index
sc_index_non_bp_norm	sc_index/(1-num_bps_pre_norm)	2.26712e-210	Randomized Thermodynamics/SC Index
sc_index_non_bp_a_norm	sc_index/non_pair_prob_a	1.81983e-192	Randomized Thermodynamics/SC Index
sc_index_non_bp_c_norm	sc_index/non_pair_prob_c	2.33501e-149	Randomized Thermodynamics/SC Index
sc_index_non_bp_g_norm	sc_index/non_pair_prob_g	4.1842e-144	Randomized Thermodynamics/SC Index
sc_index_non_bp_u_norm	sc_index/non_pair_prob_u	9.57065e-154	Randomized Thermodynamics/SC Index
sc_index_x_num_bps_pre_norm	sc_index*num_bps_pre_norm	3.88475e-216	Randomized Thermodynamics/SC Index
sc_index_x_num_bps_pre_norm_by_non_bp_norm	sc_index*num_bps_pre_norm/(1-num_bps_pre_norm)	9.85934e-218	Randomized Thermodynamics/SC Index
sc_index_x_mfe_by_mean_mfe_norm	sc_index*mfe_pre/mean_mfe_pre_norm	5.38459e-188	Randomized Thermodynamics/SC Index
sc_index_x_z_mfe	sc_index*z_mfe_pre_norm	5.33495e-202	Randomized Thermodynamics/SC Index
novomirank_score	A precursor ranking score composed of multiple features and describing the distance to early miRBase versions, as defined by Backes et al.	1.17099e-172	Structure/Thermodynamics (fast)
seq_len_3	Length of the 3' miRNA	2.07672e-70	Sequence (fast)
seq_len_5	Length of the 5' miRNA	6.39117e-99	Sequence (fast)
seq_len_norm_3	Length of the 3' miRNA normalized by the length of the longest miRNA arm	1.409e-06	Sequence (fast)
seq_len_norm_5	Length of the 5' miRNA normalized by the length of the longest miRNA arm	4.42674e-21	Sequence (fast)
seq_len_loop	Length of the loop region, i.e. the region between the 5' and 3' miRNA	3.98618e-51	Sequence (fast)
seq_len_norm_loop	Precursor length normalized by the loop length	4.2143e-42	Sequence (fast)
seq_len_pre	Precursor length	1.20581e-73	Sequence (fast)
mean_bp_distance	Mean base pair distance in the equilibrium ensemble using the Vienna RNA package	7.63373e-45	Structure/Thermodynamics (fast)
mean_bp_distance_norm	Mean base pair distance normalized by the length of the precursor	2.61869e-70	Structure/Thermodynamics (fast)
non_pair_prob_a	Sum of the non-pairing probabilities of all A normalized by the number of A in the precursor, derived from the Vienna RNA package, as defined by Pasailǎ et al.	4.75525e-125	Structure/Thermodynamics (fast)
non_pair_prob_c	Sum of the non-pairing probabilities of all C normalized by the number of C in the precursor, derived from the Vienna RNA package, as defined by Pasailǎ et al.	4.7087e-56	Structure/Thermodynamics (fast)
non_pair_prob_g	Sum of the non-pairing probabilities of all G normalized by the number of G in the precursor, derived from the Vienna RNA package, as defined by Pasailǎ et al.	8.84186e-48	Structure/Thermodynamics (fast)
non_pair_prob_u	Sum of the non-pairing probabilities of all U normalized by the number of U in the precursor, derived from the Vienna RNA package, as defined by Pasailǎ et al.	2.38939e-57	Structure/Thermodynamics (fast)
overall_non_pair_prob	Sum of the non-pairing probabilities normalized by the length of the precursor, derived from the Vienna RNA package, as defined by Pasailǎ et al.	7.28617e-190	Structure/Thermodynamics (fast)
pair_prob_sum_A_U	Sum of the pairing probability of A and U in the precursor, derived from the Vienna RNA package, as defined by Pasailǎ et al.	1.04309e-96	Structure/Thermodynamics (fast)
pair_prob_sum_C_G	Sum of the pairing probability of C and G in the precursor, derived from the Vienna RNA package, as defined by Pasailǎ et al.	4.7724e-14	Structure/Thermodynamics (fast)
pair_prob_sum_G_U	Sum of the pairing probability of G and U in the precursor, derived from the Vienna RNA package, as defined by Pasailǎ et al.	0.12551	Structure/Thermodynamics (fast)
num_bps_pre	Number of base pairs in the precursor	1.45041e-141	Structure/Thermodynamics (fast)
num_bps_pre_norm	Number of base pairs in the precursor normalized by its length	4.70544e-142	Structure/Thermodynamics (fast)
num_3p_paired	Number of paired nucleotides in the 3' miRNA	5.33495e-202	Structure/Thermodynamics (fast)
num_3p_unpaired	Number of unpaired nucleotides in the 3' miRNA	3.24383e-122	Structure/Thermodynamics (fast)
num_5p_paired	Number of paired nucleotides in the 5' miRNA	1.46721e-215	Structure/Thermodynamics (fast)
num_5p_unpaired	Number of unpaired nucleotides in the 5' miRNA	2.24554e-113	Structure/Thermodynamics (fast)
num_loop_paired	Number of paired nucleotides in the region between 5' and 3' miRNA	2.92274e-50	Structure/Thermodynamics (fast)
num_loop_unpaired	Number of unpaired nucleotides in the region between 5' and 3' miRNA	1.18565e-36	Structure/Thermodynamics (fast)
num_1_3_c_paired	Number of closing parenthesis in the first third of the precursor	0.996499	Structure/Thermodynamics (fast)
num_1_3_o_paired	Number of opening parenthesis in the first third of the precursor	5.59951e-153	Structure/Thermodynamics (fast)
num_1_3_unpaired	Number of unpaired nucleotides in the first third of the precursor	5.27334e-104	Structure/Thermodynamics (fast)
num_2_3_c_paired	Number of closing parenthesis in the second third of the precursor	1.19694e-14	Structure/Thermodynamics (fast)
num_2_3_o_paired	Number of opening parenthesis in the second third of the precursor	8.64581e-17	Structure/Thermodynamics (fast)
num_2_3_unpaired	Number of unpaired nucleotides in the second third of the precursor	2.78136e-12	Structure/Thermodynamics (fast)
num_3_3_c_paired	Number of closing parenthesis in the last third of the precursor	8.41362e-163	Structure/Thermodynamics (fast)
num_3_3_o_paired	Number of opening parenthesis in the last third of the precursor	0.996499	Structure/Thermodynamics (fast)
num_3_3_unpaired	Number of unpaired nucleotides in the last third of the precursor	7.1287e-109	Structure/Thermodynamics (fast)
num_loops	Number of loops in the precursor, as defined by Loong and Mishra	2.45789e-28	Structure/Thermodynamics (fast)
num_stems	Number of stems in the precursor, as defined by Loong and Mishra	2.45789e-28	Structure/Thermodynamics (fast)
struct_compactness	Compactness degree of tree-graph representation of the precursor sequence, as defined by Loong and Mishra	2.40377e-28	Structure/Thermodynamics (fast)
a_t_ratio_pre	A+U nucleotide ratio of the precursor	1.19402e-07	Sequence (fast)
g_c_ratio_pre	G+C nucleotide ratio of the precursor	1.19402e-07	Sequence (fast)
num_a_u_paired_bp_norm	Number of A-U base pairs normalized by the total number of base pairs	3.72185e-23	Structure/Thermodynamics (fast)
num_a_u_paired_len_norm	Number of A-U base pairs normalized by the length of the precursor	8.50158e-71	Structure/Thermodynamics (fast)
num_g_c_paired_bp_norm	Number of G-C base pairs normalized by the total number of base pairs	7.23726e-06	Structure/Thermodynamics (fast)
num_g_c_paired_len_norm	Number of G-C base pairs normalized by the length of the precursor	6.38997e-10	Structure/Thermodynamics (fast)
num_g_u_paired_bp_norm	Number of G-U base pairs normalized by the total number of base pairs	1.00741e-14	Structure/Thermodynamics (fast)
num_g_u_paired_len_norm	Number of G-U base pairs normalized by the length of the precursor	0.00100755	Structure/Thermodynamics (fast)
a_ratio_3	Nucleotide ratio of the 3' miRNA	0.0438843	Sequence (fast)
c_ratio_3	Nucleotide ratio of the 3' miRNA	0.00868888	Sequence (fast)
g_ratio_3	Nucleotide ratio of the 3' miRNA	1.94057e-09	Sequence (fast)
t_ratio_3	Nucleotide ratio of the 3' miRNA	0.000674944	Sequence (fast)
a_ratio_5	Nucleotide ratio of the 5' miRNA	0.201779	Sequence (fast)
c_ratio_5	Nucleotide ratio of the 5' miRNA	0.00121632	Sequence (fast)
g_ratio_5	Nucleotide ratio of the 5' miRNA	0.201654	Sequence (fast)
t_ratio_5	Nucleotide ratio of the 5' miRNA	3.19448e-14	Sequence (fast)
a_ratio_pre	Nucleotide ratio of the precursor	0.219477	Sequence (fast)
c_ratio_pre	Nucleotide ratio of the precursor	0.0012987	Sequence (fast)
g_ratio_pre	Nucleotide ratio of the precursor	9.18925e-06	Sequence (fast)
t_ratio_pre	Nucleotide ratio of the precursor	3.15899e-15	Sequence (fast)
AA_ratio_pre	Di-nucleotide ratio of the precursor	0.0572734	Sequence (fast)
AC_ratio_pre	Di-nucleotide ratio of the precursor	0.160613	Sequence (fast)
AG_ratio_pre	Di-nucleotide ratio of the precursor	0.231156	Sequence (fast)
AT_ratio_pre	Di-nucleotide ratio of the precursor	0.31479	Sequence (fast)
CA_ratio_pre	Di-nucleotide ratio of the precursor	0.281051	Sequence (fast)
CC_ratio_pre	Di-nucleotide ratio of the precursor	5.40731e-05	Sequence (fast)
CG_ratio_pre	Di-nucleotide ratio of the precursor	0.000415405	Sequence (fast)
CT_ratio_pre	Di-nucleotide ratio of the precursor	0.00349098	Sequence (fast)
GA_ratio_pre	Di-nucleotide ratio of the precursor	0.000396455	Sequence (fast)
GC_ratio_pre	Di-nucleotide ratio of the precursor	2.08202e-05	Sequence (fast)
GG_ratio_pre	Di-nucleotide ratio of the precursor	0.000554062	Sequence (fast)
GT_ratio_pre	Di-nucleotide ratio of the precursor	3.77029e-19	Sequence (fast)
TA_ratio_pre	Di-nucleotide ratio of the precursor	0.00196159	Sequence (fast)
TC_ratio_pre	Di-nucleotide ratio of the precursor	0.00608428	Sequence (fast)
TG_ratio_pre	Di-nucleotide ratio of the precursor	0.000249003	Sequence (fast)
TT_ratio_pre	Di-nucleotide ratio of the precursor	1.19402e-07	Sequence (fast)
AAA_ratio_pre	Tri-nucleotide ratio of the precursor	0.00300347	Sequence (fast)
AAC_ratio_pre	Tri-nucleotide ratio of the precursor	0.479784	Sequence (fast)
AAG_ratio_pre	Tri-nucleotide ratio of the precursor	0.0543544	Sequence (fast)
AAT_ratio_pre	Tri-nucleotide ratio of the precursor	0.685247	Sequence (fast)
ACA_ratio_pre	Tri-nucleotide ratio of the precursor	0.109041	Sequence (fast)
ACC_ratio_pre	Tri-nucleotide ratio of the precursor	0.991464	Sequence (fast)
ACG_ratio_pre	Tri-nucleotide ratio of the precursor	0.89317	Sequence (fast)
ACT_ratio_pre	Tri-nucleotide ratio of the precursor	0.693166	Sequence (fast)
AGA_ratio_pre	Tri-nucleotide ratio of the precursor	0.282095	Sequence (fast)
AGC_ratio_pre	Tri-nucleotide ratio of the precursor	0.000225945	Sequence (fast)
AGG_ratio_pre	Tri-nucleotide ratio of the precursor	0.0828732	Sequence (fast)
AGT_ratio_pre	Tri-nucleotide ratio of the precursor	0.10452	Sequence (fast)
ATA_ratio_pre	Tri-nucleotide ratio of the precursor	0.197306	Sequence (fast)
ATC_ratio_pre	Tri-nucleotide ratio of the precursor	0.109041	Sequence (fast)
ATG_ratio_pre	Tri-nucleotide ratio of the precursor	0.0625887	Sequence (fast)
ATT_ratio_pre	Tri-nucleotide ratio of the precursor	0.991464	Sequence (fast)
CAA_ratio_pre	Tri-nucleotide ratio of the precursor	0.29677	Sequence (fast)
CAC_ratio_pre	Tri-nucleotide ratio of the precursor	0.137991	Sequence (fast)
CAG_ratio_pre	Tri-nucleotide ratio of the precursor	3.09109e-05	Sequence (fast)
CAT_ratio_pre	Tri-nucleotide ratio of the precursor	0.916901	Sequence (fast)
CCA_ratio_pre	Tri-nucleotide ratio of the precursor	0.000555228	Sequence (fast)
CCC_ratio_pre	Tri-nucleotide ratio of the precursor	0.0243092	Sequence (fast)
CCG_ratio_pre	Tri-nucleotide ratio of the precursor	0.235029	Sequence (fast)
CCT_ratio_pre	Tri-nucleotide ratio of the precursor	0.00122829	Sequence (fast)
CGA_ratio_pre	Tri-nucleotide ratio of the precursor	0.205434	Sequence (fast)
CGC_ratio_pre	Tri-nucleotide ratio of the precursor	0.0583089	Sequence (fast)
CGG_ratio_pre	Tri-nucleotide ratio of the precursor	0.0973003	Sequence (fast)
CGT_ratio_pre	Tri-nucleotide ratio of the precursor	0.749491	Sequence (fast)
CTA_ratio_pre	Tri-nucleotide ratio of the precursor	0.00115502	Sequence (fast)
CTC_ratio_pre	Tri-nucleotide ratio of the precursor	0.712857	Sequence (fast)
CTG_ratio_pre	Tri-nucleotide ratio of the precursor	0.0617423	Sequence (fast)
CTT_ratio_pre	Tri-nucleotide ratio of the precursor	0.10028	Sequence (fast)
GAA_ratio_pre	Tri-nucleotide ratio of the precursor	0.138401	Sequence (fast)
GAC_ratio_pre	Tri-nucleotide ratio of the precursor	0.0320525	Sequence (fast)
GAG_ratio_pre	Tri-nucleotide ratio of the precursor	0.529571	Sequence (fast)
GAT_ratio_pre	Tri-nucleotide ratio of the precursor	5.37148e-10	Sequence (fast)
GCA_ratio_pre	Tri-nucleotide ratio of the precursor	0.0325499	Sequence (fast)
GCC_ratio_pre	Tri-nucleotide ratio of the precursor	2.0602e-09	Sequence (fast)
GCG_ratio_pre	Tri-nucleotide ratio of the precursor	0.00904796	Sequence (fast)
GCT_ratio_pre	Tri-nucleotide ratio of the precursor	0.858487	Sequence (fast)
GGA_ratio_pre	Tri-nucleotide ratio of the precursor	0.00229515	Sequence (fast)
GGC_ratio_pre	Tri-nucleotide ratio of the precursor	5.24214e-08	Sequence (fast)
GGG_ratio_pre	Tri-nucleotide ratio of the precursor	0.520392	Sequence (fast)
GGT_ratio_pre	Tri-nucleotide ratio of the precursor	0.996499	Sequence (fast)
GTA_ratio_pre	Tri-nucleotide ratio of the precursor	0.141259	Sequence (fast)
GTC_ratio_pre	Tri-nucleotide ratio of the precursor	0.639924	Sequence (fast)
GTG_ratio_pre	Tri-nucleotide ratio of the precursor	4.00442e-06	Sequence (fast)
GTT_ratio_pre	Tri-nucleotide ratio of the precursor	0.00178341	Sequence (fast)
TAA_ratio_pre	Tri-nucleotide ratio of the precursor	0.202645	Sequence (fast)
TAC_ratio_pre	Tri-nucleotide ratio of the precursor	0.217879	Sequence (fast)
TAG_ratio_pre	Tri-nucleotide ratio of the precursor	0.942283	Sequence (fast)
TAT_ratio_pre	Tri-nucleotide ratio of the precursor	0.000511419	Sequence (fast)
TCA_ratio_pre	Tri-nucleotide ratio of the precursor	0.739241	Sequence (fast)
TCC_ratio_pre	Tri-nucleotide ratio of the precursor	0.307375	Sequence (fast)
TCG_ratio_pre	Tri-nucleotide ratio of the precursor	0.0418222	Sequence (fast)
TCT_ratio_pre	Tri-nucleotide ratio of the precursor	0.000507019	Sequence (fast)
TGA_ratio_pre	Tri-nucleotide ratio of the precursor	0.0266649	Sequence (fast)
TGC_ratio_pre	Tri-nucleotide ratio of the precursor	0.595345	Sequence (fast)
TGG_ratio_pre	Tri-nucleotide ratio of the precursor	2.41889e-07	Sequence (fast)
TGT_ratio_pre	Tri-nucleotide ratio of the precursor	1.43866e-27	Sequence (fast)
TTA_ratio_pre	Tri-nucleotide ratio of the precursor	0.716198	Sequence (fast)
TTC_ratio_pre	Tri-nucleotide ratio of the precursor	0.00608722	Sequence (fast)
TTG_ratio_pre	Tri-nucleotide ratio of the precursor	0.0373324	Sequence (fast)
TTT_ratio_pre	Tri-nucleotide ratio of the precursor	2.02278e-08	Sequence (fast)
A...	Triplet score as defined by Xue et al.	6.21321e-21	Structure/Thermodynamics (fast)
A..(	Triplet score as defined by Xue et al.	4.02849e-34	Structure/Thermodynamics (fast)
A.(.	Triplet score as defined by Xue et al.	0.948729	Structure/Thermodynamics (fast)
A.((	Triplet score as defined by Xue et al.	0.404733	Structure/Thermodynamics (fast)
A(..	Triplet score as defined by Xue et al.	1.34392e-44	Structure/Thermodynamics (fast)
A(.(	Triplet score as defined by Xue et al.	0.879862	Structure/Thermodynamics (fast)
A((.	Triplet score as defined by Xue et al.	1.03159e-05	Structure/Thermodynamics (fast)
A(((	Triplet score as defined by Xue et al.	8.16936e-99	Structure/Thermodynamics (fast)
C...	Triplet score as defined by Xue et al.	3.53328e-33	Structure/Thermodynamics (fast)
C..(	Triplet score as defined by Xue et al.	1.83851e-20	Structure/Thermodynamics (fast)
C.(.	Triplet score as defined by Xue et al.	0.201779	Structure/Thermodynamics (fast)
C.((	Triplet score as defined by Xue et al.	1.28755e-07	Structure/Thermodynamics (fast)
C(..	Triplet score as defined by Xue et al.	2.94012e-21	Structure/Thermodynamics (fast)
C(.(	Triplet score as defined by Xue et al.	1.26092e-09	Structure/Thermodynamics (fast)
C((.	Triplet score as defined by Xue et al.	8.58365e-17	Structure/Thermodynamics (fast)
C(((	Triplet score as defined by Xue et al.	1.96648e-53	Structure/Thermodynamics (fast)
G...	Triplet score as defined by Xue et al.	2.00452e-12	Structure/Thermodynamics (fast)
G..(	Triplet score as defined by Xue et al.	2.35271e-16	Structure/Thermodynamics (fast)
G.(.	Triplet score as defined by Xue et al.	0.142591	Structure/Thermodynamics (fast)
G.((	Triplet score as defined by Xue et al.	9.98845e-21	Structure/Thermodynamics (fast)
G(..	Triplet score as defined by Xue et al.	1.45159e-16	Structure/Thermodynamics (fast)
G(.(	Triplet score as defined by Xue et al.	0.389709	Structure/Thermodynamics (fast)
G((.	Triplet score as defined by Xue et al.	4.399e-13	Structure/Thermodynamics (fast)
G(((	Triplet score as defined by Xue et al.	9.94758e-48	Structure/Thermodynamics (fast)
T...	Triplet score as defined by Xue et al.	3.188e-06	Structure/Thermodynamics (fast)
T..(	Triplet score as defined by Xue et al.	5.46234e-15	Structure/Thermodynamics (fast)
T.(.	Triplet score as defined by Xue et al.	0.958791	Structure/Thermodynamics (fast)
T.((	Triplet score as defined by Xue et al.	8.35531e-10	Structure/Thermodynamics (fast)
T(..	Triplet score as defined by Xue et al.	8.28702e-10	Structure/Thermodynamics (fast)
T(.(	Triplet score as defined by Xue et al.	9.92964e-05	Structure/Thermodynamics (fast)
T((.	Triplet score as defined by Xue et al.	0.00151043	Structure/Thermodynamics (fast)
T(((	Triplet score as defined by Xue et al.	1.49139e-80	Structure/Thermodynamics (fast)
References:
Xue, C. et al. Classification of real and pseudo microRNA precursors using local structure-sequence features and support vector machine. BMC Bioinformatics 6, 310 (2005).
Ng, K. L. S. & Mishra, S. K. De novo SVM classification of precursor microRNAs from genomic pseudo hairpins using global and intrinsic folding measures. Bioinformatics 23, 1321–1330 (2007).
Pasailǎ, D., Sucilǎ, A., Mohorianu, I., Panţiru, Ş. & Ciortuz, L. in Advances in Experimental Medicine and Biology 696, 17–25 (Springer New York, 2011).
Backes, C. et al. Prioritizing and selecting likely novel miRNAs from NGS data. Nucleic Acids Res. 44, e53 (2016).
Lee, M. T. & Kim, J. Self Containment, a Property of Modular RNA Structures, Distinguishes microRNAs. PLoS Comput. Biol. 4, e1000150 (2008).
Bonnet, E., Wuyts, J., Rouzé, P. & Van de Peer, Y. Evidence that microRNA precursors, unlike other non-coding RNAs, have lower folding free energies than random sequences. Bioinformatics 20, 2911–7 (2004).
Lertampaiporn, S., Thammarongtham, C., Nukoolkit, C., Kaewkamnerdpong, B. & Ruengjitchatchawalya, M. Heterogeneous ensemble approach with discriminative features and modified-SMOTEbagging for pre-miRNA classification. Nucleic Acids Res. 41, e21 (2013).
Batuwita, R. & Palade, V. microPred: effective classification of pre-miRNAs for human miRNA gene prediction. Bioinformatics 25, 989–995 (2009).
Zhang, B. H., Pan, X. P., Cox, S. B., Cobb, G. P. & Anderson, T. A. Evidence that miRNAs are different from other RNAs. Cell. Mol. Life Sci. 63, 246–254 (2006).

## Sheet: Supplemental Table 2
Table S2: List of all positive and negative precursors used in our training procedure.
precursor name	precursor sequence	5p miRNA sequence	3p miRNA sequence	strand	chromosome	start	end	class
hsa-let-7a-1	TGAGGTAGTAGGTTGTATAGTTTTAGGGTCACACCCACCACTGGGAGATAACTATACAATCTACTGTCTTTC	TGAGGTAGTAGGTTGTATAGTT	CTATACAATCTACTGTCTTTC	+	chr9	94175962	94176033	Positive
hsa-let-7a-2	TGAGGTAGTAGGTTGTATAGTTTAGAATTACATCAAGGGAGATAACTGTACAGCCTCCTAGCTTTCC	TGAGGTAGTAGGTTGTATAGTT	CTGTACAGCCTCCTAGCTTTCC	-	chr11	122146523	122146589	Positive
hsa-let-7a-3	TGAGGTAGTAGGTTGTATAGTTTGGGGCTCTGCCCTGCTATGGGATAACTATACAATCTACTGTCTTTC	TGAGGTAGTAGGTTGTATAGTT	CTATACAATCTACTGTCTTTC	+	chr22	46112752	46112820	Positive
hsa-let-7b	TGAGGTAGTAGGTTGTGTGGTTTCAGGGCAGTGATGTTGCCCCTCGGAAGATAACTATACAACCTACTGCCTTCCC	TGAGGTAGTAGGTTGTGTGGTT	CTATACAACCTACTGCCTTCCC	+	chr22	46113691	46113766	Positive
hsa-let-7c	TGAGGTAGTAGGTTGTATGGTTTAGAGTTACACCCTGGGAGTTAACTGTACAACCTTCTAGCTTTCC	TGAGGTAGTAGGTTGTATGGTT	CTGTACAACCTTCTAGCTTTCC	+	chr21	16539838	16539904	Positive
hsa-let-7d	AGAGGTAGTAGGTTGCATAGTTTTAGGGCAGGGATTTTGCCCACAAGGAGGTAACTATACGACCTGCTGCCTTTCT	AGAGGTAGTAGGTTGCATAGTT	CTATACGACCTGCTGCCTTTCT	+	chr9	94178841	94178916	Positive
hsa-let-7e	TGAGGTAGGAGGTTGTATAGTTGAGGAGGACACCCAAGGAGATCACTATACGGCCTCCTAGCTTTCC	TGAGGTAGGAGGTTGTATAGTT	CTATACGGCCTCCTAGCTTTCC	+	chr19	51692793	51692859	Positive
hsa-let-7f-1	TGAGGTAGTAGATTGTATAGTTGTGGGGTAGTGATTTTACCCTGTTCAGGAGATAACTATACAATCTATTGCCTTCCC	TGAGGTAGTAGATTGTATAGTT	CTATACAATCTATTGCCTTCCC	+	chr9	94176353	94176430	Positive
hsa-let-7f-2	TGAGGTAGTAGATTGTATAGTTTTAGGGTCATACCCCATCTTGGAGATAACTATACAGTCTACTGTCTTTCC	TGAGGTAGTAGATTGTATAGTT	CTATACAGTCTACTGTCTTTCC	-	chrX	53557196	53557267	Positive
hsa-let-7g	TGAGGTAGTAGTTTGTACAGTTTGAGGGTCTATGATACCACCCGGTACAGGAGATAACTGTACAGGCCACTGCCTTGC	TGAGGTAGTAGTTTGTACAGTT	CTGTACAGGCCACTGCCTTGC	-	chr3	52268280	52268357	Positive
hsa-let-7i	TGAGGTAGTAGTTTGTGCTGTTGGTCGGGTTGTGACATTGCCCGCTGTGGAGATAACTGCGCAAGCTACTGCCTTGCT	TGAGGTAGTAGTTTGTGCTGTT	CTGCGCAAGCTACTGCCTTGCT	+	chr12	62603691	62603768	Positive
hsa-mir-1-1	ACATACTTCTTTATATGCCCATATGGACCTGCTAAGCTATGGAATGTAAAGAAGTATGTAT	ACATACTTCTTTATATGCCCAT	TGGAATGTAAAGAAGTATGTAT	+	chr20	62554312	62554372	Positive
hsa-mir-1-2	ACATACTTCTTTATGTACCCATATGAACATACAATGCTATGGAATGTAAAGAAGTATGTAT	ACATACTTCTTTATGTACCCATA	TGGAATGTAAAGAAGTATGTAT	-	chr18	21829015	21829075	Positive
hsa-mir-100	AACCCGTAGATCCGAACTTGTGGTATTAGTCCGCACAAGCTTGTATCTATAGGTATG	AACCCGTAGATCCGAACTTGTG	CAAGCTTGTATCTATAGGTATG	-	chr11	122152240	122152296	Positive
hsa-mir-101-1	CAGTTATCACAGTGCTGATGCTGTCTATTCTAAAGGTACAGTACTGTGATAACTGAA	CAGTTATCACAGTGCTGATGCT	TACAGTACTGTGATAACTGAA	-	chr1	65058442	65058498	Positive
hsa-mir-101-2	CGGTTATCATGGTACCGATGCTGTATATCTGAAAGGTACAGTACTGTGATAACTGAA	CGGTTATCATGGTACCGATGCT	TACAGTACTGTGATAACTGAA	+	chr9	4850309	4850365	Positive
hsa-mir-103a-1	TCGGCTTCTTTACAGTGCTGCCTTGTTGCATATGGATCAAGCAGCATTGTACAGGGCTATGA	TCGGCTTCTTTACAGTGCTGCCTTG	AGCAGCATTGTACAGGGCTATGA	-	chr5	168560904	168560965	Positive
hsa-mir-103a-2	AGCTTCTTTACAGTGCTGCCTTGTAGCATTCAGGTCAAGCAGCATTGTACAGGGCTATGA	AGCTTCTTTACAGTGCTGCCTTG	AGCAGCATTGTACAGGGCTATGA	+	chr20	3917504	3917563	Positive
hsa-mir-105-1	TCAAATGCTCAGACTCCTGTGGTGGCTGCTCATGCACCACGGATGTTTGAGCATGTGCTA	TCAAATGCTCAGACTCCTGTGGT	ACGGATGTTTGAGCATGTGCTA	-	chrX	152392228	152392287	Positive
hsa-mir-105-2	TCAAATGCTCAGACTCCTGTGGTGGCTGCTTATGCACCACGGATGTTTGAGCATGTGCTA	TCAAATGCTCAGACTCCTGTGGT	ACGGATGTTTGAGCATGTGCTA	-	chrX	152394421	152394480	Positive
hsa-mir-106a	AAAAGTGCTTACAGTGCAGGTAGCTTTTTGAGATCTACTGCAATGTAAGCACTTCTTAC	AAAAGTGCTTACAGTGCAGGTAG	CTGCAATGTAAGCACTTCTTAC	-	chrX	134170208	134170266	Positive
hsa-mir-106b	TAAAGTGCTGACAGTGCAGATAGTGGTCCTCTCCGTGCTACCGCACTGTGGGTACTTGCTGC	TAAAGTGCTGACAGTGCAGAT	CCGCACTGTGGGTACTTGCTGC	-	chr7	100094002	100094063	Positive
hsa-mir-107	TCAGCTTCTTTACAGTGTTGCCTTGTGGCATGGAGTTCAAGCAGCATTGTACAGGGCTATCA	TCAGCTTCTTTACAGTGTTGCCTTG	AGCAGCATTGTACAGGGCTATCA	-	chr10	89592756	89592817	Positive
hsa-mir-10a	TACCCTGTAGATCCGAATTTGTGTAAGGAATTTTGTGGTCACAAATTCGTATCTAGGGGAATA	TACCCTGTAGATCCGAATTTGTG	CAAATTCGTATCTAGGGGAATA	-	chr17	48579864	48579926	Positive
hsa-mir-10b	TACCCTGTAGAACCGAATTTGTGTGGTATCCGTATAGTCACAGATTCGATTCTAGGGGAAT	TACCCTGTAGAACCGAATTTGTG	ACAGATTCGATTCTAGGGGAAT	+	chr2	176150329	176150389	Positive
hsa-mir-1180	GGACCCACCCGGCCGGGAATAGTGCTCCTGGTTGTTTCCGGCTCGCGTGGGTGTGT	GGACCCACCCGGCCGGGAATA	TTTCCGGCTCGCGTGGGTGTGT	-	chr17	19344513	19344568	Positive
hsa-mir-1181	CCGTCGCCGCCACCCGAGCCGGAGCGGGCTGGGCCGCCAAGGCAAGATGGTG	CCGTCGCCGCCACCCGAGCCG	GCTGGGCCGCCAAGGCAAGATGGTG	-	chr19	10403474	10403525	Positive
hsa-mir-1182	CTCCTCCCTCTCCAGCAGCGACTGGATTCTGGAGTCCATCTAGAGGGTCTTGGGAGGGATGTGAC	CTCCTCCCTCTCCAGCAGCGACTGGATTCTG	GAGGGTCTTGGGAGGGATGTGAC	-	chr1	231019841	231019905	Positive
hsa-mir-1207	TGGCAGGGAGGCTGGGAGGGGCTGGCTGGGTCTGGTAGTGGGCATCAGCTGGCCCTCATTTC	TGGCAGGGAGGCTGGGAGGGG	TCAGCTGGCCCTCATTTC	+	chr8	128049159	128049220	Positive
hsa-mir-122	TGGAGTGTGACAATGGTGTTTGTGTCTAAACTATCAAACGCCATTATCACACTAAATA	TGGAGTGTGACAATGGTGTTTG	AACGCCATTATCACACTAAATA	+	chr18	58451088	58451145	Positive
hsa-mir-1226	GTGAGGGCATGCAGGCCTGGATGGGGCAGCTGGGATGGTCCAAAAGGGTGGCCTCACCAGCCCTGTGTTCCCTAG	GTGAGGGCATGCAGGCCTGGATGGGG	TCACCAGCCCTGTGTTCCCTAG	+	chr3	47849555	47849629	Positive
hsa-mir-1228	GTGGGCGGGGGCAGGTGTGTGGTGGGTGGTGGCCTGCGGTGAGCAGGGCCCTCACACCTGCCTCGCCCCCC	GTGGGCGGGGGCAGGTGTGTG	TCACACCTGCCTCGCCCCCC	+	chr12	57194504	57194574	Positive
hsa-mir-1234	GGGGTGGCTGGGGCGGGGGGGGCCCGGGGACGGCTTGGGCCTGCCTAGTCGGCCTGACCACCCACCCCAC	GGGGTGGCTGGGGCGGGGG	TCGGCCTGACCACCCACCCCAC	-	chr8	144400088	144400157	Positive
hsa-mir-1236	TGAGTGACAGGGGAAATGGGGATGGACTGGAAGTGGGCAGCATGGAGCTGACCTTCATCATGGCTTGGCCAACATAATGCCTCTTCCCCTTGTCTCTCCAG	TGAGTGACAGGGGAAATGGGGA	CCTCTTCCCCTTGTCTCTCCAG	-	chr6	31956839	31956939	Positive
hsa-mir-124-1	CGTGTTCACAGCGGACCTTGATTTAAATGTCCATACAATTAAGGCACGCGGTGAATGCC	CGTGTTCACAGCGGACCTTGAT	TAAGGCACGCGGTGAATGCC	-	chr8	9903401	9903459	Positive
hsa-mir-124-2	CGTGTTCACAGCGGACCTTGATTTAATGTCATACAATTAAGGCACGCGGTGAATGCC	CGTGTTCACAGCGGACCTTGAT	TAAGGCACGCGGTGAATGCC	+	chr8	64379173	64379229	Positive
hsa-mir-124-3	CGTGTTCACAGCGGACCTTGATTTAATGTCTATACAATTAAGGCACGCGGTGAATGCC	CGTGTTCACAGCGGACCTTGAT	TAAGGCACGCGGTGAATGCC	+	chr20	63178514	63178571	Positive
hsa-mir-1245a	ATAGGCCTTTAGATCATCTGATGTTGAATACTCTTTAAGTGATCTAAAGGCCTACAT	ATAGGCCTTTAGATCATCTGA	AAGTGATCTAAAGGCCTACAT	+	chr2	188978100	188978156	Positive
hsa-mir-1246	AATGGATTTTTGGAGCAGGAGTGGACACCTGACCCAAAGGAAATCAATCCATAGG	AATGGATTTTTGGAGCAGG	TGACCCAAAGGAAATCAATCCATAGG	-	chr2	176600988	176601042	Positive
hsa-mir-1247	ACCCGTCCCGTTCGTCCCCGGACGTTGCTCTCTACCCCGGGAACGTCGAGACTGGAGC	ACCCGTCCCGTTCGTCCCCGGA	CCCCGGGAACGTCGAGACTGGAGC	-	chr14	101560326	101560383	Positive
hsa-mir-1256	AGGCATTGACTTCTCACTAGCTGTGAAAGTCCTAGCTAAAGAGAAGTCAATGCATGA	AGGCATTGACTTCTCACTAGCT	CTAAAGAGAAGTCAATGCATGA	-	chr1	20988342	20988398	Positive
hsa-mir-1258	CCACGACCTAATCCTAACTCCTGCGAGTCCCTGGAGTTAGGATTAGGTCGTGGAA	CCACGACCTAATCCTAACTCC	AGTTAGGATTAGGTCGTGGAA	-	chr2	179860845	179860899	Positive
hsa-mir-125a	TCCCTGAGACCCTTTAACCTGTGAGGACATCCAGGGTCACAGGTGAGGTTCTTGGGAGCC	TCCCTGAGACCCTTTAACCTGTGA	ACAGGTGAGGTTCTTGGGAGCC	+	chr19	51693268	51693327	Positive
hsa-mir-125b-1	TCCCTGAGACCCTAACTTGTGATGTTTACCGTTTAAATCCACGGGTTAGGCTCTTGGGAGCT	TCCCTGAGACCCTAACTTGTGA	ACGGGTTAGGCTCTTGGGAGCT	-	chr11	122099769	122099830	Positive
hsa-mir-125b-2	TCCCTGAGACCCTAACTTGTGAGGTATTTTAGTAACATCACAAGTCAGGCTCTTGGGAC	TCCCTGAGACCCTAACTTGTGA	TCACAAGTCAGGCTCTTGGGAC	+	chr21	16590253	16590311	Positive
hsa-mir-126	CATTATTACTTTTGGTACGCGCTGTGACACTTCAAACTCGTACCGTGAGTAATAATGCG	CATTATTACTTTTGGTACGCG	TCGTACCGTGAGTAATAATGCG	+	chr9	136670616	136670674	Positive
hsa-mir-1260b	ATCCCACCACTGCCACCATTATTGCTACTGTTCAGCAGGTGCTGCTGGTGGTGATGGTGATAGTCTGGTGGGGGCG	ATCCCACCACTGCCACCAT	GGTGATAGTCTGGTGGGGGCG	+	chr11	96341447	96341522	Positive
hsa-mir-1266	CCTCAGGGCTGTAGAACAGGGCTGGGATTACTAAAGCCCTGTTCTATGCCCTGAGGGA	CCTCAGGGCTGTAGAACAGGGCT	CCCTGTTCTATGCCCTGAGGGA	-	chr15	52277131	52277188	Positive
hsa-mir-127	CTGAAGCTCAGAGGGCTCTGATTCAGAAAGATCATCGGATCCGTCTGAGCTTGGCT	CTGAAGCTCAGAGGGCTCTGAT	TCGGATCCGTCTGAGCTTGGCT	+	chr14	100883001	100883056	Positive
hsa-mir-1270	CTGGAGATATGGAAGAGCTGTGTTGGGTATAAGTAACAGGCTTTTCTTTATCTTCTATG	CTGGAGATATGGAAGAGCTGTGT	AGGCTTTTCTTTATCTTCTATG	-	chr19	20399284	20399342	Positive
hsa-mir-1271	CTTGGCACCTAGCAAGCACTCAGTAAATATTTGTTGAGTGCCTGCTATGTGCCAGGCA	CTTGGCACCTAGCAAGCACTCA	AGTGCCTGCTATGTGCCAGGCA	+	chr5	176367960	176368017	Positive
hsa-mir-128-1	CGGGGCCGTAGCACTGTCTGAGAGGTTTACATTTCTCACAGTGAACCGGTCTCTTT	CGGGGCCGTAGCACTGTCTGAGA	TCACAGTGAACCGGTCTCTTT	+	chr2	135665411	135665466	Positive
hsa-mir-128-2	GGGGGCCGATACACTGTACGAGAGTGAGTAGCAGGTCTCACAGTGAACCGGTCTCTTT	GGGGGCCGATACACTGTACGAGA	TCACAGTGAACCGGTCTCTTT	+	chr3	35744490	35744547	Positive
hsa-mir-1285-1	GATCTCACTTTGTTGCCCAGGCTGGTCTCAAACTCCTGGTCTGGGCAACAAAGTGAGACCT	GATCTCACTTTGTTGCCCAGG	TCTGGGCAACAAAGTGAGACCT	-	chr7	92204027	92204087	Positive
hsa-mir-1285-2	GCTGGTGCATCACTTGAGCCCAGCAATTTGAGACCAATCTGGGCAACAAAGTGAGACCT	GCTGGTGCATCACTTGAGCCCAGCAA	TCTGGGCAACAAAGTGAGACCT	-	chr2	70252933	70252991	Positive
hsa-mir-1289-1	AATGCAGACTCTTGGTTTCCACCCCCAGAGAATCCCTAAACCGGGGGTGGAGTCCAGGAATCTGCATTTT	AATGCAGACTCTTGGTTTCCACC	TGGAGTCCAGGAATCTGCATTTT	-	chr20	35453990	35454059	Positive
hsa-mir-1289-2	AAGGCACATTCCTAGACCCTGCCTCAGAACTACTGAACAGAGTCACTGGGTGTGGAGTCCAGGAATCTGCATTTT	AAGGCACATTCCTAGACCCTGCC	TGGAGTCCAGGAATCTGCATTTT	-	chr5	133427615	133427689	Positive
hsa-mir-129-1	CTTTTTGCGGTCTGGGCTTGCTGTTCCTCTCAACAGTAGTCAGGAAGCCCTTACCCCAAAAAGTAT	CTTTTTGCGGTCTGGGCTTGC	AAGCCCTTACCCCAAAAAGTAT	+	chr7	128207876	128207941	Positive
hsa-mir-129-2	CTTTTTGCGGTCTGGGCTTGCTGTACATAACTCAATAGCCGGAAGCCCTTACCCCAAAAAGCAT	CTTTTTGCGGTCTGGGCTTGC	AAGCCCTTACCCCAAAAAGCAT	+	chr11	43581408	43581471	Positive
hsa-mir-1291	TGGCCCTGACTGAAGACCAGCAGTTGTACTGTGGCTGTTGGTTTCAAGCAGAGGCCTAA	TGGCCCTGACTGAAGACCAGCAGT	TGTTGGTTTCAAGCAGAGGCCTAA	-	chr12	48654459	48654517	Positive
hsa-mir-1292	TGGGAACGGGTTCCGGCAGACGCTGAGGTTGCGTTGACGCTCGCGCCCCGGCTCCCGTTC	TGGGAACGGGTTCCGGCAGACGCTG	TCGCGCCCCGGCTCCCGTTC	+	chr20	2652779	2652838	Positive
hsa-mir-1293	TGGGTGGTCTGGAGATTTGTGCAGCTTGTACCTGCACAAATCTCCGGACCACTTAGT	TGGGTGGTCTGGAGATTTGTGC	ACAAATCTCCGGACCACTTAGT	-	chr12	50234147	50234203	Positive
hsa-mir-1296	TTAGGGCCCTGGCTCCATCTCCTTTAGGAAAACCTTCTGTGGGGAGTGGGGCTTCGACCCTAACC	TTAGGGCCCTGGCTCCATCTCC	GAGTGGGGCTTCGACCCTAACC	-	chr10	63372969	63373033	Positive
hsa-mir-1297	GTTGATCTATTAGAATTACTTATCTGAGCCAAAGTAATTCAAGTAATTCAGGTG	GTTGATCTATTAGAATT	TTCAAGTAATTCAGGTG	-	chr13	54311981	54312034	Positive
hsa-mir-1303	AGCGAGACCTCAACTCTACAATTTTTTTTTTTTTAAATTTTAGAGACGGGGTCTTGCTCT	AGCGAGACCTCAACTCTACAAT	TTTAGAGACGGGGTCTTGCTCT	+	chr5	154685789	154685848	Positive
hsa-mir-130a	TTCACATTGTGCTACTGTCTGCACCTGTCACTAGCAGTGCAATGTTAAAAGGGCAT	TTCACATTGTGCTACTGTCTGC	CAGTGCAATGTTAAAAGGGCAT	+	chr11	57641218	57641273	Positive
hsa-mir-130b	ACTCTTTCCCTGTTGCACTACTATAGGCCGCTGGGAAGCAGTGCAATGATGAAAGGGCAT	ACTCTTTCCCTGTTGCACTAC	CAGTGCAATGATGAAAGGGCAT	+	chr22	21653316	21653375	Positive
hsa-mir-132	ACCGTGGCTTTCGATTGTTACTGTGGGAACTGGAGGTAACAGTCTACAGCCATGGTCG	ACCGTGGCTTTCGATTGTTACT	TAACAGTCTACAGCCATGGTCG	-	chr17	2049929	2049986	Positive
hsa-mir-133a-1	AGCTGGTAAAATGGAACCAAATCGCCTCTTCAATGGATTTGGTCCCCTTCAACCAGCTG	AGCTGGTAAAATGGAACCAAAT	TTTGGTCCCCTTCAACCAGCTG	-	chr18	21825712	21825770	Positive
hsa-mir-133a-2	AGCTGGTAAAATGGAACCAAATCGACTGTCCAATGGATTTGGTCCCCTTCAACCAGCTG	AGCTGGTAAAATGGAACCAAAT	TTTGGTCCCCTTCAACCAGCTG	+	chr20	62564933	62564991	Positive
hsa-mir-133b	GCTGGTCAAACGGAACCAAGTCCGTCTTCCTGAGAGGTTTGGTCCCCTTCAACCAGCTA	GCTGGTCAAACGGAACCAAGTC	TTTGGTCCCCTTCAACCAGCTA	+	chr6	52148951	52149009	Positive
hsa-mir-134	TGTGACTGGTTGACCAGAGGGGCATGCACTGTGTTCACCCTGTGGGCCACCTAGTCACCAA	TGTGACTGGTTGACCAGAGGGG	CCTGTGGGCCACCTAGTCACCAA	+	chr14	101054694	101054754	Positive
hsa-mir-135a-1	TATGGCTTTTTATTCCTATGTGATTCTACTGCTCACTCATATAGGGATTGGAGCCGTGGCG	TATGGCTTTTTATTCCTATGTGA	TATAGGGATTGGAGCCGTGGCG	-	chr3	52294232	52294292	Positive
hsa-mir-135a-2	TATGGCTTTTTATTCCTATGTGATAGTAATAAAGTCTCATGTAGGGATGGAAGCCATGAA	TATGGCTTTTTATTCCTATGTGA	ATGTAGGGATGGAAGCCATGAA	+	chr12	97563834	97563893	Positive
hsa-mir-135b	TATGGCTTTTCATTCCTATGTGATTGCTGTCCCAAACTCATGTAGGGCTAAAAGCCATGGG	TATGGCTTTTCATTCCTATGTGA	ATGTAGGGCTAAAAGCCATGGG	-	chr1	205448323	205448383	Positive
hsa-mir-136	ACTCCATTTGTTTTGATGATGGATTCTTATGCTCCATCATCGTCTCAAATGAGTCT	ACTCCATTTGTTTTGATGATGGA	CATCATCGTCTCAAATGAGTCT	+	chr14	100884716	100884771	Positive
hsa-mir-137	ACGGGTATTCTTGGGTGGATAATACGGATTACGTTGTTATTGCTTAAGAATACGCGTAG	ACGGGTATTCTTGGGTGGATAATA	TTATTGCTTAAGAATACGCGTAG	-	chr1	98046091	98046149	Positive
hsa-mir-138-1	AGCTGGTGTTGTGAATCAGGCCGTTGCCAATCAGAGAACGGCTACTTCACAACACCAGGGCC	AGCTGGTGTTGTGAATCAGGCCG	GCTACTTCACAACACCAGGGCC	+	chr3	44114234	44114295	Positive
hsa-mir-138-2	AGCTGGTGTTGTGAATCAGGCCGACGAGCAGCGCATCCTCTTACCCGGCTATTTCACGACACCAGGGTT	AGCTGGTGTTGTGAATCAGGCCG	GCTATTTCACGACACCAGGGTT	+	chr16	56858527	56858595	Positive
hsa-mir-139	TCTACAGTGCACGTGTCTCCAGTGTGGCTCGGAGGCTGGAGACGCGGCCCTGTTGGAGT	TCTACAGTGCACGTGTCTCCAGT	TGGAGACGCGGCCCTGTTGGAGT	-	chr11	72615066	72615124	Positive
hsa-mir-140	CAGTGGTTTTACCCTATGGTAGGTTACGTCATGCTGTTCTACCACAGGGTAGAACCACGG	CAGTGGTTTTACCCTATGGTAG	TACCACAGGGTAGAACCACGG	+	chr16	69933103	69933162	Positive
hsa-mir-141	CATCTTCCAGTACAGTGTTGGATGGTCTAATTGTGAAGCTCCTAACACTGTCTGGTAAAGATGG	CATCTTCCAGTACAGTGTTGGA	TAACACTGTCTGGTAAAGATGG	+	chr12	6964113	6964176	Positive
hsa-mir-142	CATAAAGTAGAAAGCACTACTAACAGCACTGGAGGGTGTAGTGTTTCCTACTTTATGGA	CATAAAGTAGAAAGCACTACT	TGTAGTGTTTCCTACTTTATGGA	-	chr17	58331245	58331303	Positive
hsa-mir-143	GGTGCAGTGCTGCATCTCTGGTCAGTTGGGAGTCTGAGATGAAGCACTGTAGCTC	GGTGCAGTGCTGCATCTCTGGT	TGAGATGAAGCACTGTAGCTC	+	chr5	149428944	149428998	Positive
hsa-mir-144	GGATATCATCATATACTGTAAGTTTGCGATGAGACACTACAGTATAGATGATGTACT	GGATATCATCATATACTGTAAG	TACAGTATAGATGATGTACT	-	chr17	28861548	28861604	Positive
hsa-mir-145	GTCCAGTTTTCCCAGGAATCCCTTAGATGCTAAGATGGGGATTCCTGGAAATACTGTTCT	GTCCAGTTTTCCCAGGAATCCCT	GGATTCCTGGAAATACTGTTCT	+	chr5	149430661	149430720	Positive
hsa-mir-146a	TGAGAACTGAATTCCATGGGTTGTGTCAGTGTCAGACCTCTGAAATTCAGTTCTTCAG	TGAGAACTGAATTCCATGGGTT	CCTCTGAAATTCAGTTCTTCAG	+	chr5	160485372	160485429	Positive
hsa-mir-146b	TGAGAACTGAATTCCATAGGCTGTGAGCTCTAGCAATGCCCTGTGGACTCAGTTCTGG	TGAGAACTGAATTCCATAGGCT	TGCCCTGTGGACTCAGTTCTGG	+	chr10	102436520	102436577	Positive
hsa-mir-147a	AGACAACATTTCTGCACACACACCAGACTATGGAAGCCAGTGTGTGGAAATGCTTCTGC	AGACAACATTTCTGCACACAC	GTGTGTGGAAATGCTTCTGC	-	chr9	120244985	120245043	Positive
hsa-mir-147b	GTGGAAACATTTCTGCACAAACTAGATTCTGGACACCAGTGTGCGGAAATGCTTCTGCTA	GTGGAAACATTTCTGCACAAACTAGATTCTG	GTGTGCGGAAATGCTTCTGCTA	+	chr15	45433060	45433119	Positive
hsa-mir-148a	AAAGTTCTGAGACACTCCGACTCTGAGTATGATAGAAGTCAGTGCACTACAGAACTTTGT	AAAGTTCTGAGACACTCCGACT	TCAGTGCACTACAGAACTTTGT	-	chr7	25949922	25949981	Positive
hsa-mir-148b	AAGTTCTGTTATACACTCAGGCTGTGGCTCTCTGAAAGTCAGTGCATCACAGAACTTTGT	AAGTTCTGTTATACACTCAGGC	TCAGTGCATCACAGAACTTTGT	+	chr12	54337240	54337299	Positive
hsa-mir-149	TCTGGCTCCGTGTCTTCACTCCCGTGCTTGTCCGAGGAGGGAGGGAGGGACGGGGGCTGTGC	TCTGGCTCCGTGTCTTCACTCCC	AGGGAGGGACGGGGGCTGTGC	+	chr2	240456015	240456076	Positive
hsa-mir-150	TCTCCCAACCCTTGTACCAGTGCTGGGCTCAGACCCTGGTACAGGCCTGGGGGACAG	TCTCCCAACCCTTGTACCAGTG	CTGGTACAGGCCTGGGGGACAG	-	chr19	49500797	49500853	Positive
hsa-mir-151a	TCGAGGAGCTCACAGTCTAGTATGTCTCATCCCCTACTAGACTGAAGCTCCTTGAGG	TCGAGGAGCTCACAGTCTAGT	CTAGACTGAAGCTCCTTGAGG	-	chr8	140732587	140732643	Positive
hsa-mir-152	AGGTTCTGTGATACACTCCGACTCGGGCTCTGGAGCAGTCAGTGCATGACAGAACTTGG	AGGTTCTGTGATACACTCCGACT	TCAGTGCATGACAGAACTTGG	-	chr17	48037174	48037232	Positive
hsa-mir-153-1	TCATTTTTGTGATCTGCAGCTAGTATTCTCACTCCAGTTGCATAGTCACAAAAGTGATC	TCATTTTTGTGATCTGCAGCT	TTGCATAGTCACAAAAGTGATC	-	chr2	219294126	219294184	Positive
hsa-mir-153-2	TCATTTTTGTGATGTTGCAGCTAGTAATATGAGCCCAGTTGCATAGTCACAAAAGTGATC	TCATTTTTGTGATGTTGCAGCT	TTGCATAGTCACAAAAGTGATC	-	chr7	157574349	157574408	Positive
hsa-mir-154	TAGGTTATCCGTGTTGCCTTCGCTTTATTTGTGACGAATCATACACGGTTGACCTATT	TAGGTTATCCGTGTTGCCTTCG	AATCATACACGGTTGACCTATT	+	chr14	101059769	101059826	Positive
hsa-mir-155	TTAATGCTAATCGTGATAGGGGTTTTTGCCTCCAACTGACTCCTACATATTAGCATTAACA	TTAATGCTAATCGTGATAGGGGT	CTCCTACATATTAGCATTAACA	+	chr21	25573983	25574043	Positive
hsa-mir-15a	TAGCAGCACATAATGGTTTGTGGATTTTGAAAAGGTGCAGGCCATATTGTGCTGCCTCA	TAGCAGCACATAATGGTTTGTG	CAGGCCATATTGTGCTGCCTCA	-	chr13	50049130	50049188	Positive
hsa-mir-15b	TAGCAGCACATCATGGTTTACATGCTACAGTCAAGATGCGAATCATTATTTGCTGCTCTA	TAGCAGCACATCATGGTTTACA	CGAATCATTATTTGCTGCTCTA	+	chr3	160404607	160404666	Positive
hsa-mir-16-1	TAGCAGCACGTAAATATTGGCGTTAAGATTCTAAAATTATCTCCAGTATTAACTGTGCTGCTGA	TAGCAGCACGTAAATATTGGCG	CCAGTATTAACTGTGCTGCTGA	-	chr13	50048985	50049048	Positive
hsa-mir-16-2	TAGCAGCACGTAAATATTGGCGTAGTGAAATATATATTAAACACCAATATTACTGTGCTGCTTTA	TAGCAGCACGTAAATATTGGCG	CCAATATTACTGTGCTGCTTTA	+	chr3	160404754	160404818	Positive
hsa-mir-17	CAAAGTGCTTACAGTGCAGGTAGTGATATGTGCATCTACTGCAGTGAAGGCACTTGTAG	CAAAGTGCTTACAGTGCAGGTAG	ACTGCAGTGAAGGCACTTGTAG	+	chr13	91350618	91350676	Positive
hsa-mir-181a-1	AACATTCAACGCTGTCGGTGAGTTTGGAATTAAAATCAAAACCATCGACCGTTGATTGTACC	AACATTCAACGCTGTCGGTGAGT	ACCATCGACCGTTGATTGTACC	-	chr1	198859069	198859130	Positive
hsa-mir-181a-2	AACATTCAACGCTGTCGGTGAGTTTGGGATTTGAAAAAACCACTGACCGTTGACTGTACC	AACATTCAACGCTGTCGGTGAGT	ACCACTGACCGTTGACTGTACC	+	chr9	124692480	124692539	Positive
hsa-mir-181b-1	AACATTCATTGCTGTCGGTGGGTTGAACTGTGTGGACAAGCTCACTGAACAATGAATGCAA	AACATTCATTGCTGTCGGTGGGT	CTCACTGAACAATGAATGCAA	-	chr1	198858887	198858947	Positive
hsa-mir-181b-2	AACATTCATTGCTGTCGGTGGGTTTGAGTCTGAATCAACTCACTGATCAATGAATGCA	AACATTCATTGCTGTCGGTGGGT	CTCACTGATCAATGAATGCA	+	chr9	124693725	124693782	Positive
hsa-mir-181c	AACATTCAACCTGTCGGTGAGTTTGGGCAGCTCAGGCAAACCATCGACCGTTGAGTGGAC	AACATTCAACCTGTCGGTGAGT	AACCATCGACCGTTGAGTGGAC	+	chr19	13874725	13874784	Positive
hsa-mir-181d	AACATTCATTGTTGTCGGTGGGTTGTGAGGACTGAGGCCAGACCCACCGGGGGATGAATGTCAC	AACATTCATTGTTGTCGGTGGGT	CCACCGGGGGATGAATGTCAC	+	chr19	13874910	13874973	Positive
hsa-mir-182	TTTGGCAATGGTAGAACTCACACTGGTGAGGTAACAGGATCCGGTGGTTCTAGACTTGCCAACTA	TTTGGCAATGGTAGAACTCACACT	TGGTTCTAGACTTGCCAACTA	-	chr7	129770406	129770470	Positive
hsa-mir-183	TATGGCACTGGTAGAATTCACTGTGAACAGTCTCAGTCAGTGAATTACCGAAGGGCCATAA	TATGGCACTGGTAGAATTCACT	GTGAATTACCGAAGGGCCATAA	-	chr7	129774928	129774988	Positive
hsa-mir-184	CCTTATCACTTTTCCAGCCCAGCTTTGTGACTGTAAGTGTTGGACGGAGAACTGATAAGGGT	CCTTATCACTTTTCCAGCCCAGC	TGGACGGAGAACTGATAAGGGT	+	chr15	79209800	79209861	Positive
hsa-mir-185	TGGAGAGAAAGGCAGTTCCTGATGGTCCCCTCCCCAGGGGCTGGCTTTCCTCTGGTC	TGGAGAGAAAGGCAGTTCCTGA	AGGGGCTGGCTTTCCTCTGGTC	+	chr22	20033153	20033209	Positive
hsa-mir-186	CAAAGAATTCTCCTTTTGGGCTTTCTGGTTTTATTTTAAGCCCAAAGGTGAATTTTTTGGG	CAAAGAATTCTCCTTTTGGGCT	GCCCAAAGGTGAATTTTTTGGG	-	chr1	71067642	71067702	Positive
hsa-mir-187	GGCTACAACACAGGACCCGGGCGCTGCTCTGACCCCTCGTGTCTTGTGTTGCAGCCGG	GGCTACAACACAGGACCCGGGC	TCGTGTCTTGTGTTGCAGCCGG	-	chr18	35904835	35904892	Positive
hsa-mir-188	CATCCCTTGCATGGTGGAGGGTGAGCTTTCTGAAAACCCCTCCCACATGCAGGGTTTGCA	CATCCCTTGCATGGTGGAGGG	CTCCCACATGCAGGGTTTGCA	+	chrX	50003517	50003576	Positive
hsa-mir-18a	TAAGGTGCATCTAGTGCAGATAGTGAAGTAGATTAGCATCTACTGCCCTAAGTGCTCCTTCTGG	TAAGGTGCATCTAGTGCAGATAG	ACTGCCCTAAGTGCTCCTTCTGG	+	chr13	91350756	91350819	Positive
hsa-mir-18b	TAAGGTGCATCTAGTGCAGTTAGTGAAGCAGCTTAGAATCTACTGCCCTAAATGCCCCTTCTGGC	TAAGGTGCATCTAGTGCAGTTAG	TGCCCTAAATGCCCCTTCTGGC	-	chrX	134170042	134170106	Positive
hsa-mir-1908	CGGCGGGGACGGCGATTGGTCCGTATGTGTGGTGCCACCGGCCGCCGGCTCCGCCCCG	CGGCGGGGACGGCGATTGGTC	CCGGCCGCCGGCTCCGCCCCG	-	chr11	61815172	61815229	Positive
hsa-mir-190a	TGATATGTTTGATATATTAGGTTGTTATTTAATCCAACTATATATCAAACATATTCCT	TGATATGTTTGATATATTAGGT	CTATATATCAAACATATTCCT	+	chr15	62823971	62824028	Positive
hsa-mir-190b	TGATATGTTTGATATTGGGTTGTTTAATTAGGAACCAACTAAATGTCAAACATATTCTT	TGATATGTTTGATATTGGGTT	CTAAATGTCAAACATATTCTT	-	chr1	154193675	154193733	Positive
hsa-mir-191	CAACGGAATCCCAAAAGCAGCTGTTGTCTCCAGAGCATTCCAGCTGCGCTTGGATTTCGTCCCC	CAACGGAATCCCAAAAGCAGCTG	GCTGCGCTTGGATTTCGTCCCC	-	chr3	49020631	49020694	Positive
hsa-mir-1915	ACCTTGCCTTGCTGCCCGGGCCGTGCACCCGTGGGCCCCAGGGCGACGCGGCGGG	ACCTTGCCTTGCTGCCCGGGCC	CCCCAGGGCGACGCGGCGGG	-	chr10	21496576	21496630	Positive
hsa-mir-192	CTGACCTATGAATTGACAGCCAGTGCTCTCGTCTCCCCTCTGGCTGCCAATTCCATAGGTCACAG	CTGACCTATGAATTGACAGCC	CTGCCAATTCCATAGGTCACAG	-	chr11	64891159	64891223	Positive
hsa-mir-193a	TGGGTCTTTGCGGGCGAGATGAGGGTGTCGGATCAACTGGCCTACAAAGTCCCAGT	TGGGTCTTTGCGGGCGAGATGA	AACTGGCCTACAAAGTCCCAGT	+	chr17	31560016	31560071	Positive
hsa-mir-193b	CGGGGTTTTGAGGGCGAGATGAGTTTATGTTTTATCCAACTGGCCCTCAAAGTCCCGCT	CGGGGTTTTGAGGGCGAGATGA	AACTGGCCCTCAAAGTCCCGCT	+	chr16	14303980	14304038	Positive
hsa-mir-194-1	TGTAACAGCAACTCCATGTGGACTGTGTACCAATTTCCAGTGGAGATGCTGTTACTTT	TGTAACAGCAACTCCATGTGGA	CAGTGGAGATGCTGTTACTTT	-	chr1	220118170	220118227	Positive
hsa-mir-194-2	TGTAACAGCAACTCCATGTGGAAGTGCCCACTGGTTCCAGTGGGGCTGCTGTTATCTG	TGTAACAGCAACTCCATGTGGA	CCAGTGGGGCTGCTGTTATCTG	-	chr11	64891368	64891425	Positive
hsa-mir-195	TAGCAGCACAGAAATATTGGCACAGGGAAGCGAGTCTGCCAATATTGGCTGTGCTGCTCC	TAGCAGCACAGAAATATTGGC	CCAATATTGGCTGTGCTGCTCC	-	chr17	7017628	7017687	Positive
hsa-mir-196a-1	TAGGTAGTTTCATGTTGTTGGGCCTGGGTTTCTGAACACAACAACATTAAACCACCCGAT	TAGGTAGTTTCATGTTGTTGGG	CAACAACATTAAACCACCCGAT	-	chr17	48632494	48632553	Positive
hsa-mir-196a-2	TAGGTAGTTTCATGTTGTTGGGATTGAGTTTTGAACTCGGCAACAAGAAACTGCCTGAG	TAGGTAGTTTCATGTTGTTGGG	CGGCAACAAGAAACTGCCTGAG	+	chr12	53991762	53991820	Positive
hsa-mir-196b	TAGGTAGTTTCCTGTTGTTGGGATCCACCTTTCTCTCGACAGCACGACACTGCCTTC	TAGGTAGTTTCCTGTTGTTGGG	TCGACAGCACGACACTGCCTTC	-	chr7	27169493	27169549	Positive
hsa-mir-197	CGGGTAGAGAGGGCAGTGGGAGGTAAGAGCTCTTCACCCTTCACCACCTTCTCCACCCAGC	CGGGTAGAGAGGGCAGTGGGAGG	TTCACCACCTTCTCCACCCAGC	+	chr1	109598901	109598961	Positive
hsa-mir-198	GGTCCAGAGGGGAGATAGGTTCCTGTGATTTTTCCTTCTTCTCTATAGAATAA	GGTCCAGAGGGGAGATAGGTTC	TCCTTCTTCTCTATAGAATAA	-	chr3	120395672	120395724	Positive
hsa-mir-199a-1	CCCAGTGTTCAGACTACCTGTTCAGGAGGCTCTCAATGTGTACAGTAGTCTGCACATTGGTTA	CCCAGTGTTCAGACTACCTGTTC	ACAGTAGTCTGCACATTGGTTA	-	chr19	10817429	10817491	Positive
hsa-mir-199a-2	CCCAGTGTTCAGACTACCTGTTCAGGACAATGCCGTTGTACAGTAGTCTGCACATTGGTTA	CCCAGTGTTCAGACTACCTGTTC	ACAGTAGTCTGCACATTGGTTA	-	chr1	172144554	172144614	Positive
hsa-mir-199b	CCCAGTGTTTAGACTATCTGTTCAGGACTCCCAAATTGTACAGTAGTCTGCACATTGGTTA	CCCAGTGTTTAGACTATCTGTTC	ACAGTAGTCTGCACATTGGTTA	-	chr9	128244745	128244805	Positive
hsa-mir-19a	AGTTTTGCATAGTTGCACTACAAGAAGAATGTAGTTGTGCAAATCTATGCAAAACTGA	AGTTTTGCATAGTTGCACTACA	TGTGCAAATCTATGCAAAACTGA	+	chr13	91350904	91350961	Positive
hsa-mir-19b-1	AGTTTTGCAGGTTTGCATCCAGCTGTGTGATATTCTGCTGTGCAAATCCATGCAAAACTGA	AGTTTTGCAGGTTTGCATCCAGC	TGTGCAAATCCATGCAAAACTGA	+	chr13	91351207	91351267	Positive
hsa-mir-19b-2	AGTTTTGCAGGTTTGCATTTCAGCGTATATATGTATATGTGGCTGTGCAAATCCATGCAAAACTGA	AGTTTTGCAGGTTTGCATTTCA	TGTGCAAATCCATGCAAAACTGA	-	chrX	134169683	134169748	Positive
hsa-mir-200a	CATCTTACCGGACAGTGCTGGATTTCCCAGCTTGACTCTAACACTGTCTGGTAACGATGT	CATCTTACCGGACAGTGCTGGA	TAACACTGTCTGGTAACGATGT	+	chr1	1167878	1167937	Positive
hsa-mir-200b	CATCTTACTGGGCAGCATTGGATGGAGTCAGGTCTCTAATACTGCCTGGTAATGATGA	CATCTTACTGGGCAGCATTGGA	TAATACTGCCTGGTAATGATGA	+	chr1	1167124	1167181	Positive
hsa-mir-200c	CGTCTTACCCAGCAGTGTTTGGGTGCGGTTGGGAGTCTCTAATACTGCCGGGTAATGATGGA	CGTCTTACCCAGCAGTGTTTGG	TAATACTGCCGGGTAATGATGGA	+	chr12	6963703	6963764	Positive
hsa-mir-202	TTCCTATGCATATACTTCTTTGAGGATCTGGCCTAAAGAGGTATAGGGCATGGGAA	TTCCTATGCATATACTTCTTTG	AGAGGTATAGGGCATGGGAA	-	chr10	133247538	133247593	Positive
hsa-mir-203a	AGTGGTTCTTAACAGTTCAACAGTTCTGTAGCGCAATTGTGAAATGTTTAGGACCACTAG	AGTGGTTCTTAACAGTTCAACAGTT	GTGAAATGTTTAGGACCACTAG	+	chr14	104117431	104117490	Positive
hsa-mir-204	TTCCCTTTGTCATCCTATGCCTGAGAATATATGAAGGAGGCTGGGAAGGCAAAGGGACGT	TTCCCTTTGTCATCCTATGCCT	GCTGGGAAGGCAAAGGGACGT	-	chr9	70809993	70810052	Positive
hsa-mir-205	TCCTTCATTCCACCGGAGTCTGTCTCATACCCAACCAGATTTCAGTGGAGTGAAGTTC	TCCTTCATTCCACCGGAGTCTG	GATTTCAGTGGAGTGAAGTTC	+	chr1	209432166	209432223	Positive
hsa-mir-206	ACATGCTTCTTTATATCCCCATATGGATTACTTTGCTATGGAATGTAAGGAAGTGTGTGG	ACATGCTTCTTTATATCCCCATA	TGGAATGTAAGGAAGTGTGTGG	+	chr6	52144363	52144422	Positive
hsa-mir-208a	GAGCTTTTGGCCCGGGTTATACCTGATGCTCACGTATAAGACGAGCAAAAAGCTTGT	GAGCTTTTGGCCCGGGTTATAC	ATAAGACGAGCAAAAAGCTTGT	-	chr14	23388602	23388658	Positive
hsa-mir-208b	AAGCTTTTTGCTCGAATTATGTTTCTGATCCGAATATAAGACGAACAAAAGGTTTGT	AAGCTTTTTGCTCGAATTATGT	ATAAGACGAACAAAAGGTTTGT	-	chr14	23417997	23418053	Positive
hsa-mir-20a	TAAAGTGCTTATAGTGCAGGTAGTGTTTAGTTATCTACTGCATTATGAGCACTTAAAG	TAAAGTGCTTATAGTGCAGGTAG	ACTGCATTATGAGCACTTAAAG	+	chr13	91351072	91351129	Positive
hsa-mir-20b	CAAAGTGCTCATAGTGCAGGTAGTTTTGGCATGACTCTACTGTAGTATGGGCACTTCCAG	CAAAGTGCTCATAGTGCAGGTAG	ACTGTAGTATGGGCACTTCCAG	-	chrX	134169813	134169872	Positive
hsa-mir-21	TAGCTTATCAGACTGATGTTGACTGTTGAATCTCATGGCAACACCAGTCGATGGGCTGT	TAGCTTATCAGACTGATGTTGA	CAACACCAGTCGATGGGCTGT	+	chr17	59841273	59841331	Positive
hsa-mir-210	AGCCCCTGCCCACCGCACACTGCGCTGCCCCAGACCCACTGTGCGTGTGACAGCGGCTGA	AGCCCCTGCCCACCGCACACTG	CTGTGCGTGTGACAGCGGCTGA	-	chr11	568112	568171	Positive
hsa-mir-211	TTCCCTTTGTCATCCTTCGCCTAGGGCTCTGAGCAGGGCAGGGACAGCAAAGGGGTGC	TTCCCTTTGTCATCCTTCGCCT	GCAGGGACAGCAAAGGGGTGC	-	chr15	31065059	31065116	Positive
hsa-mir-212	ACCTTGGCTCTAGACTGCTTACTGCCCGGGCCGCCCTCAGTAACAGTCTCCAGTCACGGCC	ACCTTGGCTCTAGACTGCTTACT	TAACAGTCTCCAGTCACGGCC	-	chr17	2050290	2050350	Positive
hsa-mir-214	TGCCTGTCTACACTTGCTGTGCAGAACATCCGCTCACCTGTACAGCAGGCACAGACAGGCAGT	TGCCTGTCTACACTTGCTGTGC	ACAGCAGGCACAGACAGGCAGT	-	chr1	172138816	172138878	Positive
hsa-mir-215	ATGACCTATGAATTGACAGACAATATAGCTGAGTTTGTCTGTCATTTCTTTAGGCCAATA	ATGACCTATGAATTGACAGAC	TCTGTCATTTCTTTAGGCCAATA	-	chr1	220117877	220117936	Positive
hsa-mir-216a	TAATCTCAGCTGGCAACTGTGAGATGTTCATACAATCCCTCACAGTGGTCTCTGGGATTAT	TAATCTCAGCTGGCAACTGTGA	TCACAGTGGTCTCTGGGATTAT	-	chr2	55988981	55989041	Positive
hsa-mir-216b	AAATCTCTGCAGGCAAATGTGATGTCACTGAGGAAATCACACACTTACCCGTAGAGATTCTA	AAATCTCTGCAGGCAAATGTGA	ACACACTTACCCGTAGAGATTCTA	-	chr2	56000724	56000785	Positive
hsa-mir-217	TACTGCATCAGGAACTGATTGGATAAGAATCAGTCACCATCAGTTCCTAATGCATTGCC	TACTGCATCAGGAACTGATTGGA	CCATCAGTTCCTAATGCATTGCC	-	chr2	55982984	55983042	Positive
hsa-mir-218-1	TTGTGCTTGATCTAACCATGTGGTTGCGAGGTATGAGTAAAACATGGTTCCGTCAAGCACCATGG	TTGTGCTTGATCTAACCATGT	ATGGTTCCGTCAAGCACCATGG	+	chr4	20528299	20528363	Positive
hsa-mir-218-2	TTGTGCTTGATCTAACCATGTGGTGGAACGATGGAAACGGAACATGGTTCTGTCAAGCACCGCG	TTGTGCTTGATCTAACCATGT	CATGGTTCTGTCAAGCACCGCG	-	chr5	168768168	168768231	Positive
hsa-mir-219a-1	TGATTGTCCAAACGCAATTCTCGAGTCTATGGCTCCGGCCGAGAGTTGAGTCTGGACGTCCCG	TGATTGTCCAAACGCAATTCT	AGAGTTGAGTCTGGACGTCCCG	+	chr6	33207855	33207917	Positive
hsa-mir-219a-2	TGATTGTCCAAACGCAATTCTTGTACGAGTCTGCGGCCAACCGAGAATTGTGGCTGGACATCTGT	TGATTGTCCAAACGCAATTCT	AGAATTGTGGCTGGACATCTGT	-	chr9	128392632	128392696	Positive
hsa-mir-22	AGTTCTTCAGTGGCAAGCTTTATGTCCTGACCCAGCTAAAGCTGCCAGTTGAAGAACTGT	AGTTCTTCAGTGGCAAGCTTTA	AAGCTGCCAGTTGAAGAACTGT	-	chr17	1713914	1713973	Positive
hsa-mir-221	ACCTGGCATACAATGTAGATTTCTGTGTTCGTTAGGCAACAGCTACATTGTCTGCTGGGTTTC	ACCTGGCATACAATGTAGATTT	AGCTACATTGTCTGCTGGGTTTC	-	chrX	45746180	45746242	Positive
hsa-mir-222	CTCAGTAGCCAGTGTAGATCCTGTCTTTCGTAATCAGCAGCTACATCTGGCTACTGGGT	CTCAGTAGCCAGTGTAGATCCT	AGCTACATCTGGCTACTGGGT	-	chrX	45747036	45747094	Positive
hsa-mir-223	CGTGTATTTGACAAGCTGAGTTGGACACTCCATGTGGTAGAGTGTCAGTTTGTCAAATACCCCA	CGTGTATTTGACAAGCTGAGTT	TGTCAGTTTGTCAAATACCCCA	+	chrX	66018895	66018958	Positive
hsa-mir-224	CAAGTCACTAGTGGTTCCGTTTAGTAGATGATTGTGCATTGTTTCAAAATGGTGCCCTAGTGACTACA	CAAGTCACTAGTGGTTCCGTT	AAAATGGTGCCCTAGTGACTACA	-	chrX	151958584	151958651	Positive
hsa-mir-23a	GGGGTTCCTGGGGATGGGATTTGCTTCCTGTCACAAATCACATTGCCAGGGATTTCC	GGGGTTCCTGGGGATGGGATTT	ATCACATTGCCAGGGATTTCC	-	chr19	13836595	13836651	Positive
hsa-mir-23b	TGGGTTCCTGGCATGCTGATTTGTGACTTAAGATTAAAATCACATTGCCAGGGATTACC	TGGGTTCCTGGCATGCTGATTT	ATCACATTGCCAGGGATTACC	+	chr9	95085227	95085285	Positive
hsa-mir-24-1	TGCCTACTGAGCTGATATCAGTTCTCATTTTACACACTGGCTCAGTTCAGCAGGAACAG	TGCCTACTGAGCTGATATCAGT	TGGCTCAGTTCAGCAGGAACAG	+	chr9	95086027	95086085	Positive
hsa-mir-24-2	TGCCTACTGAGCTGAAACACAGTTGGTTTGTGTACACTGGCTCAGTTCAGCAGGAACAG	TGCCTACTGAGCTGAAACACAG	TGGCTCAGTTCAGCAGGAACAG	-	chr19	13836289	13836347	Positive
hsa-mir-25	AGGCGGAGACTTGGGCAATTGCTGGACGCTGCCCTGGGCATTGCACTTGTCTCGGTCTGA	AGGCGGAGACTTGGGCAATTG	CATTGCACTTGTCTCGGTCTGA	-	chr7	100093571	100093630	Positive
hsa-mir-26a-1	TTCAAGTAATCCAGGATAGGCTGTGCAGGTCCCAATGGGCCTATTCTTGGTTACTTGCACG	TTCAAGTAATCCAGGATAGGCT	CCTATTCTTGGTTACTTGCACG	+	chr3	37969413	37969473	Positive
hsa-mir-26a-2	TTCAAGTAATCCAGGATAGGCTGTTTCCATCTGTGAGGCCTATTCTTGATTACTTGTTTC	TTCAAGTAATCCAGGATAGGCT	CCTATTCTTGATTACTTGTTTC	-	chr12	57824620	57824679	Positive
hsa-mir-26b	TTCAAGTAATTCAGGATAGGTTGTGTGCTGTCCAGCCTGTTCTCCATTACTTGGCTC	TTCAAGTAATTCAGGATAGGT	CCTGTTCTCCATTACTTGGCTC	+	chr2	218402657	218402713	Positive
hsa-mir-27a	AGGGCTTAGCTGCTTGTGAGCAGGGTCCACACCAAGTCGTGTTCACAGTGGCTAAGTTCCGC	AGGGCTTAGCTGCTTGTGAGCA	TTCACAGTGGCTAAGTTCCGC	-	chr19	13836447	13836508	Positive
hsa-mir-27b	AGAGCTTAGCTGATTGGTGAACAGTGATTGGTTTCCGCTTTGTTCACAGTGGCTAAGTTCTGC	AGAGCTTAGCTGATTGGTGAAC	TTCACAGTGGCTAAGTTCTGC	+	chr9	95085463	95085525	Positive
hsa-mir-28	AAGGAGCTCACAGTCTATTGAGTTACCTTTCTGACTTTCCCACTAGATTGTGAGCTCCTGGA	AAGGAGCTCACAGTCTATTGAG	CACTAGATTGTGAGCTCCTGGA	+	chr3	188688794	188688855	Positive
hsa-mir-296	AGGGCCCCCCCTCAATCCTGTTGTGCCTAATTCAGAGGGTTGGGTGGAGGCTCTCC	AGGGCCCCCCCTCAATCCTGT	GAGGGTTGGGTGGAGGCTCTCC	-	chr20	58817626	58817681	Positive
hsa-mir-297	ATGTATGTGTGCATGTGCATGTATGTGTATATACATATATATGTATTATGTACTCATATATCA	ATGTATGTGTGCATGTGCATG	TGTATTATGTACTCATATATCA	-	chr4	110860582	110860644	Positive
hsa-mir-298	AGCAGAAGCAGGGAGGTTCTCCCAGTGGTTTTCCTTGACTGTGAGGAACTAGCCTGCTGCTTTGCTCA	AGCAGAAGCAGGGAGGTTCTCCCA	GAGGAACTAGCCTGCTGCTTTGCTCA	-	chr20	58818236	58818303	Positive
hsa-mir-299	TGGTTTACCGTCCCACATACATTTTGAATATGTATGTGGGATGGTAAACCGCTT	TGGTTTACCGTCCCACATACAT	TATGTGGGATGGTAAACCGCTT	+	chr14	101023800	101023853	Positive
hsa-mir-29a	ACTGATTTCTTTTGGTGTTCAGAGTCAATATAATTTTCTAGCACCATCTGAAATCGGTTA	ACTGATTTCTTTTGGTGTTCAG	TAGCACCATCTGAAATCGGTTA	-	chr7	130876748	130876807	Positive
hsa-mir-29b-1	GCTGGTTTCATATGGTGGTTTAGATTTAAATAGTGATTGTCTAGCACCATTTGAAATCAGTGTT	GCTGGTTTCATATGGTGGTTTAGA	TAGCACCATTTGAAATCAGTGTT	-	chr7	130877467	130877530	Positive
hsa-mir-29b-2	CTGGTTTCACATGGTGGCTTAGATTTTTCCATCTTTGTATCTAGCACCATTTGAAATCAGTGTT	CTGGTTTCACATGGTGGCTTAG	TAGCACCATTTGAAATCAGTGTT	-	chr1	207802450	207802513	Positive
hsa-mir-29c	TGACCGATTTCTCCTGGTGTTCAGAGTCTGTTTTTGTCTAGCACCATTTGAAATCGGTTA	TGACCGATTTCTCCTGGTGTTC	TAGCACCATTTGAAATCGGTTA	-	chr1	207801865	207801924	Positive
hsa-mir-300	AGAGAGGTAATCCTTCACGCATTTGCTTTACTTGCAATGATTATACAAGGGCAGACTCTCTCT	AGAGAGGTAATCCTTCACGCAT	TATACAAGGGCAGACTCTCTCT	+	chr14	101041373	101041435	Positive
hsa-mir-301a	GCTCTGACTTTATTGCACTACTGTACTTTACAGCTAGCAGTGCAATAGTATTGTCAAAGC	GCTCTGACTTTATTGCACTACT	CAGTGCAATAGTATTGTCAAAGC	-	chr17	59151149	59151208	Positive
hsa-mir-301b	GCTCTGACGAGGTTGCACTACTGTGCTCTGAGAAGCAGTGCAATGATATTGTCAAAGC	GCTCTGACGAGGTTGCACTACT	CAGTGCAATGATATTGTCAAAGC	+	chr22	21652990	21653047	Positive
hsa-mir-302a	ACTTAAACGTGGATGTACTTGCTTTGAAACTAAAGAAGTAAGTGCTTCCATGTTTTGGTGA	ACTTAAACGTGGATGTACTTGCT	TAAGTGCTTCCATGTTTTGGTGA	-	chr4	112648186	112648246	Positive
hsa-mir-302b	ACTTTAACATGGAAGTGCTTTCTGTGACTTTAAAAGTAAGTGCTTCCATGTTTTAGTAG	ACTTTAACATGGAAGTGCTTTC	TAAGTGCTTCCATGTTTTAGTAG	-	chr4	112648489	112648547	Positive
hsa-mir-302c	TTTAACATGGGGGTACCTGCTGTGTGAAACAAAAGTAAGTGCTTCCATGTTTCAGTGG	TTTAACATGGGGGTACCTGCTG	TAAGTGCTTCCATGTTTCAGTGG	-	chr4	112648366	112648423	Positive
hsa-mir-302d	ACTTTAACATGGAGGCACTTGCTGTGACATGACAAAAATAAGTGCTTCCATGTTTGAGTGT	ACTTTAACATGGAGGCACTTGC	TAAGTGCTTCCATGTTTGAGTGT	-	chr4	112648006	112648066	Positive
hsa-mir-30a	TGTAAACATCCTCGACTGGAAGCTGTGAAGCCACAGATGGGCTTTCAGTCGGATGTTTGCAGC	TGTAAACATCCTCGACTGGAAG	CTTTCAGTCGGATGTTTGCAGC	-	chr6	71403554	71403616	Positive
hsa-mir-30b	TGTAAACATCCTACACTCAGCTGTAATACATGGATTGGCTGGGAGGTGGATGTTTACTTC	TGTAAACATCCTACACTCAGCT	CTGGGAGGTGGATGTTTACTTC	-	chr8	134800532	134800591	Positive
hsa-mir-30c-1	TGTAAACATCCTACACTCTCAGCTGTGAGCTCAAGGTGGCTGGGAGAGGGTTGTTTACTCC	TGTAAACATCCTACACTCTCAGC	CTGGGAGAGGGTTGTTTACTCC	+	chr1	40757300	40757360	Positive
hsa-mir-30c-2	TGTAAACATCCTACACTCTCAGCTGTGGAAAGTAAGAAAGCTGGGAGAAGGCTGTTTACTCT	TGTAAACATCCTACACTCTCAGC	CTGGGAGAAGGCTGTTTACTCT	-	chr6	71376964	71377025	Positive
hsa-mir-30d	TGTAAACATCCCCGACTGGAAGCTGTAAGACACAGCTAAGCTTTCAGTCAGATGTTTGCTGC	TGTAAACATCCCCGACTGGAAG	CTTTCAGTCAGATGTTTGCTGC	-	chr8	134804879	134804940	Positive
hsa-mir-30e	TGTAAACATCCTTGACTGGAAGCTGTAAGGTGTTCAGAGGAGCTTTCAGTCGGATGTTTACAGC	TGTAAACATCCTTGACTGGAAG	CTTTCAGTCGGATGTTTACAGC	+	chr1	40754371	40754434	Positive
hsa-mir-31	AGGCAAGATGCTGGCATAGCTGTTGAACTGGGAACCTGCTATGCCAACATATTGCCAT	AGGCAAGATGCTGGCATAGCT	TGCTATGCCAACATATTGCCAT	-	chr9	21512121	21512178	Positive
hsa-mir-32	TATTGCACATTACTAAGTTGCATGTTGTCACGGCCTCAATGCAATTTAGTGTGTGTGATATTT	TATTGCACATTACTAAGTTGCA	CAATTTAGTGTGTGTGATATTT	-	chr9	109046231	109046293	Positive
hsa-mir-320a	GCCTTCTCTTCCCGGTTCTTCCCGGAGTCGGGAAAAGCTGGGTTGAGAGGGCGA	GCCTTCTCTTCCCGGTTCTTCC	AAAAGCTGGGTTGAGAGGGCGA	-	chr8	22244975	22245028	Positive
hsa-mir-320c-1	CTTCTCTTCCCAGTTCTTCCCAGAGTCAGGAAAAGCTGGGTTGAGAGGGT	CTTCTCTTCCCAGTTCTTCC	AAAAGCTGGGTTGAGAGGGT	+	chr18	21683529	21683578	Positive
hsa-mir-320c-2	CTTCTCTTTCCAGTTCTTCCCAGAATTGGGAAAAGCTGGGTTGAGAGGGT	CTTCTCTTTCCAGTTCTTCC	AAAAGCTGGGTTGAGAGGGT	+	chr18	24321686	24321735	Positive
hsa-mir-320d-1	TTCTCGTCCCAGTTCTTCCCAAAGTTGAGAAAAGCTGGGTTGAGAGGA	TTCTCGTCCCAGTTCTTCC	AAAAGCTGGGTTGAGAGGA	-	chr13	40727828	40727875	Positive
hsa-mir-320d-2	TTCTCTTCCCAGTTCTTCTTGGAGTCAGGAAAAGCTGGGTTGAGAGGA	TTCTCTTCCCAGTTCTTCT	AAAAGCTGGGTTGAGAGGA	-	chrX	140926172	140926219	Positive
hsa-mir-323a	AGGTGGTCCGTGGCGCGTTCGCTTTATTTATGGCGCACATTACACGGTCGACCTCT	AGGTGGTCCGTGGCGCGTTCGC	CACATTACACGGTCGACCTCT	+	chr14	101025747	101025802	Positive
hsa-mir-323b	AGGTTGTCCGTGGTGAGTTCGCATTATTTAATGATGCCCAATACACGGTCGACCTCTT	AGGTTGTCCGTGGTGAGTTCGCA	CCCAATACACGGTCGACCTCTT	+	chr14	101056233	101056290	Positive
hsa-mir-324	CGCATCCCCTAGGGCATTGGTGTAAAGCTGGAGACCCACTGCCCCAGGTGCTGCTGG	CGCATCCCCTAGGGCATTGGTGT	ACTGCCCCAGGTGCTGCTGG	-	chr17	7223308	7223364	Positive
hsa-mir-325	CCTAGTAGGTGTCCAGTAAGTGTTTGTGACATAATTTGTTTATTGAGGACCTCCTATCAA	CCTAGTAGGTGTCCAGTAAGTGT	ATAATTTGTTTATTGAGGACCTCCTATCAA	-	chrX	77005427	77005486	Positive
hsa-mir-326	GGAGGCAGGGCCTTTGTGAAGGCGGGTGGTGCTCAGATCGCCTCTGGGCCCTTCCTCCAG	GGAGGCAGGGCCTTTGTGAAGGCG	CCTCTGGGCCCTTCCTCCAG	-	chr11	75335108	75335167	Positive
hsa-mir-328	GGGGGGGCAGGAGGGGCTCAGGGAGAAAGTGCATACAGCCCCTGGCCCTCTCTGCCCTTCCGT	GGGGGGGCAGGAGGGGCTCAGGG	CTGGCCCTCTCTGCCCTTCCGT	-	chr16	67202327	67202389	Positive
hsa-mir-329-1	GAGGTTTTCTGGGTTTCTGTTTCTTTAATGAGGACGAAACACACCTGGTTAACCTCTTT	GAGGTTTTCTGGGTTTCTGTTTC	AACACACCTGGTTAACCTCTTT	+	chr14	101026797	101026855	Positive
hsa-mir-329-2	GAGGTTTTCTGGGTTTCTGTTTCTTTATTGAGGACGAAACACACCTGGTTAACCTCTTT	GAGGTTTTCTGGGTTTCTGTTTC	AACACACCTGGTTAACCTCTTT	+	chr14	101027114	101027172	Positive
hsa-mir-330	TCTCTGGGCCTGTGTCTTAGGCTCTGCAAGATCAACCGAGCAAAGCACACGGCCTGCAGAGA	TCTCTGGGCCTGTGTCTTAGGC	GCAAAGCACACGGCCTGCAGAGA	-	chr19	45639009	45639070	Positive
hsa-mir-331	CTAGGTATGGTCCCAGGGATCCCAGATCAAACCAGGCCCCTGGGCCTATCCTAGAA	CTAGGTATGGTCCCAGGGATCC	GCCCCTGGGCCTATCCTAGAA	+	chr12	95308445	95308500	Positive
hsa-mir-335	TCAAGAGCAATAACGAAAAATGTTTGTCATAAACCGTTTTTCATTATTGCTCCTGACC	TCAAGAGCAATAACGAAAAATGT	TTTTTCATTATTGCTCCTGACC	+	chr7	130496126	130496183	Positive
hsa-mir-337	GAACGGCTTCATACAGGAGTTGATGCACAGTTATCCAGCTCCTATATGATGCCTTTCTTC	GAACGGCTTCATACAGGAGTT	CTCCTATATGATGCCTTTCTTC	+	chr14	100874515	100874574	Positive
hsa-mir-338	AACAATATCCTGGTGCTGAGTGATGACTCAGGCGACTCCAGCATCAGTGATTTTGTTG	AACAATATCCTGGTGCTGAGTG	TCCAGCATCAGTGATTTTGTTG	-	chr17	81125887	81125944	Positive
hsa-mir-339	TCCCTGTCCTCCAGGAGCTCACGTGTGCCTGCCTGTGAGCGCCTCGACGACAGAGCCG	TCCCTGTCCTCCAGGAGCTCACG	TGAGCGCCTCGACGACAGAGCCG	-	chr7	1022955	1023012	Positive
hsa-mir-33a	GTGCATTGTAGTTGCATTGCATGTTCTGGTGGTACCCATGCAATGTTTCCACAGTGCATCAC	GTGCATTGTAGTTGCATTGCA	CAATGTTTCCACAGTGCATCAC	+	chr22	41900949	41901010	Positive
hsa-mir-33b	GTGCATTGCTGTTGCATTGCACGTGTGTGAGGCGGGTGCAGTGCCTCGGCAGTGCAGCCC	GTGCATTGCTGTTGCATTGC	CAGTGCCTCGGCAGTGCAGCCC	-	chr17	17813857	17813916	Positive
hsa-mir-340	TTATAAAGCAATGAGACTGATTGTCATATGTCGTTTGTGGGATCCGTCTCAGTTACTTTATAGC	TTATAAAGCAATGAGACTGATT	TCCGTCTCAGTTACTTTATAGC	-	chr5	180015319	180015382	Positive
hsa-mir-342	AGGGGTGCTATCTGTGATTGAGGGACATGGTTAATGGAATTGTCTCACACAGAAATCGCACCCGT	AGGGGTGCTATCTGTGATTGA	TCTCACACAGAAATCGCACCCGT	+	chr14	100109673	100109737	Positive
hsa-mir-345	GCTGACTCCTAGTCCAGGGCTCGTGATGGCTGGTGGGCCCTGAACGAGGGGTCTGGAG	GCTGACTCCTAGTCCAGGGCTC	GCCCTGAACGAGGGGTCTGGAG	+	chr14	100307876	100307933	Positive
hsa-mir-346	TGTCTGCCCGCATGCCTGCCTCTCTGTTGCTCTGAAGGAGGCAGGGGCTGGGCCTGCAGC	TGTCTGCCCGCATGCCTGCCTCT	AGGCAGGGGCTGGGCCTGCAGC	-	chr10	86264710	86264769	Positive
hsa-mir-34a	TGGCAGTGTCTTAGCTGGTTGTTGTGAGCAATAGTAAGGAAGCAATCAGCAAGTATACTGCCCT	TGGCAGTGTCTTAGCTGGTTGT	CAATCAGCAAGTATACTGCCCT	-	chr1	9151693	9151756	Positive
hsa-mir-34b	TAGGCAGTGTCATTAGCTGATTGTACTGTGGTGGTTACAATCACTAACTCCACTGCCAT	TAGGCAGTGTCATTAGCTGATTG	CAATCACTAACTCCACTGCCAT	+	chr11	111512950	111513008	Positive
hsa-mir-34c	AGGCAGTGTAGTTAGCTGATTGCTAATAGTACCAATCACTAACCACACGGCCAGG	AGGCAGTGTAGTTAGCTGATTGC	AATCACTAACCACACGGCCAGG	+	chr11	111513451	111513505	Positive
hsa-mir-361	TTATCAGAATCTCCAGGGGTACTTTATAATTTCAAAAAGTCCCCCAGGTGTGATTCTGATTT	TTATCAGAATCTCCAGGGGTAC	TCCCCCAGGTGTGATTCTGATTT	-	chrX	85903641	85903702	Positive
hsa-mir-362	AATCCTTGGAACCTAGGTGTGAGTGCTATTTCAGTGCAACACACCTATTCAAGGATTCA	AATCCTTGGAACCTAGGTGTGAGT	AACACACCTATTCAAGGATTCA	+	chrX	50008968	50009026	Positive
hsa-mir-363	CGGGTGGATCACGATGCAATTTTGATGAGTATCATAGGAGAAAAATTGCACGGTATCCATCTGTA	CGGGTGGATCACGATGCAATTT	AATTGCACGGTATCCATCTGTA	-	chrX	134169382	134169446	Positive
hsa-mir-365a	AGGGACTTTTGGGGGCAGATGTGTTTCCATTCCACTATCATAATGCCCCTAAAAATCCTTAT	AGGGACTTTTGGGGGCAGATGTG	TAATGCCCCTAAAAATCCTTAT	+	chr16	14309300	14309361	Positive
hsa-mir-365b	AGGGACTTTCAGGGGCAGCTGTGTTTTCTGACTCAGTCATAATGCCCCTAAAAATCCTTAT	AGGGACTTTCAGGGGCAGCTGT	TAATGCCCCTAAAAATCCTTAT	+	chr17	31575439	31575499	Positive
hsa-mir-367	ACTGTTGCTAATATGCAACTCTGTTGAATATAAATTGGAATTGCACTTTAGCAATGGTGA	ACTGTTGCTAATATGCAACTCT	AATTGCACTTTAGCAATGGTGA	-	chr4	112647877	112647936	Positive
hsa-mir-369	AGATCGACCGTGTTATATTCGCTTTATTGACTTCGAATAATACATGGTTGATCTTT	AGATCGACCGTGTTATATTCGC	AATAATACATGGTTGATCTTT	+	chr14	101065606	101065661	Positive
hsa-mir-370	CAGGTCACGTCTCTGCAGTTACACAGCTCACGAGTGCCTGCTGGGGTGGAACCTGGT	CAGGTCACGTCTCTGCAGTTAC	GCCTGCTGGGGTGGAACCTGGT	+	chr14	100911151	100911207	Positive
hsa-mir-371a	ACTCAAACTGTGGGGGCACTTTCTGCTCTCTGGTGAAAGTGCCGCCATCTTTTGAGTGT	ACTCAAACTGTGGGGGCACT	AAGTGCCGCCATCTTTTGAGTGT	+	chr19	53787680	53787738	Positive
hsa-mir-372	CCTCAAATGTGGAGCACTATTCTGATGTCCAAGTGGAAAGTGCTGCGACATTTGAGCGT	CCTCAAATGTGGAGCACTATTCT	AAAGTGCTGCGACATTTGAGCGT	+	chr19	53787895	53787953	Positive
hsa-mir-373	ACTCAAAATGGGGGCGCTTTCCTTTTTGTCTGTACTGGGAAGTGCTTCGATTTTGGGGTGT	ACTCAAAATGGGGGCGCTTTCC	GAAGTGCTTCGATTTTGGGGTGT	+	chr19	53788710	53788770	Positive
hsa-mir-374a	TTATAATACAACCTGATAAGTGTTATAGCACTTATCAGATTGTATTGTAATT	TTATAATACAACCTGATAAGTG	CTTATCAGATTGTATTGTAATT	-	chrX	74287295	74287346	Positive
hsa-mir-374b	ATATAATACAACCTGCTAAGTGTCCTAGCACTTAGCAGGTTGTATTATCATT	ATATAATACAACCTGCTAAGTG	CTTAGCAGGTTGTATTATCATT	-	chrX	74218557	74218608	Positive
hsa-mir-375	GCGACGAGCCCCTCGCACAAACCGGACCTGAGCGTTTTGTTCGTTCGGCTCGCGTGA	GCGACGAGCCCCTCGCACAAACC	TTTGTTCGTTCGGCTCGCGTGA	-	chr2	219001648	219001704	Positive
hsa-mir-376a-1	GTAGATTCTCCTTCTATGAGTACATTATTTATGATTAATCATAGAGGAAAATCCACGT	GTAGATTCTCCTTCTATGAGTA	ATCATAGAGGAAAATCCACGT	+	chr14	101040788	101040845	Positive
hsa-mir-376a-2	GGTAGATTTTCCTTCTATGGTTACGTGTTTGATGGTTAATCATAGAGGAAAATCCACGT	GGTAGATTTTCCTTCTATGGT	ATCATAGAGGAAAATCCACGT	+	chr14	101040080	101040138	Positive
hsa-mir-376b	CGTGGATATTCCTTCTATGTTTACGTGATTCCTGGTTAATCATAGAGGAAAATCCATGTT	CGTGGATATTCCTTCTATGTTT	ATCATAGAGGAAAATCCATGTT	+	chr14	101040459	101040518	Positive
hsa-mir-376c	GGTGGATATTCCTTCTATGTTTATGTTATTTATGGTTAAACATAGAGGAAATTCCACGT	GGTGGATATTCCTTCTATGTT	AACATAGAGGAAATTCCACGT	+	chr14	101039694	101039752	Positive
hsa-mir-377	AGAGGTTGCCCTTGGTGAATTCGCTTTATTTATGTTGAATCACACAAAGGCAACTTTTGT	AGAGGTTGCCCTTGGTGAATTC	ATCACACAAAGGCAACTTTTGT	+	chr14	101062056	101062115	Positive
hsa-mir-378a	CTCCTGACTCCAGGTCCTGTGTGTTACCTAGAAATAGCACTGGACTTGGAGTCAGAAGGC	CTCCTGACTCCAGGTCCTGTGT	ACTGGACTTGGAGTCAGAAGGC	+	chr5	149732829	149732888	Positive
hsa-mir-379	TGGTAGACTATGGAACGTAGGCGTTATGATTTCTGACCTATGTAACATGGTCCACTAACT	TGGTAGACTATGGAACGTAGG	TATGTAACATGGTCCACTAACT	+	chr14	101022071	101022130	Positive
hsa-mir-380	TGGTTGACCATAGAACATGCGCTATCTCTGTGTCGTATGTAATATGGTCCACATCTT	TGGTTGACCATAGAACATGCGC	TATGTAATATGGTCCACATCTT	+	chr14	101025021	101025077	Positive
hsa-mir-381	AGCGAGGTTGCCCTTTGTATATTCGGTTTATTGACATGGAATATACAAGGGCAAGCTCTCTGT	AGCGAGGTTGCCCTTTGTATAT	TATACAAGGGCAAGCTCTCTGT	+	chr14	101045927	101045989	Positive
hsa-mir-382	GAAGTTGTTCGTGGTGGATTCGCTTTACTTATGACGAATCATTCACGGACAACACTT	GAAGTTGTTCGTGGTGGATTCG	AATCATTCACGGACAACACTT	+	chr14	101054316	101054372	Positive
hsa-mir-383	AGATCAGAAGGTGATTGTGGCTTTGGGTGGATATTAATCAGCCACAGCACTGCCTGGTCAGA	AGATCAGAAGGTGATTGTGGCT	ACAGCACTGCCTGGTCAGA	-	chr8	14853443	14853504	Positive
hsa-mir-384	TAAACAATTCCTAGACAATATGTATAATGTTCATAAGTCATTCCTAGAAATTGTTCATA	TAAACAATTCCTAGACAATA	ATTCCTAGAAATTGTTCATA	-	chrX	76919285	76919343	Positive
hsa-mir-3928	TGAAGCTCTAAGGTTCCGCCTGCGGGCAGGAAGCGGAGGAACCTTGGAGCTTCGGC	TGAAGCTCTAAGGTTCCGCCTGC	GGAGGAACCTTGGAGCTTCGGC	-	chr22	31160062	31160117	Positive
hsa-mir-409	AGGTTACCCGAGCAACTTTGCATCTGGACGACGAATGTTGCTCGGTGAACCCCT	AGGTTACCCGAGCAACTTTGCAT	GAATGTTGCTCGGTGAACCCCT	+	chr14	101065314	101065367	Positive
hsa-mir-410	AGGTTGTCTGTGATGAGTTCGCTTTTATTAATGACGAATATAACACAGATGGCCTGT	AGGTTGTCTGTGATGAGTTCG	AATATAACACAGATGGCCTGT	+	chr14	101065925	101065981	Positive
hsa-mir-412	TGGTCGACCAGTTGGAAAGTAATTGTTTCTAATGTACTTCACCTGGTCCACTAGCCGT	TGGTCGACCAGTTGGAAAGTAAT	ACTTCACCTGGTCCACTAGCCGT	+	chr14	101065465	101065522	Positive
hsa-mir-421	CCTCATTAAATGTTTGTTGAATGAAAAAATGAATCATCAACAGACATTAATTGGGCGC	CCTCATTAAATGTTTGTTGAATGA	ATCAACAGACATTAATTGGGCGC	-	chrX	74218392	74218449	Positive
hsa-mir-422a	ACTGGACTTAGGGTCAGAAGGCCTGAGTCTCTCTGCTGCAGATGGGCTCTCTGTCCCTGAGCCAAGCT	ACTGGACTTAGGGTCAGAAGGC	TCTCTGTCCCTGAGCCAAGCT	-	chr15	63870943	63871010	Positive
hsa-mir-423	TGAGGGGCAGAGAGCGAGACTTTTCTATTTTCCAAAAGCTCGGTCTGAGGCCCCTCAGT	TGAGGGGCAGAGAGCGAGACTTT	AGCTCGGTCTGAGGCCCCTCAGT	+	chr17	30117095	30117153	Positive
hsa-mir-424	CAGCAGCAATTCATGTTTTGAAGTGTTCTAAATGGTTCAAAACGTGAGGCGCTGCTAT	CAGCAGCAATTCATGTTTTGAA	CAAAACGTGAGGCGCTGCTAT	-	chrX	134546644	134546701	Positive
hsa-mir-425	AATGACACGATCACTCCCGTTGAGTGGGCACCCGAGAAGCCATCGGGAATGTCGTGTCCGCCC	AATGACACGATCACTCCCGTTGA	ATCGGGAATGTCGTGTCCGCCC	-	chr3	49020159	49020221	Positive
hsa-mir-429	GTCTTACCAGACATGGTTAGACCTGGCCCTCTGTCTAATACTGTCTGGTAAAACCGT	GTCTTACCAGACATGGTTAGA	TAATACTGTCTGGTAAAACCGT	+	chr1	1169020	1169076	Positive
hsa-mir-431	TGTCTTGCAGGCCGTCATGCAGGCCACACTGACGGTAACGTTGCAGGTCGTCTTGCAGGGCTTCT	TGTCTTGCAGGCCGTCATGCA	CAGGTCGTCTTGCAGGGCTTCT	+	chr14	100881026	100881090	Positive
hsa-mir-432	TCTTGGAGTAGGTCATTGGGTGGATCCTCTATTTCCTTACGTGGGCCACTGGATGGCTCCTCCATGTCT	TCTTGGAGTAGGTCATTGGGTGG	CTGGATGGCTCCTCCATGTCT	+	chr14	100884496	100884564	Positive
hsa-mir-433	TACGGTGAGCCTGTCATTATTCAGAGAGGCTAGATCCTCTGTGTTGAGAAGGATCATGATGGGCTCCTCGGTGT	TACGGTGAGCCTGTCATTATTC	ATCATGATGGGCTCCTCGGTGT	+	chr14	100881897	100881970	Positive
hsa-mir-4437	ACTTTGTGCATTGGGTCCACAAGGAGGGGATGACCCTTGTGGGCTCAGGGTACAAAGGTT	ACTTTGTGCATTGGGTCCACA	TGGGCTCAGGGTACAAAGGTT	-	chr2	181305593	181305652	Positive
hsa-mir-4448	CCAAAAGACAAGAGTGCGAGCCTTCTATTATGCCCAGACAGGGCCACCAGAGGGCTCCTTGGTCTAGGGGTA	CCAAAAGACAAGAGTGCGAGCCTT	GGCTCCTTGGTCTAGGGGTA	+	chr3	183886808	183886879	Positive
hsa-mir-448	TGAACATCCTGCATAGTGCTGCCAGGAAATCCCTATTTCATATAAGAGGGGGCTGGCTGGTTGCATATGTAGGATGTCCCAT	TGAACATCCTGCATAGTGCTGCC	TTGCATATGTAGGATGTCCCAT	+	chrX	114823464	114823545	Positive
hsa-mir-449a	TGGCAGTGTATTGTTAGCTGGTTGAATATGTGAATGGCATCGGCTAACATGCAACTGCTGTC	TGGCAGTGTATTGTTAGCTGGT	CGGCTAACATGCAACTGCTGTC	-	chr5	55170546	55170607	Positive
hsa-mir-449b	AGGCAGTGTATTGTTAGCTGGCTGCTTGGGTCAAGTCAGCAGCCACAACTACCCTGCCACT	AGGCAGTGTATTGTTAGCTGGC	CAGCCACAACTACCCTGCCACT	-	chr5	55170667	55170727	Positive
hsa-mir-449c	TAGGCAGTGTATTGCTAGCGGCTGTTAATGATTTTAACAGTTGCTAGTTGCACTCCTCTCTGT	TAGGCAGTGTATTGCTAGCGGCTGT	TTGCTAGTTGCACTCCTCTCTGT	-	chr5	55172275	55172337	Positive
hsa-mir-450a-1	TTTTGCGATGTGTTCCTAATATGCACTATAAATATATTGGGAACATTTTGCATGTAT	TTTTGCGATGTGTTCCTAATAT	ATTGGGAACATTTTGCATGTAT	-	chrX	134540358	134540414	Positive
hsa-mir-450a-2	TTTTGCGATGTGTTCCTAATATGTAATATAAATGTATTGGGGACATTTTGCATTCAT	TTTTGCGATGTGTTCCTAATAT	ATTGGGGACATTTTGCATTCAT	-	chrX	134540529	134540585	Positive
hsa-mir-452	AACTGTTTGCAGAGGAAACTGAGACTTTGTAACTATGTCTCAGTCTCATCTGCAAAGAAGTAAGTG	AACTGTTTGCAGAGGAAACTGA	CTCATCTGCAAAGAAGTAAGTG	-	chrX	151959634	151959699	Positive
hsa-mir-454	ACCCTATCAATATTGTCTCTGCTGTGTAAATAGTTCTGAGTAGTGCAATATTGCTTATAGGGT	ACCCTATCAATATTGTCTCTGC	TAGTGCAATATTGCTTATAGGGT	-	chr17	59137787	59137849	Positive
hsa-mir-455	TATGTGCCTTTGGACTACATCGTGGAAGCCAGCACCATGCAGTCCATGGGCATATACAC	TATGTGCCTTTGGACTACATCG	GCAGTCCATGGGCATATACAC	+	chr9	114209449	114209507	Positive
hsa-mir-4674	CCCGCTCCCGACCCACGCCGCGCCGCCGGGTCCCTCCTCCCCGGAGAGGCTGGGCTCGGGACGCGCGGCT	CCCGCTCCCGACCCACGCC	CTGGGCTCGGGACGCGCGGCT	-	chr9	136546182	136546251	Positive
hsa-mir-4722	GGCAGGAGGGCTGTGCCAGGTTGGCTGGGCCAGGCCTGACCTGCCAGCACCTCCCTGCAG	GGCAGGAGGGCTGTGCCAGGTTG	ACCTGCCAGCACCTCCCTGCAG	-	chr16	88716278	88716337	Positive
hsa-mir-4723	TGGGGGAGCCATGAGATAAGAGCACCTCCTAGAGAATGTTGAACTAAAGGTGCCCTCTCTGGCTCCTCCCCAAA	TGGGGGAGCCATGAGATAAGAGCA	CCCTCTCTGGCTCCTCCCCAAA	+	chr17	28360660	28360733	Positive
hsa-mir-4782	TTCTGGATATGAAGACAATCAAGAAAAGATTTGGTGTTCTTGATTGTCTTCATATCTAGAAC	TTCTGGATATGAAGACAATCAA	TGATTGTCTTCATATCTAGAAC	-	chr2	113721298	113721359	Positive
hsa-mir-483	AAGACGGGAGGAAAGAAGGGAGTGGTTCCATCACGCCTCCTCACTCCTCTCCTCCCGTCTT	AAGACGGGAGGAAAGAAGGGAG	TCACTCCTCTCCTCCCGTCTT	-	chr11	2134142	2134202	Positive
hsa-mir-484	TCAGGCTCAGTCCCCTCCCGATAAACCCCTAAATAGGGACTTTCCCGGGGGGTGACCCTGGCT	TCAGGCTCAGTCCCCTCCCGAT	CGGGGGGTGACCCTGGCT	+	chr16	15643301	15643363	Positive
hsa-mir-485	AGAGGCTGGCCGTGATGAATTCGATTCATCAAAGCGAGTCATACACGGCTCTCCTCTCT	AGAGGCTGGCCGTGATGAATTC	GTCATACACGGCTCTCCTCTCT	+	chr14	101055427	101055485	Positive
hsa-mir-486-1	TCCTGTACTGAGCTGCCCCGAGGCCCTTCATGCTGCCCAGCTCGGGGCAGCTCAGTACAGGAT	TCCTGTACTGAGCTGCCCCGAG	CGGGGCAGCTCAGTACAGGAT	-	chr8	41660443	41660505	Positive
hsa-mir-486-2	TCCTGTACTGAGCTGCCCCGAGCTGGGCAGCATGAAGGGCCTCGGGGCAGCTCAGTACAGGAT	TCCTGTACTGAGCTGCCCCGAG	CGGGGCAGCTCAGTACAGGAT	+	chr8	41660444	41660506	Positive
hsa-mir-487a	GTGGTTATCCCTGCTGTGTTCGCTTAATTTATGACGAATCATACAGGGACATCCAGTT	GTGGTTATCCCTGCTGTGTTCG	AATCATACAGGGACATCCAGTT	+	chr14	101052458	101052515	Positive
hsa-mir-487b	GTGGTTATCCCTGTCCTGTTCGTTTTGCTCATGTCGAATCGTACAGGGTCATCCACTT	GTGGTTATCCCTGTCCTGTTCG	AATCGTACAGGGTCATCCACTT	+	chr14	101046469	101046526	Positive
hsa-mir-488	CCCAGATAATGGCACTCTCAAACAAGTTTCCAAATTGTTTGAAAGGCTATTTCTTGGTC	CCCAGATAATGGCACTCTCAA	TTGAAAGGCTATTTCTTGGTC	-	chr1	177029374	177029432	Positive
hsa-mir-489	GGTCGTATGTGTGACGCCATTTACTTGAACCTTTAGGAGTGACATCACATATACGGCAGC	GGTCGTATGTGTGACGCCATTT	GTGACATCACATATACGGCAGC	-	chr7	93483947	93484006	Positive
hsa-mir-490	CCATGGATCTCCAGGTGGGTCAAGTTTAGAGATGCACCAACCTGGAGGACTCCATGCTG	CCATGGATCTCCAGGTGGGT	CAACCTGGAGGACTCCATGCTG	+	chr7	136903205	136903263	Positive
hsa-mir-491	AGTGGGGAACCCTTCCATGAGGAGTAGAACACTCCTTATGCAAGATTCCCTTCTAC	AGTGGGGAACCCTTCCATGAGG	CTTATGCAAGATTCCCTTCTAC	+	chr9	20716120	20716175	Positive
hsa-mir-492	AGGACCTGCGGGACAAGATTCTTGGTGCCACCATTGAGAACGCCAGGATTGTCCTGCAGATCAACA	AGGACCTGCGGGACAAGATTCTT	GATTGTCCTGCAGATCAACA	+	chr12	94834427	94834492	Positive
hsa-mir-493	TTGTACATGGTAGGCTTTCATTCATTCGTTTGCACATTCGGTGAAGGTCTACTGTGTGCCAGG	TTGTACATGGTAGGCTTTCATT	TGAAGGTCTACTGTGTGCCAGG	+	chr14	100869075	100869137	Positive
hsa-mir-494	AGGTTGTCCGTGTTGTCTTCTCTTTATTTATGATGAAACATACACGGGAAACCTC	AGGTTGTCCGTGTTGTCTTCTCT	TGAAACATACACGGGAAACCTC	+	chr14	101029648	101029702	Positive
hsa-mir-495	GAAGTTGCCCATGTTATTTTCGCTTTATATGTGACGAAACAAACATGGTGCACTTCTT	GAAGTTGCCCATGTTATTTTCG	AAACAAACATGGTGCACTTCTT	+	chr14	101033768	101033825	Positive
hsa-mir-496	GGTTGTCCATGGTGTGTTCATTTTATTTATGATGAGTATTACATGGCCAATCTC	GGTTGTCCATGGTGTGTTCATT	TGAGTATTACATGGCCAATCTC	+	chr14	101060596	101060649	Positive
hsa-mir-497	CAGCAGCACACTGTGGTTTGTACGGCACTGTGGCCACGTCCAAACCACACTGTGGTGTTAGA	CAGCAGCACACTGTGGTTTGT	CAAACCACACTGTGGTGTTAGA	-	chr17	7017938	7017999	Positive
hsa-mir-498	TTTCAAGCCAGGGGGCGTTTTTCTATAACTGGATGAAAAGCACCTCCAGAGCTTGAAGCT	TTTCAAGCCAGGGGGCGTTTTTC	AAAGCACCTCCAGAGCTTGAAGCT	+	chr19	53674230	53674289	Positive
hsa-mir-499a	TTAAGACTTGCAGTGATGTTTAACTCCTCTCCACGTGAACATCACAGCAAGTCTGTGCT	TTAAGACTTGCAGTGATGTTT	AACATCACAGCAAGTCTGTGCT	+	chr20	34990408	34990466	Positive
hsa-mir-500a	TAATCCTTGCTACCTGGGTGAGAGTGCTGTCTGAATGCAATGCACCTGGGCAAGGATTCTG	TAATCCTTGCTACCTGGGTGAGA	ATGCACCTGGGCAAGGATTCTG	+	chrX	50008443	50008503	Positive
hsa-mir-501	AATCCTTTGTCCCTGGGTGAGAGTGCTTTCTGAATGCAATGCACCCGGGCAAGGATTCT	AATCCTTTGTCCCTGGGTGAGA	AATGCACCCGGGCAAGGATTCT	+	chrX	50009735	50009793	Positive
hsa-mir-502	ATCCTTGCTATCTGGGTGCTAGTGCTGGCTCAATGCAATGCACCTGGGCAAGGATTCA	ATCCTTGCTATCTGGGTGCTA	AATGCACCTGGGCAAGGATTCA	+	chrX	50014613	50014670	Positive
hsa-mir-503	TAGCAGCGGGAACAGTTCTGCAGTGAGCGATCGGTGCTCTGGGGTATTGTTTCCGCTGCCAGG	TAGCAGCGGGAACAGTTCTGCAG	GGGGTATTGTTTCCGCTGCCAGG	-	chrX	134546331	134546393	Positive
hsa-mir-504	AGACCCTGGTCTGCACTCTATCTGTATTCTTACTGAAGGGAGTGCAGGGCAGGGTTTC	AGACCCTGGTCTGCACTCTATC	GGGAGTGCAGGGCAGGGTTTC	-	chrX	138667724	138667781	Positive
hsa-mir-505	GGGAGCCAGGAAGTATTGATGTTTCTGCCAGTTTAGCGTCAACACTTGCTGGTTTCCT	GGGAGCCAGGAAGTATTGATGT	CGTCAACACTTGCTGGTTTCCT	-	chrX	139924160	139924217	Positive
hsa-mir-506	TATTCAGGAAGGTGTTACTTAATAGATTAATATTTGTAAGGCACCCTTCTGAGTAGA	TATTCAGGAAGGTGTTACTTAA	TAAGGCACCCTTCTGAGTAGA	-	chrX	147230753	147230809	Positive
hsa-mir-507	CACTTCAAGAAGTGCCATGCATGTGTCTAGAAATATGTTTTGCACCTTTTGGAGTGAA	CACTTCAAGAAGTGCCATGCA	TTTTGCACCTTTTGGAGTGAA	-	chrX	147231002	147231059	Positive
hsa-mir-508	TACTCCAGAGGGCGTCACTCATGTAAACTAAAACATGATTGTAGCCTTTTGGAGTAGA	TACTCCAGAGGGCGTCACTCATG	TGATTGTAGCCTTTTGGAGTAGA	-	chrX	147236945	147237002	Positive
hsa-mir-509-1	TACTGCAGACAGTGGCAATCATGTATAATTAAAAATGATTGGTACGTCTGTGGGTAG	TACTGCAGACAGTGGCAATCA	TGATTGGTACGTCTGTGGGTAG	-	chrX	147260550	147260606	Positive
hsa-mir-509-2	TACTGCAGACAGTGGCAATCATGTATAATTAAAAATGATTGGTACGTCTGTGGGTAG	TACTGCAGACAGTGGCAATCA	TGATTGGTACGTCTGTGGGTAG	-	chrX	147258775	147258831	Positive
hsa-mir-509-3	TACTGCAGACGTGGCAATCATGTATAATTAAAAATGATTGGTACGTCTGTGGGTAG	TACTGCAGACGTGGCAATCATG	TGATTGGTACGTCTGTGGGTAG	-	chrX	147259662	147259717	Positive
hsa-mir-510	TACTCAGGAGAGTGGCAATCACATGTAATTAGGTGTGATTGAAACCTCTAAGAGTGGA	TACTCAGGAGAGTGGCAATCAC	ATTGAAACCTCTAAGAGTGGA	-	chrX	147272342	147272399	Positive
hsa-mir-511	GTGTCTTTTGCTCTGCAGTCAGTAAATATTTTTTTGTGAATGTGTAGCAAAAGACAGA	GTGTCTTTTGCTCTGCAGTCA	AATGTGTAGCAAAAGACAGA	+	chr10	17845122	17845179	Positive
hsa-mir-512-1	CACTCAGCCTTGAGGGCACTTTCTGGTGCCAGAATGAAAGTGCTGTCATAGCTGAGGTC	CACTCAGCCTTGAGGGCACTTTC	AAGTGCTGTCATAGCTGAGGTC	+	chr19	53666692	53666750	Positive
hsa-mir-512-2	CACTCAGCCTTGAGGGCACTTTCTGGTGCCAGAATGAAAGTGCTGTCATAGCTGAGGTC	CACTCAGCCTTGAGGGCACTTTC	AAGTGCTGTCATAGCTGAGGTC	+	chr19	53669176	53669234	Positive
hsa-mir-513a-1	TTCACAGGGAGGTGTCATTTATGTGAACTAAAATATAAATTTCACCTTTCTGAGAAGG	TTCACAGGGAGGTGTCAT	TAAATTTCACCTTTCTGAGAAGG	-	chrX	147213498	147213555	Positive
hsa-mir-513a-2	TTCACAGGGAGGTGTCATTTATGTGAACTAAAATATAAATTTCACCTTTCTGAGAAGG	TTCACAGGGAGGTGTCAT	TAAATTTCACCTTTCTGAGAAGG	-	chrX	147225860	147225917	Positive
hsa-mir-513b	TTCACAAGGAGGTGTCATTTATGTGAACTAAAATATAAATGTCACCTTTTTGAGAGGA	TTCACAAGGAGGTGTCATTTAT	AAATGTCACCTTTTTGAGAGGA	-	chrX	147199057	147199114	Positive
hsa-mir-513c	TTCTCAAGGAGGTGTCGTTTATGTGAACTAAAATATAAATTTCACCTTTCTGAGAAGA	TTCTCAAGGAGGTGTCGTTTAT	TAAATTTCACCTTTCTGAGAAGA	-	chrX	147189717	147189774	Positive
hsa-mir-514a-1	TACTCTGGAGAGTGACAATCATGTATAATTAAATTTGATTGACACTTCTGTGAGTAGA	TACTCTGGAGAGTGACAATCATG	ATTGACACTTCTGTGAGTAGA	-	chrX	147279266	147279323	Positive
hsa-mir-514a-2	TACTCTGGAGAGTGACAATCATGTATAACTAAATTTGATTGACACTTCTGTGAGTAGA	TACTCTGGAGAGTGACAATCATG	ATTGACACTTCTGTGAGTAGA	-	chrX	147281957	147282014	Positive
hsa-mir-514a-3	TACTCTGGAGAGTGACAATCATGTATAACTAAATTTGATTGACACTTCTGTGAGTAGA	TACTCTGGAGAGTGACAATCATG	ATTGACACTTCTGTGAGTAGA	-	chrX	147284655	147284712	Positive
hsa-mir-515-1	TTCTCCAAAAGAAAGCACTTTCTGTTGTCTGAAAGCAGAGTGCCTTCTTTTGGAGCGTT	TTCTCCAAAAGAAAGCACTTTCTG	GAGTGCCTTCTTTTGGAGCGTT	+	chr19	53679016	53679074	Positive
hsa-mir-515-2	TTCTCCAAAAGAAAGCACTTTCTGTTGTCTGAAAGCAGAGTGCCTTCTTTTGGAGCGTT	TTCTCCAAAAGAAAGCACTTTCTG	GAGTGCCTTCTTTTGGAGCGTT	+	chr19	53685022	53685080	Positive
hsa-mir-516a-1	TTCTCGAGGAAAGAAGCACTTTCTGTTGTCTGAAAGAAAAGAAAGTGCTTCCTTTCAGAGGGT	TTCTCGAGGAAAGAAGCACTTTC	TGCTTCCTTTCAGAGGGT	+	chr19	53756756	53756818	Positive
hsa-mir-516a-2	TTCTCGAGGAAAGAAGCACTTTCTGTTGTCTGAAAGAAAAGAAAGTGCTTCCTTTCAGAGGGT	TTCTCGAGGAAAGAAGCACTTTC	TGCTTCCTTTCAGAGGGT	+	chr19	53761148	53761210	Positive
hsa-mir-516b-1	ATCTGGAGGTAAGAAGCACTTTCTGTTTTGTGAAAGAAAAGAAAGTGCTTCCTTTCAGAGGGT	ATCTGGAGGTAAGAAGCACTTT	TGCTTCCTTTCAGAGGGT	+	chr19	53736860	53736922	Positive
hsa-mir-516b-2	ATCTGGAGGTAAGAAGCACTTTGTGTTTTGTGAAAGAAAGTGCTTCCTTTCAGAGGGT	ATCTGGAGGTAAGAAGCACTTT	TGCTTCCTTTCAGAGGGT	+	chr19	53725457	53725514	Positive
hsa-mir-517a	CCTCTAGATGGAAGCACTGTCTGTTGTATAAAAGAAAAGATCGTGCATCCCTTTAGAGTGT	CCTCTAGATGGAAGCACTGTCT	ATCGTGCATCCCTTTAGAGTGT	+	chr19	53712282	53712342	Positive
hsa-mir-517b	CCTCTAGATGGAAGCACTGTCTGTTGTCTAAGAAAAGATCGTGCATCCCTTTAGAGTGT	CCTCTAGATGGAAGCACTGTCT	ATCGTGCATCCCTTTAGAGTGT	+	chr19	53721081	53721139	Positive
hsa-mir-517c	CCTCTAGATGGAAGCACTGTCTGTTGTCTAAGAAAAGATCGTGCATCCTTTTAGAGTGT	CCTCTAGATGGAAGCACTGTCT	ATCGTGCATCCTTTTAGAGTGT	+	chr19	53741332	53741390	Positive
hsa-mir-518a-1	CTGCAAAGGGAAGCCCTTTCTGTTGTCTGAAAGAAGAGAAAGCGCTTCCCTTTGCTGGA	CTGCAAAGGGAAGCCCTTTC	GAAAGCGCTTCCCTTTGCTGGA	+	chr19	53731019	53731077	Positive
hsa-mir-518a-2	CTGCAAAGGGAAGCCCTTTCTGTTGTCTAAAAGAAGAGAAAGCGCTTCCCTTTGCTGGA	CTGCAAAGGGAAGCCCTTTC	GAAAGCGCTTCCCTTTGCTGGA	+	chr19	53739348	53739406	Positive
hsa-mir-518b	CTCCAGAGGGAAGCGCTTTCTGTTGTCTGAAAGAAAACAAAGCGCTCCCCTTTAGAGGT	CTCCAGAGGGAAGCGCTTTCTGTT	CAAAGCGCTCCCCTTTAGAGGT	+	chr19	53702750	53702808	Positive
hsa-mir-518c	TCTCTGGAGGGAAGCACTTTCTGTTGTCTGAAAGAAAACAAAGCGCTTCTCTTTAGAGTGT	TCTCTGGAGGGAAGCACTTTCTG	CAAAGCGCTTCTCTTTAGAGTGT	+	chr19	53708758	53708818	Positive
hsa-mir-518d	CTCTAGAGGGAAGCACTTTCTGTTGTCTGAAAGAAACCAAAGCGCTTCCCTTTGGAGC	CTCTAGAGGGAAGCACTTTCTG	CAAAGCGCTTCCCTTTGGAGC	+	chr19	53734892	53734949	Positive
hsa-mir-518e	CTCTAGAGGGAAGCGCTTTCTGTTGGCTAAAAGAAAAGAAAGCGCTTCCCTTCAGAGTG	CTCTAGAGGGAAGCGCTTTCTG	AAAGCGCTTCCCTTCAGAGTG	+	chr19	53729853	53729911	Positive
hsa-mir-518f	CTCTAGAGGGAAGCACTTTCTCTTGTCTAAAAGAAAAGAAAGCGCTTCTCTTTAGAGG	CTCTAGAGGGAAGCACTTTCTC	GAAAGCGCTTCTCTTTAGAGG	+	chr19	53700030	53700087	Positive
hsa-mir-519a-1	CTCTAGAGGGAAGCGCTTTCTGTTGTCTGAAAGAAAGGAAAGTGCATCCTTTTAGAGTGT	CTCTAGAGGGAAGCGCTTTCTG	AAAGTGCATCCTTTTAGAGTGT	+	chr19	53752411	53752470	Positive
hsa-mir-519a-2	CCTCTACAGGGAAGCGCTTTCTGTTGTCTGAAAGAAAGGAAAGTGCATCCTTTTAGAGTGT	CCTCTACAGGGAAGCGCTTTCT	AAAGTGCATCCTTTTAGAGTGT	+	chr19	53762358	53762418	Positive
hsa-mir-519b	CTCTAGAGGGAAGCGCTTTCTGTTGTCTGAAAGAAAAGAAAGTGCATCCTTTTAGAGGTT	CTCTAGAGGGAAGCGCTTTCTG	AAAGTGCATCCTTTTAGAGGTT	+	chr19	53695225	53695284	Positive
hsa-mir-519c	CTCTAGAGGGAAGCGCTTTCTGTTGTCTGAAAGAAAAGAAAGTGCATCTTTTTAGAGGAT	CTCTAGAGGGAAGCGCTTTCTG	AAAGTGCATCTTTTTAGAGGAT	+	chr19	53686484	53686543	Positive
hsa-mir-519d	CCTCCAAAGGGAAGCGCTTTCTGTTTGTTTTCTCTTAAACAAAGTGCCTCCCTTTAGAGTG	CCTCCAAAGGGAAGCGCTTTCTGTT	CAAAGTGCCTCCCTTTAGAGTG	+	chr19	53713361	53713421	Positive
hsa-mir-519e	TTCTCCAAAAGGGAGCACTTTCTGTTTGAAAGAAAACAAAGTGCCTCCTTTTAGAGTGTT	TTCTCCAAAAGGGAGCACTTTC	AAGTGCCTCCTTTTAGAGTGTT	+	chr19	53679953	53680012	Positive
hsa-mir-520a	CTCCAGAGGGAAGTACTTTCTGTTGTCTGAGAGAAAAGAAAGTGCTTCCCTTTGGACTGT	CTCCAGAGGGAAGTACTTTCT	AAAGTGCTTCCCTTTGGACTGT	+	chr19	53690895	53690954	Positive
hsa-mir-520b	CTCTACAGGGAAGCGCTTTCTGTTGTCTGAAAGAAAAGAAAGTGCTTCCTTTTAGAGGG	CTCTACAGGGAAGCGCTTTCT	AAAGTGCTTCCTTTTAGAGGG	+	chr19	53701229	53701287	Positive
hsa-mir-520c	CTCTAGAGGGAAGCACTTTCTGTTGTCTGAAAGAAAAGAAAGTGCTTCCTTTTAGAGGGT	CTCTAGAGGGAAGCACTTTCTG	AAAGTGCTTCCTTTTAGAGGGT	+	chr19	53707468	53707527	Positive
hsa-mir-520d	CTACAAAGGGAAGCCCTTTCTGTTGTCTAAAAGAAAAGAAAGTGCTTCTCTTTGGTGGGT	CTACAAAGGGAAGCCCTTTC	AAAGTGCTTCTCTTTGGTGGGT	+	chr19	53720111	53720170	Positive
hsa-mir-520e	CTCAAGATGGAAGCAGTTTCTGTTGTCTGAAAGGAAAGAAAGTGCTTCCTTTTTGAGGG	CTCAAGATGGAAGCAGTTTCT	AAAGTGCTTCCTTTTTGAGGG	+	chr19	53675726	53675784	Positive
hsa-mir-520f	CCTCTAAAGGGAAGCGCTTTCTGTGGTCAGAAAGAAAAGCAAGTGCTTCCTTTTAGAGGGTT	CCTCTAAAGGGAAGCGCTTTCT	AAGTGCTTCCTTTTAGAGGGTT	+	chr19	53682173	53682234	Positive
hsa-mir-520g	TCTAGAGGAAGCACTTTCTGTTTGTTGTCTGAGAAAAAACAAAGTGCTTCCCTTTAGAGTGT	TCTAGAGGAAGCACTTTCTGTTT	ACAAAGTGCTTCCCTTTAGAGTGT	+	chr19	53722182	53722243	Positive
hsa-mir-520h	TCTAGAGGAAGCACTTTCTGTTTGTTGTCTGAGAAAAAACAAAGTGCTTCCCTTTAGAGT	TCTAGAGGAAGCACTTTCTGTTT	ACAAAGTGCTTCCCTTTAGAGT	+	chr19	53742528	53742587	Positive
hsa-mir-521-1	CCTCCAAAGGGAAGAACTTTCTGTTGTCTAAAAGAAAAGAACGCACTTCCCTTTAGAGTGT	CCTCCAAAGGGAAGAACTTTCT	AACGCACTTCCCTTTAGAGTGT	+	chr19	53748650	53748710	Positive
hsa-mir-521-2	TCTCCAAAGGGAAGAATTTTCTCTTGTCTAAAAGAAAAGAACGCACTTCCCTTTAGAGTGT	TCTCCAAAGGGAAGAATTTTCT	AACGCACTTCCCTTTAGAGTGT	+	chr19	53716608	53716668	Positive
hsa-mir-522	CTCTAGAGGGAAGCGCTTTCTGTTGTCTGAAAGAAAAGAAAATGGTTCCCTTTAGAGTGT	CTCTAGAGGGAAGCGCTTTCTG	AAAATGGTTCCCTTTAGAGTGT	+	chr19	53751226	53751285	Positive
hsa-mir-523	CTCTAGAGGGAAGCGCTTTCTGTTGTCTGAAAGAAAAGAACGCGCTTCCCTATAGAGGGT	CTCTAGAGGGAAGCGCTTTCTG	GAACGCGCTTCCCTATAGAGGGT	+	chr19	53698400	53698459	Positive
hsa-mir-524	CTACAAAGGGAAGCACTTTCTCTTGTCCAAAGGAAAAGAAGGCGCTTCCCTTTGGAGT	CTACAAAGGGAAGCACTTTCTC	GAAGGCGCTTCCCTTTGGAGT	+	chr19	53711017	53711074	Positive
hsa-mir-525	CTCCAGAGGGATGCACTTTCTCTTATGTGAAAAAAAAGAAGGCGCTTCCCTTTAGAGCG	CTCCAGAGGGATGCACTTTCT	GAAGGCGCTTCCCTTTAGAGCG	+	chr19	53697547	53697605	Positive
hsa-mir-526a-1	CTCTAGAGGGAAGCACTTTCTGTTGCTTGAAAGAAGAGAAAGCGCTTCCTTTTAGAGGA	CTCTAGAGGGAAGCACTTTCTG	GAAAGCGCTTCCTTTTAGAGGA	+	chr19	53706266	53706324	Positive
hsa-mir-526a-2	CTCTAGAGGGAAGCACTTTCTGTTGAAAGAAAAGAACATGCATCCTTTCAGAGGG	CTCTAGAGGGAAGCACTTTCTG	GAACATGCATCCTTTCAGAGGG	+	chr19	53726928	53726982	Positive
hsa-mir-526b	CTCTTGAGGGAAGCACTTTCTGTTGTCTGAAAGAAGAGAAAGTGCTTCCTTTTAGAGGC	CTCTTGAGGGAAGCACTTTCTGT	GAAAGTGCTTCCTTTTAGAGGC	+	chr19	53694406	53694464	Positive
hsa-mir-527	CTGCAAAGGGAAGCCCTTTCTGTTGTCTAAAAGAAAAGAAAGTGCTTCCCTTTGGTGAA	CTGCAAAGGGAAGCCCTTTC	AAGTGCTTCCCTTTGGTGAA	+	chr19	53754031	53754089	Positive
hsa-mir-532	CATGCCTTGAGTGTAGGACCGTTGGCATCTTAATTACCCTCCCACACCCAAGGCTTGCA	CATGCCTTGAGTGTAGGACCGT	CCTCCCACACCCAAGGCTTGCA	+	chrX	50003167	50003225	Positive
hsa-mir-539	GGAGAAATTATCCTTGGTGTGTTCGCTTTATTTATGATGAATCATACAAGGACAATTTCTTT	GGAGAAATTATCCTTGGTGTGT	ATCATACAAGGACAATTTCTTT	+	chr14	101047329	101047390	Positive
hsa-mir-541	AAAGGATTCTGCTGTCGGTCCCACTCCAAAGTTCACAGAATGGGTGGTGGGCACAGAATCTGGACT	AAAGGATTCTGCTGTCGGTCCCACT	TGGTGGGCACAGAATCTGGACT	+	chr14	101064504	101064569	Positive
hsa-mir-542	TCGGGGATCATCATGTCACGAGATACCAGTGTGCACTTGTGACAGATTGATAACTGAAA	TCGGGGATCATCATGTCACGAGA	TGTGACAGATTGATAACTGAAA	-	chrX	134541364	134541422	Positive
hsa-mir-543	GAAGTTGCCCGTGTTTTTTTCGCTTTATTTGTGACGAAACATTCGCGGTGCACTTCTT	GAAGTTGCCCGTGTTTTTTTCG	AAACATTCGCGGTGCACTTCTT	+	chr14	101031997	101032054	Positive
hsa-mir-544a	TCTTGTTAAAAAGCAGATTCTGATTCAGGGACCAAGATTCTGCATTTTTAGCAAGTTC	TCTTGTTAAAAAGCAGATTCT	ATTCTGCATTTTTAGCAAGTTC	+	chr14	101048676	101048733	Positive
hsa-mir-545	TCAGTAAATGTTTATTAGATGAATAAATGAATGACTCATCAGCAAACATTTATTGTGTGC	TCAGTAAATGTTTATTAGATGA	TCAGCAAACATTTATTGTGTGC	-	chrX	74287126	74287185	Positive
hsa-mir-548b	AAAAGTAATTGTGGTTTTGGCCTTTATTTTCAATGGCAAGAACCTCAGTTGCTTTTGT	AAAAGTAATTGTGGTTTTGGCC	CAAGAACCTCAGTTGCTTTTGT	-	chr6	119069062	119069119	Positive
hsa-mir-548d-1	AAAAGTAATTGTGGTTTTTGCCTGTAAAAGTAATGGCAAAAACCACAGTTTCTTTTGC	AAAAGTAATTGTGGTTTTTGCC	CAAAAACCACAGTTTCTTTTGC	-	chr8	123348049	123348106	Positive
hsa-mir-548d-2	AAAAGTAATTGTGGTTTTTGCCATTGAAAGTAATGGCAAAAACCACAGTTTCTTTTGC	AAAAGTAATTGTGGTTTTTGCC	CAAAAACCACAGTTTCTTTTGC	-	chr17	67471504	67471561	Positive
hsa-mir-548m	CAAAGGTATTTGTGGTTTTTGTCATTAAAGTAATGCAAAAGCCACAAATACCTTTGCA	CAAAGGTATTTGTGGTTTTTG	AAAGCCACAAATACCTTTGCA	-	chrX	95063155	95063212	Positive
hsa-mir-550a-1	AGTGCCTGAGGGAGTAAGAGCCCTGTTGTTGTAAGATAGTGTCTTACTCCCTCAGGCACAT	AGTGCCTGAGGGAGTAAGAGCCC	TGTCTTACTCCCTCAGGCACAT	+	chr7	30289815	30289875	Positive
hsa-mir-550a-2	AGTGCCTGAGGGAGTAAGAGCCCTGTTGTTGTCAGATAGTGTCTTACTCCCTCAGGCACAT	AGTGCCTGAGGGAGTAAGAGCCC	TGTCTTACTCCCTCAGGCACAT	+	chr7	32733002	32733062	Positive
hsa-mir-551a	GAAATCCAGAGTGGGTGGGGCCAGTCTGACCGTTTCTAGGCGACCCACTCTTGGTTTCCA	GAAATCCAGAGTGGGTGGGGCCA	GCGACCCACTCTTGGTTTCCA	-	chr1	3560710	3560769	Positive
hsa-mir-552	GTTTAACCTTTTGCCTGTTGGTTGAAGATGCCTTTCAACAGGTGACTGGTTAGACAA	GTTTAACCTTTTGCCTGTTGG	AACAGGTGACTGGTTAGACAA	-	chr1	34669614	34669670	Positive
hsa-mir-558	TTTGGTATAGTAGCTCTAGACTCTATTATAGTTTCCTGAGCTGCTGTACCAAAAT	TTTGGTATAGTAGCTCTAG	TGAGCTGCTGTACCAAAAT	+	chr2	32532177	32532231	Positive
hsa-mir-559	TAAAGTAAATATGCACCAAAATTACTTTTGGTAAATACAGTTTTGGTGCATATTTACTTTAGG	TAAAGTAAATATGCACCAAAA	TTGGTGCATATTTACTTTAGG	+	chr2	47377690	47377752	Positive
hsa-mir-561	ATCAAGGATCTTAAACTTTGCCAGAGCTACAAAGGCAAAGTTTAAGATCCTTGAAGT	ATCAAGGATCTTAAACTTTGCC	CAAAGTTTAAGATCCTTGAAGT	+	chr2	188297517	188297573	Positive
hsa-mir-562	ATATGGTCAGTCTACTTTTAGAGTAATTGTGAAACTGTTTTTCAAAGTAGCTGTACCATTTGC	ATATGGTCAGTCTACTTTTA	AAAGTAGCTGTACCATTTGC	+	chr2	232172670	232172732	Positive
hsa-mir-569	TTTGTGGGACATTAACAACAGCATCAGAAGCAACATCAGCTTTAGTTAATGAATCCTGGAAAGT	TTTGTGGGACATTAACAAC	AGTTAATGAATCCTGGAAAGT	-	chr3	171106679	171106742	Positive
hsa-mir-570	AAAGGTAATTGCAGTTTTTCCCATTATTTTAATTGCGAAAACAGCAATTACCTTTGC	AAAGGTAATTGCAGTTTTTCCC	CGAAAACAGCAATTACCTTTGC	+	chr3	195699425	195699481	Positive
hsa-mir-572	GGCCGCTGCGGGCGGAAGGGCGCCTGTGCTTCGTCCGCTCGGCGGTGGCCCA	GGCCGCTGCGGGCGGAAGG	GTCCGCTCGGCGGTGGCCCA	+	chr4	11368855	11368906	Positive
hsa-mir-573	CTGAAGTGATGTGTAACTGATCAGGATCTACTCATGTCGTCTTTGGTAAAGTTATGTCGCTTGTCAGGG	CTGAAGTGATGTGTAACTGATCAG	GGTAAAGTTATGTCGCTTGTCAGGG	-	chr4	24520207	24520275	Positive
hsa-mir-574	TGAGTGTGTGTGTGTGAGTGTGTGTCGCTCCGGGTCCACGCTCATGCACACACCCACA	TGAGTGTGTGTGTGTGAGTGTGT	CACGCTCATGCACACACCCACA	+	chr4	38868056	38868113	Positive
hsa-mir-580	TAATGATTCATCAGACTCAGATATTTAAGTTAACAGTATTTGAGAATGATGAATCATTAGG	TAATGATTCATCAGACTCAGAT	TTGAGAATGATGAATCATTAGG	-	chr5	36147907	36147967	Positive
hsa-mir-581	TCTTGTGTTCTCTAGATCAGTGCTTTTAGAAAATTTGTGTGATCTAAAGAACACAAAGAAT	TCTTGTGTTCTCTAGATCAGT	TGATCTAAAGAACACAAAGAAT	-	chr5	53951524	53951584	Positive
hsa-mir-582	TTACAGTTGTTCAACCAGTTACTAATCTAACTAATTGTAACTGGTTGAACAACTGAACC	TTACAGTTGTTCAACCAGTTACT	TAACTGGTTGAACAACTGAACC	-	chr5	59703630	59703688	Positive
hsa-mir-584	TTATGGTTTGCCTGGGACTGAGGAATTTGCTGGGATATGTCAGTTCCAGGCCAACCAGGCT	TTATGGTTTGCCTGGGACTGAG	TCAGTTCCAGGCCAACCAGGCT	-	chr5	149062334	149062394	Positive
hsa-mir-589	TGAGAACCACGTCTGCTCTGAGCTGGGTACTGCCTGTTCAGAACAAATGCCGGTTCCCAGA	TGAGAACCACGTCTGCTCTGAG	TCAGAACAAATGCCGGTTCCCAGA	-	chr7	5495834	5495894	Positive
hsa-mir-590	GAGCTTATTCATAAAAGTGCAGTATGGTGAAGTCAATCTGTAATTTTATGTATAAGCTAGT	GAGCTTATTCATAAAAGTGCAG	TAATTTTATGTATAAGCTAGT	+	chr7	74191213	74191273	Positive
hsa-mir-591	AGACCATGGGTTCTCATTGTAATAGTGTAGAATGTTGGTTAACTGTGGACTCCCTGGCTCTGT	AGACCATGGGTTCTCATTGT	AACTGTGGACTCCCTGGCTCTGT	-	chr7	96219679	96219741	Positive
hsa-mir-593	AGGCACCAGCCAGGCATTGCTCAGCCCGTTTCCCTCTGGGGGAGCAAGGAGTGGTGCTGGGTTTGTCTCTGCTGGGGTTTCT	AGGCACCAGCCAGGCATTGCTCAGC	TGTCTCTGCTGGGGTTTCT	+	chr7	128081876	128081957	Positive
hsa-mir-595	GCATTTAACACCAGCACGCTCAATGTAGTCTTGTAAGGAACAGGTTGAAGTGTGCCGTGGTGTGTCT	GCATTTAACACCAGCACGCTCAA	GAAGTGTGCCGTGGTGTGTCT	-	chr7	158532733	158532799	Positive
hsa-mir-596	AAGCCTGCCCGGCTCCTCGGGAACCTGCCTCCCGCATGGCAGCTGCTGCCCTTCG	AAGCCTGCCCGGCTCCTCGGG	CGCATGGCAGCTGCTGCCCTTCG	+	chr8	1817246	1817300	Positive
hsa-mir-603	AAAAGTAATTGCAGTGCTTCCCATTTAAAAGTAATGGCACACACTGCAATTACTTTTGC	AAAAGTAATTGCAGTGCTTCCC	CACACACTGCAATTACTTTTGC	+	chr10	24275708	24275766	Positive
hsa-mir-605	TAAATCCCATGGTGCCTTCTCCTTGGGAAAAACAGAGAAGGCACTATGAGATTTAGA	TAAATCCCATGGTGCCTTCTCCT	AGAAGGCACTATGAGATTTAGA	+	chr10	51299588	51299644	Positive
hsa-mir-608	AGGGGTGGTGTTGGGACAGCTCCGTTTAAAAAGGCATCTCCAAGAGCTTCCATCAAAGGCTGCCTCTTGG	AGGGGTGGTGTTGGGACAGCTCCGT	AGAGCTTCCATCAAAGGCTGCCTCTTGG	+	chr10	100975000	100975069	Positive
hsa-mir-610	TGAGCTAAATGTGTGCTGGGACACATTTGAGCCAAATGTCCCAGCACACATTTAGCTCACA	TGAGCTAAATGTGTGCTGGGA	CCAGCACACATTTAGCTCACA	+	chr11	28056830	28056890	Positive
hsa-mir-612	GCTGGGCAGGGCTTCTGAGCTCCTTAGCACTAGCAGGAGGGGCTCCAGGGGCCCTCCCTCCATGGCAG	GCTGGGCAGGGCTTCTGAGCTCCTT	GGGGCTCCAGGGGCCCTCCCTCCATGGCAG	+	chr11	65444473	65444540	Positive
hsa-mir-613	TTTCCAAGTGTGAAGGGACCCTTCCTGTAGTGTCTTATATACAATACAGTAGGAATGTTCCTTCTTTGCC	TTTCCAAGTGTGAAGGGACCCTTC	AGGAATGTTCCTTCTTTGCC	+	chr12	12764659	12764728	Positive
hsa-mir-615	GGGGGTCCCCGGTGCTCGGATCTCGAGGGTGCTTATTGTTCGGTCCGAGCCTGGGTCTCCCTCTT	GGGGGTCCCCGGTGCTCGGATC	TCCGAGCCTGGGTCTCCCTCTT	+	chr12	54033967	54034031	Positive
hsa-mir-616	ACTCAAAACCCTTCAGTGACTTCCATGACATGAAATAGGAAGTCATTGGAGGGTTTGAGCAG	ACTCAAAACCCTTCAGTGACTT	AGTCATTGGAGGGTTTGAGCAG	-	chr12	57519183	57519244	Positive
hsa-mir-617	AGACTTCCCATTTGAAGGTGGCCATTTCCTACCACCTTCAAATGGTAAGTCCAG	AGACTTCCCATTTGAAGGTGGC	CACCTTCAAATGGTAAGTCCAG	-	chr12	80832561	80832614	Positive
hsa-mir-620	ATCTATATCTAGCTCCGTATATATATATATATATATATAGATATCTCCATATATATGGAGATAGATATAGAAAT	ATCTATATCTAGCTCCGTAT	ATGGAGATAGATATAGAAAT	-	chr12	116148575	116148648	Positive
hsa-mir-622	ACTGGTCTCAGCAGATTGAGGAGAGCACCACAGTGGTCATCACACAGTCTGCTGAGGTTGGAGC	ACTGGTCTCAGCAGATTGAGG	ACAGTCTGCTGAGGTTGGAGC	+	chr13	90231199	90231262	Positive
hsa-mir-624	TAGTACCAGTACCTTGTGTTCAGTGGAACCAAGGTAAACACAAGGTATTGGTATTACCT	TAGTACCAGTACCTTGTGTTCA	CACAAGGTATTGGTATTACCT	-	chr14	31014669	31014727	Positive
hsa-mir-625	AGGGGGAAAGTTCTATAGTCCTGTAATTAGATCTCAGGACTATAGAACTTTCCCCCTCA	AGGGGGAAAGTTCTATAGTCC	GACTATAGAACTTTCCCCCTCA	+	chr14	65471116	65471174	Positive
hsa-mir-626	GAGTATTTTTATGCAATCTGAATGATCTCAGCTGTCTGAAAATGTCTT	GAGTATTTTTATGCAATCTGA	AGCTGTCTGAAAATGTCTT	+	chr15	41691616	41691663	Positive
hsa-mir-627	GTGAGTCTCTAAGAAAAGAGGAGGTGGTTGTTTTCCTCCTCTTTTCTTTGAGACTCACT	GTGAGTCTCTAAGAAAAGAGGA	TCTTTTCTTTGAGACTCACT	-	chr15	42199593	42199651	Positive
hsa-mir-629	TGGGTTTACGTTGGGAGAACTTTTACGGTGAACCAGGAGGTTCTCCCAACGTAAGCCCAGC	TGGGTTTACGTTGGGAGAACT	GTTCTCCCAACGTAAGCCCAGC	-	chr15	70079387	70079447	Positive
hsa-mir-630	CTCTTTGTATCATATTTTGTTATTCTGGTCACAGAATGACCTAGTATTCTGTACCAGGGAAGGT	CTCTTTGTATCATATTTT	AGTATTCTGTACCAGGGAAGGT	+	chr15	72587235	72587298	Positive
hsa-mir-631	AGACCTGGCCCAGACCTCAGCTACACAAGCTGATGGACTGAGTCAGGGGCCA	AGACCTGGCCCAGACCTCAGC	TGATGGACTGAGTCAGGGGCCA	-	chr15	75353619	75353670	Positive
hsa-mir-632	CTTGACGGGAGGCGGAGCGGGGAACGAGGCCGTCGGCCATTTTGTGTCTGCTTCCTGTGGGA	CTTGACGGGAGGCGGAGCGGGG	GTGTCTGCTTCCTGTGGGA	+	chr17	32350126	32350187	Positive
hsa-mir-633	TATTGCGGTAGATACTATTAACCTAAAATGAGAAGGCTAATAGTATCTACCACAATAAA	TATTGCGGTAGATACTATTAACC	CTAATAGTATCTACCACAATAAA	+	chr17	62944239	62944297	Positive
hsa-mir-634	CGAGGGTTGGGGCTTGGTGTCATGCCCCAAGATAACCAGCACCCCAACTTTGGAC	CGAGGGTTGGGGCTTGGTGTC	AACCAGCACCCCAACTTTGGAC	+	chr17	66787099	66787153	Positive
hsa-mir-636	CGGGCGGGGCCGGCCCCGCTGCCTGGAATTAACCCCGCTGTGCTTGCTCGTCCCGCCCGCA	CGGGCGGGGCCGGCCCCGCTGC	TGTGCTTGCTCGTCCCGCCCGCA	-	chr17	76736466	76736526	Positive
hsa-mir-637	GTTGGCTCGGGCTCCCCACTGCAGTTACCCTCCCCTCGGCGTTACTGAGCACTGGGGGCTTTCGGGCTCTGCGT	GTTGGCTCGGGCTCCCCACTGC	ACTGGGGGCTTTCGGGCTCTGCGT	-	chr19	3961429	3961502	Positive
hsa-mir-638	AGGGATCGCGGGCGGGTGGCGGCCTAGGGCGCGGAGGGCGGACCGGGAATGGCGCGCCGTGCGCCGCCGGCGTAACTGC	AGGGATCGCGGGCGGGTGGCGGCCT	GCGCGCCGTGCGCCGCCGGCGTAACTGC	+	chr19	10718419	10718497	Positive
hsa-mir-639	GGCGCGCGCGGCCTGGAGGGGCGGGGCGGACGCAGAGCCGCGTTTAGTCTATCGCTGCGGTTGCGAGCGCTGT	GGCGCGCGCGGCCTGGAGGGGCGG	ATCGCTGCGGTTGCGAGCGCTGT	+	chr19	14529553	14529625	Positive
hsa-mir-641	AAAGACATAGGATAGAGTCACCTCTGTCCTCTGTCCTCTACCTATAGAGGTGACTGTCCTATGTCTTTCC	AAAGACATAGGATAGAGTCACCTC	GGTGACTGTCCTATGTCTTTCC	-	chr19	40282557	40282626	Positive
hsa-mir-642a	GTCCCTCTCCAAATGTGTCTTGGGGTGGGGGATCAAGACACATTTGGAGAGGGAACC	GTCCCTCTCCAAATGTGTCTTG	AGACACATTTGGAGAGGGAACC	+	chr19	45674943	45674999	Positive
hsa-mir-644a	TCATAAGGAATGTTGCTCTGTAGTTTTCTTATAGTGTGGCTTTCTTAGAGC	TCATAAGGAATGTTGCTCTGT	AGTGTGGCTTTCTTAGAGC	+	chr20	34466353	34466403	Positive
hsa-mir-645	AGACCAGTACCGGTCTGTGGCCTGGGGGTTGAGGACCCCTGCTCTAGGCTGGTACTGCTGA	AGACCAGTACCGGTCTGTGGC	TCTAGGCTGGTACTGCTGA	+	chr20	50585804	50585864	Positive
hsa-mir-646	CAGTGGAGTCAGCACACCTGCTTTTCACCTGTGATCCCAGGAGAGGAAGCAGCTGCCTCTGAGGC	CAGTGGAGTCAGCACACCTGCTTTT	AAGCAGCTGCCTCTGAGGC	+	chr20	60308488	60308552	Positive
hsa-mir-648	AAGTGTGCAGGGCACTGGTGGGGGCCGGGGCAGGCCCAGCGAAAGTGCAGGACCTGGCACTTAG	AAGTGTGCAGGGCACTGGT	AAGTGCAGGACCTGGCACTTAG	-	chr22	17980883	17980946	Positive
hsa-mir-650	AGGAGGCAGCGCTCTCAGGACGTCACCACCATGGCCTGGGCTCTGCTCCTCCTCA	AGGAGGCAGCGCTCTCAGGAC	CCTGGGCTCTGCTCCTCCTCA	+	chr22	22822791	22822845	Positive
hsa-mir-654	TGGTGGGCCGCAGAACATGTGCTGAGTTCGTGCCATATGTCTGCTGACCATCACCTT	TGGTGGGCCGCAGAACATGTGC	TATGTCTGCTGACCATCACCTT	+	chr14	101040234	101040290	Positive
hsa-mir-655	AGAGGTTATCCGTGTTATGTTCGCTTCATTCATCATGAATAATACATGGTTAACCTCTTT	AGAGGTTATCCGTGTTATGTTC	ATAATACATGGTTAACCTCTTT	+	chr14	101049572	101049631	Positive
hsa-mir-656	AGGTTGCCTGTGAGGTGTTCACTTTCTATATGATGAATATTATACAGTCAACCTCT	AGGTTGCCTGTGAGGTGTTCA	AATATTATACAGTCAACCTCT	+	chr14	101066731	101066786	Positive
hsa-mir-659	AGGACCTTCCCTGAACCAAGGAAGAGTCACAGTCTCTTCCTTGGTTCAGGGAGGGTCCCCA	AGGACCTTCCCTGAACCAAGGA	CTTGGTTCAGGGAGGGTCCCCA	-	chr22	37847693	37847753	Positive
hsa-mir-661	GCGCAGGCCTGAGCCCTGGTTTCGGGCTGCCTGGGTCTCTGGCCTGCGCGT	GCGCAGGCCTGAGCCCTGGTTTC	TGCCTGGGTCTCTGGCCTGCGCGT	-	chr8	143945206	143945256	Positive
hsa-mir-663a	AGGCGGGGCGCCGCGGGACCGCCCTCGTGTCTGTGGCGGTGGGATCCCGCGGCCGTGTTTTCCTGG	AGGCGGGGCGCCGCGGGACCGC	GGTGGGATCCCGCGGCCGTGTTTTCCTGG	-	chr20	26208199	26208264	Positive
hsa-mir-664a	ACTGGCTAGGGAAAATGATTGGATAGAAACTATTATTCTATTCATTTATCCCCAGCCTACA	ACTGGCTAGGGAAAATGATTGGAT	TATTCATTTATCCCCAGCCTACA	-	chr1	220200549	220200609	Positive
hsa-mir-665	GGGTCTCTGCCTCTACCCAGGACTCTTTCATGACCAGGAGGCTGAGGCCCCT	GGGTCTCTGCCTCTACCCAG	ACCAGGAGGCTGAGGCCCCT	+	chr14	100875043	100875094	Positive
hsa-mir-671	AGGAAGCCCTGGAGGGGCTGGAGGTGATGGATGTTTTCCTCCGGTTCTCAGGGCTCCACC	AGGAAGCCCTGGAGGGGCTGGAG	TCCGGTTCTCAGGGCTCCACC	+	chr7	151238449	151238508	Positive
hsa-mir-675	TGGTGCGGAGAGGGCCCACAGTGGACTTGGTGACGCTGTATGCCCTCACCGCTCA	TGGTGCGGAGAGGGCCCACAGTG	CTGTATGCCCTCACCGCTCA	-	chr11	1996768	1996822	Positive
hsa-mir-7-1	TGGAAGACTAGTGATTTTGTTGTTTTTAGATAACTAAATCGACAACAAATCACAGTCTGCCATA	TGGAAGACTAGTGATTTTGTTGT	CAACAAATCACAGTCTGCCATA	-	chr9	83969771	83969834	Positive
hsa-mir-7-2	TGGAAGACTAGTGATTTTGTTGTTGTCTTACTGCGCTCAACAACAAATCCCAGTCTACCTAA	TGGAAGACTAGTGATTTTGTTGT	CAACAAATCCCAGTCTACCTAA	+	chr15	88611856	88611917	Positive
hsa-mir-7-3	TGGAAGACTAGTGATTTTGTTGTTCTGATGTACTACGACAACAAGTCACAGCCGGCCTCA	TGGAAGACTAGTGATTTTGTTGT	AACAAGTCACAGCCGGCCTCA	+	chr19	4770700	4770759	Positive
hsa-mir-708	AAGGAGCTTACAATCTAGCTGGGGGTAAATGACTTGCACATGAACACAACTAGACTGTGAGCTTCTAG	AAGGAGCTTACAATCTAGCTGGG	CAACTAGACTGTGAGCTTCTAG	-	chr11	79402032	79402099	Positive
hsa-mir-711	TTGAGTCTCTCCTCAGGGTGCTGCAGGCAAAGCTGGGGACCCAGGGAGAGACGTAAG	TTGAGTCTCTCCTCAGGGTGCTGCA	GGGACCCAGGGAGAGACGTAAG	-	chr3	48578914	48578970	Positive
hsa-mir-718	GCGCAAGATGGCGGCGGGCCCGGGCACCGCCCCTTCCGCCCCGCCGGGCGTCG	GCGCAAGATGGCGGCGGGCCCG	CTTCCGCCCCGCCGGGCGTCG	-	chrX	154019928	154019980	Positive
hsa-mir-744	TGCGGGGCTAGGGCTAACAGCAGTCTTACTGAAGGTTTCCTGGAAACCACGCACATGCTGTTGCCACTAACCTCAACCT	TGCGGGGCTAGGGCTAACAGCA	CTGTTGCCACTAACCTCAACCT	+	chr17	12081909	12081987	Positive
hsa-mir-7515	TATCATTTCATTTATGCCTGTTAGCATGAAAAAAGAGGCTGAGAAGGGAAGATGGTGAC	TATCATTTCATTTAT	AGAAGGGAAGATGGTGAC	+	chr2	6650377	6650435	Positive
hsa-mir-758	GATGGTTGACCAGAGAGCACACGCTTTATTTGTGCCGTTTGTGACCTGGTCCACTAACC	GATGGTTGACCAGAGAGCACAC	TTTGTGACCTGGTCCACTAACC	+	chr14	101026034	101026092	Positive
hsa-mir-760	CCCTCAGTCCACCAGAGCCCGGATACCTCAGAAATTCGGCTCTGGGTCTGTGGGGA	CCCTCAGTCCACCAGAGCCCGGA	CGGCTCTGGGTCTGTGGGGA	+	chr1	93846844	93846899	Positive
hsa-mir-762	TCGGCCCGTACAGTCCGGCCGGCCATGCTGGCGGGGCTGGGGCCGGGGCCGAGC	TCGGCCCGTACAGTCCGGC	GGGGCTGGGGCCGGGGCCGAGC	+	chr16	30893919	30893972	Positive
hsa-mir-765	AGACAGCCCTTTTCAAGCCCTACGAGAAACTGGGGTTTCTGGAGGAGAAGGAAGGTGATG	AGACAGCCCTTTTCAAGCCCT	TGGAGGAGAAGGAAGGTGATG	-	chr1	156936156	156936215	Positive
hsa-mir-766	AGGAGGAATTGGTGCTGGTCTTTCATTTTGGATTTGACTCCAGCCCCACAGCCTCAGC	AGGAGGAATTGGTGCTGGTCTT	ACTCCAGCCCCACAGCCTCAGC	-	chrX	119646763	119646820	Positive
hsa-mir-767	TGCACCATGGTTGTCTGAGCATGCAGCATGCTTGTCTGCTCATACCCCATGGTTTCT	TGCACCATGGTTGTCTGAGCATG	TCTGCTCATACCCCATGGTTTCT	-	chrX	152393447	152393503	Positive
hsa-mir-769	TGAGACCTCTGGGTTCTGAGCTGTGATGTTGCTCTCGAGCTGGGATCTCCGGGGTCTTGGTT	TGAGACCTCTGGGTTCTGAGCT	CTGGGATCTCCGGGGTCTTGGTT	+	chr19	46018961	46019022	Positive
hsa-mir-802	CAGTAACAAAGATTCATCCTTGTGTCCATCATGCAACAAGGAGAATCTTTGTCACTTAG	CAGTAACAAAGATTCATCCTTGT	AAGGAGAATCTTTGTCACTTAG	+	chr21	35720732	35720790	Positive
hsa-mir-874	CGGCCCCACGCACCAGGGTAAGAGAGACTCTCGCTTCCTGCCCTGGCCCGAGGGACCGA	CGGCCCCACGCACCAGGGTAAGA	CTGCCCTGGCCCGAGGGACCGA	-	chr5	137647582	137647640	Positive
hsa-mir-876	TGGATTTCTTTGTGAATCACCATATCTAAGCTAATGTGGTGGTGGTTTACAAAGTAATTCA	TGGATTTCTTTGTGAATCACCA	TGGTGGTTTACAAAGTAATTCA	-	chr9	28863636	28863696	Positive
hsa-mir-885	TCCATTACACTACCCTGCCTCTTCTCCATGAGAGGCAGCGGGGTGTAGTGGATA	TCCATTACACTACCCTGCCTCT	AGGCAGCGGGGTGTAGTGGATA	-	chr3	10394499	10394552	Positive
hsa-mir-888	TACTCAAAAAGCTGTCAGTCACTTAGATTACATGTGACTGACACCTCTTTGGGTGAA	TACTCAAAAAGCTGTCAGTCA	GACTGACACCTCTTTGGGTGAA	-	chrX	145994794	145994850	Positive
hsa-mir-892b	TACTCAGAAAGGTGCCATTTATGTAGATTTTATGTCACTGGCTCCTTTCTGGGTAGA	TACTCAGAAAGGTGCCATTTAT	CACTGGCTCCTTTCTGGGTAGA	-	chrX	145997208	145997264	Positive
hsa-mir-9-1	TCTTTGGTTATCTAGCTGTATGAGTGGTGTGGAGTCTTCATAAAGCTAGATAACCGAAAGT	TCTTTGGTTATCTAGCTGTATGA	ATAAAGCTAGATAACCGAAAGT	-	chr1	156420354	156420414	Positive
hsa-mir-9-2	TCTTTGGTTATCTAGCTGTATGAGTGTATTGGTCTTCATAAAGCTAGATAACCGAAAGT	TCTTTGGTTATCTAGCTGTATGA	ATAAAGCTAGATAACCGAAAGT	-	chr5	88666866	88666924	Positive
hsa-mir-9-3	TCTTTGGTTATCTAGCTGTATGAGTGCCACAGAGCCGTCATAAAGCTAGATAACCGAAAGT	TCTTTGGTTATCTAGCTGTATGA	ATAAAGCTAGATAACCGAAAGT	+	chr15	89368032	89368092	Positive
hsa-mir-92a-1	AGGTTGGGATCGGTTGCAATGCTGTGTTTCTGTATGGTATTGCACTTGTCCCGGCCTGT	AGGTTGGGATCGGTTGCAATGCT	TATTGCACTTGTCCCGGCCTGT	+	chr13	91351324	91351382	Positive
hsa-mir-92a-2	GGGTGGGGATTTGTTGCATTACTTGTGTTCTATATAAAGTATTGCACTTGTCCCGGCCTGT	GGGTGGGGATTTGTTGCATTAC	TATTGCACTTGTCCCGGCCTGT	-	chrX	134169544	134169604	Positive
hsa-mir-92b	AGGGACGGGACGCGGTGCAGTGTTGTTTTTTCCCCCGCCAATATTGCACTCGTCCCGGCCTCC	AGGGACGGGACGCGGTGCAGTG	TATTGCACTCGTCCCGGCCTCC	+	chr1	155195196	155195258	Positive
hsa-mir-93	CAAAGTGCTGTTCGTGCAGGTAGTGTGATTACCCAACCTACTGCTGAGCTAGCACTTCCCG	CAAAGTGCTGTTCGTGCAGGTAG	ACTGCTGAGCTAGCACTTCCCG	-	chr7	100093777	100093837	Positive
hsa-mir-940	GGAGCGGGGCCTGGGCAGCCCCGTGTGTTGAGGAAGGAAGGCAGGGCCCCCGCTCCCC	GGAGCGGGGCCTGGGCAGCC	AAGGCAGGGCCCCCGCTCCCC	+	chr16	2271769	2271826	Positive
hsa-mir-941-1	ACATGTGCCCAGGGCCCGGGACAGCGCCACGGAAGAGGACGCACCCGGCTGTGTGCACATGTGC	ACATGTGCCCAGGGCCCGGGACAGCG	CACCCGGCTGTGTGCACATGTGC	+	chr20	63919454	63919517	Positive
hsa-mir-941-2	ACATGTGCCCAGGGCCCGGGACAGCGCCACGGAAGAGGACGCACCCGGCTGTGTGCACATGTGC	ACATGTGCCCAGGGCCCGGGACAGCG	CACCCGGCTGTGTGCACATGTGC	+	chr20	63919510	63919573	Positive
hsa-mir-941-3	ACATGTGCCCAGGGCCCGGGACAGCGCCACGGAAGAGGACGCACCCGGCTGTGTGCACATGTGC	ACATGTGCCCAGGGCCCGGGACAGCG	CACCCGGCTGTGTGCACATGTGC	+	chr20	63919566	63919629	Positive
hsa-mir-941-4	ACATGTGCCCAGGGCCCGGGACAGCGCCACGGAAGAGGACGCACCCGGCTGTGTGCACATGTGC	ACATGTGCCCAGGGCCCGGGACAGCG	CACCCGGCTGTGTGCACATGTGC	+	chr20	63919761	63919824	Positive
hsa-mir-941-5	ACATGTGCCCAGGGCCCGGGACAGCGCCACGGAAGAGGACGCACCCGGCTGTGTGCACATGTGC	ACATGTGCCCAGGGCCCGGGACAGCG	CACCCGGCTGTGTGCACATGTGC	+	chr20	63919873	63919936	Positive
hsa-mir-942	TCTTCTCTGTTTTGGCCATGTGTGTACTCACAGCCCCTCACACATGGCCGAAACAGAGAAGT	TCTTCTCTGTTTTGGCCATGTG	CACATGGCCGAAACAGAGAAGT	+	chr1	117094655	117094716	Positive
hsa-mir-944	CATCTGATATACAATATTTTCTTAAATTGTATAAAGAGAAATTATTGTACATCGGATGAG	CATCTGATATACAATATTTTCT	AAATTATTGTACATCGGATGAG	+	chr3	189829937	189829996	Positive
hsa-mir-95	TCAATAAATGTCTGTTGAATTGAAATGCGTTACATTCAACGGGTATTTATTGAGCA	TCAATAAATGTCTGTTGAATT	TTCAACGGGTATTTATTGAGCA	-	chr4	8005312	8005367	Positive
hsa-mir-96	TTTGGCACTAGCACATTTTTGCTTGTGTCTCTCCGCTCTGAGCAATCATGTGCAGTGCCAATATG	TTTGGCACTAGCACATTTTTGCT	AATCATGTGCAGTGCCAATATG	-	chr7	129774697	129774761	Positive
hsa-mir-98	TGAGGTAGTAAGTTGTATTGTTGTGGGGTAGGGATATTAGGCCCCAATTAGAAGATAACTATACAACTTACTACTTTCCC	TGAGGTAGTAAGTTGTATTGTT	CTATACAACTTACTACTTTCCC	-	chrX	53556241	53556320	Positive
hsa-mir-99a	AACCCGTAGATCCGATCTTGTGGTGAAGTGGACCGCACAAGCTCGCTTCTATGGGTCTG	AACCCGTAGATCCGATCTTGTG	CAAGCTCGCTTCTATGGGTCTG	+	chr21	16539101	16539159	Positive
hsa-mir-99b	CACCCGTAGAACCGACCTTGCGGGGCCTTCGCCGCACACAAGCTCGTGTCTGTGGGTCCG	CACCCGTAGAACCGACCTTGCG	CAAGCTCGTGTCTGTGGGTCCG	+	chr19	51692618	51692677	Positive
bgi_roc_auc_ada_novel-mir-10187	AAAAAGACGUUGGGAGUGCAGUUUCUCUACCUACAGCAUAUCUCAAAGGUUUUUUUUA	AAAAAGACGUUGGGAGUGCAGUU	CAGCAUAUCUCAAAGGUUUUUUUUA	+	chrX	54563809	54563866	Negative 5
bgi_roc_auc_ada_novel-mir-10450	GUGUUACAUAGGAUUAUGUUUUUUUUUUUUUUUGAGGAAGGAACUGGUCAGAGUAGCAAAA	GUGUUACAUAGGAUUAUGUUUUUUUUU	GAAGGAACUGGUCAGAGUAGCAAAA	-	chr11	27118897	27118957	Negative 5
bgi_roc_auc_ada_novel-mir-10533	CAUAGUGAGUAGGGGGAGUUUGAAGCCACAAGUAAAAUAAAAAUUCUUUUUUUUUACUGUCAC	CAUAGUGAGUAGGGGGAGUUUGAA	AAAAUUCUUUUUUUUUACUGUCAC	-	chr12	91151311	91151373	Negative 5
bgi_roc_auc_ada_novel-mir-10712	CCUUAUAUAGUUGCCAUAAGACUUCAGUGCAGUACAACAUAAUUUUACAGCUACAUAUCAGGGCA	CCUUAUAUAGUUGCCAUAAGAC	UUUACAGCUACAUAUCAGGGCA	-	chr15	55203321	55203385	Negative 5
bgi_roc_auc_ada_novel-mir-11179	UUUAACAGUAGAAUAAAAUAUAAUAAACAGUGUUUAACUUUUUUUAUGUAUUUUUUUUCUGUGAAACU	UUUAACAGUAGAAUAAAAUAUAAUA	AUGUAUUUUUUUUCUGUGAAACU	-	chr1	52512607	52512674	Negative 5
bgi_roc_auc_ada_novel-mir-11647	CCCCCCCCUCUCCGCGCUGGCUUCCUAGAACAGGCAGCCAGCAGGAGAGAGAGGGAGCGAG	CCCCCCCCUCUCCGCGCUGGCU	CCAGCAGGAGAGAGAGGGAGCGAG	-	chr5	134526120	134526180	Negative 5
bgi_roc_auc_ada_novel-mir-1169	CAUCCUCCCCACCCCCAGUCUUAAGAAAGAGAAAGAGAGAAAAGGUUGGGGGGGGGGGAGGAAACUGGA	CAUCCUCCCCACCCCCAGUCUU	GGUUGGGGGGGGGGGAGGAAACUGGA	-	chr14	28764912	28764980	Negative 5
bgi_roc_auc_ada_novel-mir-11752	AGCUUGGCAAAUAAUUUAAAAUGCGUUUUUUAUAAAAACUAUGUUCUUUGCUAAUCCCGCUUU	AGCUUGGCAAAUAAUUUAAAAUGCGUU	CUAUGUUCUUUGCUAAUCCCGCUUU	-	chr6	85553261	85553323	Negative 5
bgi_roc_auc_ada_novel-mir-11977	CCAGUGUAUUUUUUUCUUGUGCCAAUAUAGCAUAGUGGCUAAGAACAAAGGCCUCUGGAG	CCAGUGUAUUUUUUUCUUGUGCC	CUAAGAACAAAGGCCUCUGGAG	-	chr9	110916336	110916395	Negative 5
bgi_roc_auc_ada_novel-mir-1198	UUUUUUUUUUUUUUUUUUUUUUUGCCAAGGCCAGUGUUGCUGCCUAAAAAAAAAAAAAAAAAAAAAAAAAAAAA	UUUUUUUUUUUUUUUUUUUUUUU	AAAAAAAAAAAAAAAAAAAAAAA	-	chr14	77024922	77024995	Negative 5
bgi_roc_auc_ada_novel-mir-12180	UGUGGCCUCCAGAAUCUUGGGAAGAAGAGGCACCAUAAUCUGUUCCAGGUUUCCUGGAGGUCAAAAAAA	UGUGGCCUCCAGAAUCUUGGGAAG	UUCCAGGUUUCCUGGAGGUCAAAAAAA	+	chr10	68870274	68870342	Negative 5
bgi_roc_auc_ada_novel-mir-12233	AUCAAGAACAAGAGAGAGAAGGGGCCUCAAACACUUUUUUUUUUUUCUUCCUGUUGG	AUCAAGAACAAGAGAGAGAAGGG	UUUUUUUUUUUUCUUCCUGUUGG	-	chr10	121551668	121551724	Negative 5
bgi_roc_auc_ada_novel-mir-1250	UUUUUUUCUCCCUUGGUGAUAUGUCAUUCCAUCAGUGAAAAAAUAUUUUCUCCCAGGGAUAAGAAAGGU	UUUUUUUCUCCCUUGGUGAUAUG	UUUUCUCCCAGGGAUAAGAAAGGU	+	chr15	41306070	41306138	Negative 5
bgi_roc_auc_ada_novel-mir-12575	AUUCUUUUUUUCUGUGACGCCUACUGGUUUCAAGAAGGCAUCGUUUGAGAAGAGAGUAG	AUUCUUUUUUUCUGUGACGCCUACU	AAGGCAUCGUUUGAGAAGAGAGUAG	-	chr11	40854015	40854073	Negative 5
bgi_roc_auc_ada_novel-mir-12699	AAGCUGGGCUGGGUAAAACAGUGCAGAUCAUUGCUUUUUUUGCCCACCUAGCUUGU	AAGCUGGGCUGGGUAAAACAGUG	UUUUUUUGCCCACCUAGCUUGU	+	chr12	132006815	132006870	Negative 5
bgi_roc_auc_ada_novel-mir-12933	GCCUUCCAGCCACUGCAAACAGGGAAACAAAUCCUGUUUGCAGUGGCUGGAAAAAAA	GCCUUCCAGCCACUGCAAACAG	GUUUGCAGUGGCUGGAAAAAAA	-	chr13	100099642	100099698	Negative 5
bgi_roc_auc_ada_novel-mir-12938	UUGCUGACUUUUUGUUUUUUUAUAUAUUUAUAAAAAAAGAAAAAGUUGGUGAUU	UUGCUGACUUUUUGUUUUUUUA	AAAAAAGAAAAAGUUGGUGAUU	-	chr13	106543576	106543629	Negative 5
bgi_roc_auc_ada_novel-mir-13235	AGGGUUGGGUGGCGGGGGGGGGGCAGGAGACACUUCCUCUGACUGCCUGUUUCUGU	AGGGUUGGGUGGCGGGGGGGGG	UUCCUCUGACUGCCUGUUUCUGU	+	chr15	41819535	41819590	Negative 5
bgi_roc_auc_ada_novel-mir-14381	GAUGAUGGAGAAAUAAAAUGUGGUUUUCUUUGGGGACUGGAAUUUUGUAUCAUAUUUUUUUCUCUGUUACAGA	GAUGAUGGAGAAAUAAAAUGUGGU	CAUAUUUUUUUCUCUGUUACAGA	-	chr19	58126297	58126369	Negative 5
bgi_roc_auc_ada_novel-mir-14610	CGGCCUUUUUUUUCUUUUGAUAAGCAAGGAACUCAAGGAUAAGUUUUGAGUUACUUGGUUUUGUCAGGGGAGGGGAGAGUUGUGG	CGGCCUUUUUUUUCUUUUGAUAA	GUCAGGGGAGGGGAGAGUUGUGG	+	chr1	38656050	38656134	Negative 5
bgi_roc_auc_ada_novel-mir-14662	GGAUCCAUUUCUGGGAUAGAAUUGUAUUUUUUAAGUCAUUUUUUUUUCUUGAAAUGGAUAUGU	GGAUCCAUUUCUGGGAUAGAAU	UUUUUUUCUUGAAAUGGAUAUGU	+	chr1	77559878	77559940	Negative 5
bgi_roc_auc_ada_novel-mir-14880	CUAAUGUGCUAUGUACAUUUUUUUUGUUUAAUUACCUAUAAGUGGCCUGGCGCGAUAGCU	CUAAUGUGCUAUGUACAUUUUUUU	AUAAGUGGCCUGGCGCGAUAGCU	-	chr1	32615788	32615847	Negative 5
bgi_roc_auc_ada_novel-mir-15115	AACUUCUUUCCCUGAGAGCGUGGCCUGACUUGCAGACUCGGCUUGGGCAGCACUUCGGGGGGGGAGGGGGU	AACUUCUUUCCCUGAGAGCGUGGC	AGCACUUCGGGGGGGGAGGGGGU	+	chr21	33028180	33028250	Negative 5
bgi_roc_auc_ada_novel-mir-15185	UUGGGUGGGGCUGGGAAGGCCGGGCCCUGUGGGCAGCACCCCCCCCCCCCCCGCCCAACA	UUGGGUGGGGCUGGGAAGGCCGGGC	GCACCCCCCCCCCCCCCGCCCAACA	+	chr22	24425300	24425359	Negative 5
bgi_roc_auc_ada_novel-mir-15276	UGUCCCUGGGAAGAAAAGCUCGUUUGUUGACUUGGACUUUUUUUUUCAGGGACACC	UGUCCCUGGGAAGAAAAGCUC	GACUUUUUUUUUCAGGGACACC	-	chr22	29109935	29109990	Negative 5
bgi_roc_auc_ada_novel-mir-15557	GUUCUCCUUUAAUUUCACAUGAAAAAAAAAUCUCCUGUAUUUUUUUCAGUUAGUGGGAGAGCAG	GUUCUCCUUUAAUUUCACAUGAAAAAAAAA	UUUUUUUCAGUUAGUGGGAGAGCAG	-	chr2	16552276	16552339	Negative 5
bgi_roc_auc_ada_novel-mir-15886	CCCGCCCUCCGCCCCCCCCCGCCCGGGCUCUCGGGAGUCGCCCGCGCCCAGCGGGGCCGGGCCGACGCGGGCU	CCCGCCCUCCGCCCCCCCCCGCCCGGG	CAGCGGGGCCGGGCCGACGCGGGCU	-	chr3	136751756	136751828	Negative 5
bgi_roc_auc_ada_novel-mir-16043	UUUUGAUCCUGUAUAUUUGUCCAUGUUUAUUUUCUGAACAUAAUAAAUAAUAUAUUAAAAAU	UUUUGAUCCUGUAUAUUUGUCCAUG	UAAUAAAUAAUAUAUUAAAAAU	+	chr4	31145593	31145654	Negative 5
bgi_roc_auc_ada_novel-mir-16161	GUUUUGGAUUUCGGAUUUUUUUGACUUUGCAAUGUUUGCAUUAUACUCACCAGUGCAGCAUCCCUACUCAAAAAAUCUGAAAUCUCAACUA	GUUUUGGAUUUCGGAUUUUUUUGA	CAAAAAAUCUGAAAUCUCAACUA	-	chr4	47457073	47457163	Negative 5
bgi_roc_auc_ada_novel-mir-16185	AUAGAAAUGGACAUCUGUAGCAUGUUAUGACAAUGAUGUGCCACGGAUGUCCAUUUUUUUCC	AUAGAAAUGGACAUCUGUAGC	CACGGAUGUCCAUUUUUUUCC	-	chr4	87209289	87209350	Negative 5
bgi_roc_auc_ada_novel-mir-17188	UAAACCAGAGGAAAAAGGGGGAAUUUAUUUAGUCAGAUACAGGCGUGUUUCUUUCUUUCUUUCUUUUUUUUUUUUUUGAG	UAAACCAGAGGAAAAAGGGGGAAUU	UUCUUUCUUUUUUUUUUUUUUGAG	+	chr9	125212592	125212671	Negative 5
bgi_roc_auc_ada_novel-mir-17287	GCGGGGCGGGGUCGGGGGGGGUGGUGAUCGUUGGGCGGUGGAGGCGCGCGCCCCGCUCGGCCCCGCCCGCCG	GCGGGGCGGGGUCGGGGGGGGUGG	GCCCCGCUCGGCCCCGCCCGCCG	+	chr9	96418747	96418818	Negative 5
bgi_roc_auc_ada_novel-mir-17726	AUGAAGUUUGAGAAUUGCUGCUCUAAAAUGUGAGCAGCAAAUUUCAAACUUUUUUU	AUGAAGUUUGAGAAUUGCUGCU	CAGCAAAUUUCAAACUUUUUUU	-	chr11	76373725	76373780	Negative 5
bgi_roc_auc_ada_novel-mir-188	UGUAACAAAUUUAAAAAAAACUAAAGUUUGAAUUAAUUAGUUUUUUUUCAACUUGUUACAGC	UGUAACAAAUUUAAAAAAAAC	UUUUUUUCAACUUGUUACAGC	-	chr10	484948	485009	Negative 5
bgi_roc_auc_ada_novel-mir-19739	AAGUUGCCCGUGUUUUUUUCGCUUUAUUUGUGACGAAACAUUCGCGGUGCACUUCU	AAGUUGCCCGUGUUUUUUUCG	AAACAUUCGCGGUGCACUUCU	+	chr14	101031998	101032053	Negative 5
bgi_roc_auc_ada_novel-mir-19966	GAGGCUAAGCGUUGUCUAAGCGUUGUCUUUAAUUCCUUUCUCAGACCCUGACAGCUGUUUAGGCCAACUUUUUUUCCC	GAGGCUAAGCGUUGUCUAAGCGUUG	GCUGUUUAGGCCAACUUUUUUUCCC	-	chr17	36500525	36500602	Negative 5
bgi_roc_auc_ada_novel-mir-20208	GUUAAGGUUCUUUUUUUUUUAAUGGGUUCAGGUGGAACCUGUUAAAUGCAGAUUUGGGGCCUUGCAG	GUUAAGGUUCUUUUUUUUUUAAU	UAAAUGCAGAUUUGGGGCCUUGCAG	+	chr1	40409273	40409339	Negative 5
bgi_roc_auc_ada_novel-mir-20494	GUUUUUUUAAACCUUGGGCACAGGUGCAGAAAAAAACAUCAGUAGUUGUGUGUUAGGGUUGAGAAGUG	GUUUUUUUAAACCUUGGGCACAGGUG	GUUGUGUGUUAGGGUUGAGAAGUG	-	chr2	224554103	224554170	Negative 5
bgi_roc_auc_ada_novel-mir-20542	AAACAAGAAGAACUUAUAAAAGCCUUAAAGGUACGGAGUUUUAGGUUUUAGUUUUUUUUGUAAUG	AAACAAGAAGAACUUAUAAAAGCCUUAAAG	UUAGGUUUUAGUUUUUUUUGUAAUG	+	chr3	172755345	172755409	Negative 5
bgi_roc_auc_ada_novel-mir-20689	CAACAUGUGAUAGAAAUGGACAUCUGUAGCAUGUUAUGACAAUGAUGUGCCACGGAUGUCCAUUUUUUUCCUCUCUGUUGUU	CAACAUGUGAUAGAAAUGGACAUC	UGUCCAUUUUUUUCCUCUCUGUUGUU	-	chr4	87209278	87209359	Negative 5
bgi_roc_auc_ada_novel-mir-20740	GUUGACCUUCUAAUCUUUUUUUCUAUGCAUCUAUAUAGACAAAGGUUGGAGACAGCUU	GUUGACCUUCUAAUCUUUUUUUCUAU	AGACAAAGGUUGGAGACAGCUU	-	chr5	137376767	137376824	Negative 5
bgi_roc_auc_ada_novel-mir-20845	AUGGUCGUAGAUUUUUUUAAAAAAUUGAACUUUUUGAGAGAAUUGUAGAUUCAUAU	AUGGUCGUAGAUUUUUUUAAA	UGAGAGAAUUGUAGAUUCAUAU	-	chr6	53312704	53312759	Negative 5
bgi_roc_auc_ada_novel-mir-20925	GAGUAAGUCACCUGUAAAAGUGUUAACUCUCAGAGAAAAUUAGUGCUUUUUUUGUGUAUUUACUUUU	GAGUAAGUCACCUGUAAAAGUGUU	UGCUUUUUUUGUGUAUUUACUUUU	-	chr7	152340653	152340719	Negative 5
bgi_roc_auc_ada_novel-mir-21495	GGGGGGGGAAGCUGCGAGGCGCAUGCGCGUUGCAGGGCCGUCCGCUCUGCUGCCGCCGCUGUUGCAGCCACCGCCGUUGC	GGGGGGGGAAGCUGCGAGGCGCAUGCG	CCGCUGUUGCAGCCACCGCCGUUGC	+	chr11	63938963	63939042	Negative 5
bgi_roc_auc_ada_novel-mir-21749	AAGCCUUCUGAGUUGAUUUUUUUUUUAAAUAAAAGGAAAAUUGAGAUGGCUUGA	AAGCCUUCUGAGUUGAUUUUUUUUU	AAAGGAAAAUUGAGAUGGCUUGA	+	chr12	1282014	1282067	Negative 5
bgi_roc_auc_ada_novel-mir-22011	UGUUGUACUUUUUUUUUUGUUCGUUGCAUUUUUAGGAACAAAAAAAAAAGCCCAACCCU	UGUUGUACUUUUUUUUUUGUUC	ACAAAAAAAAAAGCCCAACCCU	-	chr13	49996428	49996486	Negative 5
bgi_roc_auc_ada_novel-mir-22018	UGUAAGUUGUUUUUUUCUGUUACCAUAUGGGAAAAAAAGUAAUUAUUAAUGACGAGAGGAACAGUCUUAUAUU	UGUAAGUUGUUUUUUUCUGUUACCA	AUGACGAGAGGAACAGUCUUAUAUU	-	chr13	67113457	67113529	Negative 5
bgi_roc_auc_ada_novel-mir-22465	GGGGGGGGAAGCGGGGGCAGACAGAGGACAGCUCUGAUGCCCUCGCCCUCCCUAGU	GGGGGGGGAAGCGGGGGCAGACAGA	UGAUGCCCUCGCCCUCCCUAGU	+	chr16	282560	282615	Negative 5
bgi_roc_auc_ada_novel-mir-22471	UCCGGGCGGGGGGGGUGGGGAGGCACCUCCAGCGACAACUCUCCCCCCUCCCCCGGCACCCGGCUG	UCCGGGCGGGGGGGGUGGGGAG	CCCCCCUCCCCCGGCACCCGGCUG	+	chr16	29900431	29900496	Negative 5
bgi_roc_auc_ada_novel-mir-22765	GAGAAUGUAGGGCUUUAUAGAUUUUAAAAAAUCUCAUAGUCUUGGCAUUUUUUU	GAGAAUGUAGGGCUUUAUAGAUUUU	AAUCUCAUAGUCUUGGCAUUUUUUU	+	chr17	66619042	66619095	Negative 5
bgi_roc_auc_ada_novel-mir-22962	CCGCCCCCGCCUCCUCGCCCCCCCCGGCCCGGGGCGCUGGUGCUGGGGGGGGCCGGCGGCGGCGGCGGCG	CCGCCCCCGCCUCCUCGCCCCCCCC	GGGGGGCCGGCGGCGGCGGCGGCG	-	chr17	67825954	67826023	Negative 5
bgi_roc_auc_ada_novel-mir-23241	AGGGGGGGGUGCAGGGGGGCACCUGCAGCACCUGCUUCCAGCUGCACCUGUGCCUCCCCUUCC	AGGGGGGGGUGCAGGGGGGCA	CUGCACCUGUGCCUCCCCUUCC	+	chr19	55600827	55600889	Negative 5
bgi_roc_auc_ada_novel-mir-23244	UGGAGGGGGAAGCGCUGCUGUAGAGGAGAGGCCCACGGGCAGCUCUGGCCCCCCCCAGG	UGGAGGGGGAAGCGCUGCUGUA	GGGCAGCUCUGGCCCCCCCCAGG	+	chr19	5686358	5686416	Negative 5
bgi_roc_auc_ada_novel-mir-2331	UGGGGGGGGCCAGGCUCCAGAGAGGGGGCACCUCCCCACACACCCCCCCCCCACCGAGGCCUAGGCCCCUGCCACC	UGGGGGGGGCCAGGCUCCAGAGAGG	CCACCGAGGCCUAGGCCCCUGCCACC	-	chr19	11451778	11451853	Negative 5
bgi_roc_auc_ada_novel-mir-23333	GUCUCCCUCCCACGCCCACAGCUACAGGUGGAGCCGGCUUGGGGCGGGGGGGGGGUCCU	GUCUCCCUCCCACGCCCACAGCU	CUUGGGGCGGGGGGGGGGUCCU	-	chr19	34732947	34733005	Negative 5
bgi_roc_auc_ada_novel-mir-23711	UCCCACUGGGGGGGGGGGUGGCGCGGCGGCGGUGGCAUCUGCGGCCAUGGCGGCGACUACUGCCAACCCCGGUGAGGAGA	UCCCACUGGGGGGGGGGGUGG	ACUGCCAACCCCGGUGAGGAGA	-	chr1	150876534	150876613	Negative 5
bgi_roc_auc_ada_novel-mir-24056	CCUGGGGUUGGGGGGGGUCAAGUCCUCCGGCCCCGCCCACACGCCGCCCCCCGCCCCCCAGGCC	CCUGGGGUUGGGGGGGGUCAAGU	GCCGCCCCCCGCCCCCCAGGCC	-	chr20	63488423	63488486	Negative 5
bgi_roc_auc_ada_novel-mir-24308	UCUGAGUUCUGGGGCAGGUUGGAGGUCAACCAAAUAGACUGAGUUCCUAUCCUCUUAGGACUUAAAAAAA	UCUGAGUUCUGGGGCAGGUUGGAGG	UCCUAUCCUCUUAGGACUUAAAAAAA	+	chr2	108476738	108476807	Negative 5
bgi_roc_auc_ada_novel-mir-24346	UCGCCACCAUCCCCCACCCCAGGGUCUGGCGGAGAAGCCCCGGGGCGGGGGGGGCGGGGGGG	UCGCCACCAUCCCCCACCCCAGG	CGGGGCGGGGGGGGCGGGGGGG	+	chr2	171160163	171160224	Negative 5
bgi_roc_auc_ada_novel-mir-24364	GGGGUGCGGGGGCAGGGCGCGGCUGCCGUGGGGCCUACCGGCCCGAGGCCUACCGGCGCCCCCCCCUCCCGC	GGGGUGCGGGGGCAGGGCGCGGCUGCC	CUACCGGCGCCCCCCCCUCCCGC	+	chr2	206085530	206085601	Negative 5
bgi_roc_auc_ada_novel-mir-2441	AGGGGCUGGCUUUUUUUUCCAGCCAAAAUGGAGCUGAAUUAAGAAAAAGAGGCUGCCGUGAA	AGGGGCUGGCUUUUUUUUCCAGCC	UAAGAAAAAGAGGCUGCCGUGAA	-	chr19	5225071	5225132	Negative 5
bgi_roc_auc_ada_novel-mir-24641	AGAAUCAAGAAAUAGCCUCGAGACAUUCAUCACUAAAGCAGUGAUCGGGAAGGCUCUGAGGGCUGUUUUUUUUUUUUGA	AGAAUCAAGAAAUAGCCUCGAGACA	UCUGAGGGCUGUUUUUUUUUUUUGA	-	chr2	8858644	8858722	Negative 5
bgi_roc_auc_ada_novel-mir-25064	CUUUGGAUUUCAGAUUUUUUUUAGAAUUUGGAAUUCUUGAAUUAUACAGGUUGAGCAACCCAAAUCCAAAAAUUUGAAAUCCAAAAGUG	CUUUGGAUUUCAGAUUUUUUUUAGA	AUCCAAAAAUUUGAAAUCCAAAAGUG	+	chr4	90252118	90252206	Negative 5
bgi_roc_auc_ada_novel-mir-2509	UUUGGGUUCAAAAUAACUAAAGAAAUAUAGCUACAUUAUCUUUUUAGUUUUUUUGAACCCAAAAU	UUUGGGUUCAAAAUAACUAAAGA	UUUAGUUUUUUUGAACCCAAAAU	+	chr1	144468200	144468264	Negative 5
bgi_roc_auc_ada_novel-mir-25159	AGCACAGGGAGGAAAAAUGGCCACCAGAGAUAACAGAGCAGCCUAUGUUAAUUAAUGAUCAACUGUGUGUGGCUUUUUUUUUUUCCUGGCCCA	AGCACAGGGAGGAAAAAUGGCCA	GCUUUUUUUUUUUCCUGGCCCA	-	chr4	77048664	77048756	Negative 5
bgi_roc_auc_ada_novel-mir-252	AGGGAGUAGAAAAAGAUGUGUGUCUUCAUGGACCCGUAGGAAUUCUUGAUUGAUGCAUAUCCUCUGCUUAUUUUUUUU	AGGGAGUAGAAAAAGAUGUGUGUCU	AUGCAUAUCCUCUGCUUAUUUUUUUU	+	chr11	107964218	107964295	Negative 5
bgi_roc_auc_ada_novel-mir-25280	GUCCGGUGUGGGGGGGGAUCCUGCUACCUGGGCAGACCCCUCUCACACACCGCGCCU	GUCCGGUGUGGGGGGGGAUCCUGCU	CAGACCCCUCUCACACACCGCGCCU	-	chr5	1016058	1016114	Negative 5
bgi_roc_auc_ada_novel-mir-25414	CAGGGUACAAGGAGAGGAGAUUGGCAAUGAAUUGGAAGUUGCGAUUCAUAUUUAAGAUUUUUUUUCCUUGUAGAAUUCA	CAGGGUACAAGGAGAGGAGAUUGG	GAUUUUUUUUCCUUGUAGAAUUCA	-	chr5	95930177	95930255	Negative 5
bgi_roc_auc_ada_novel-mir-25721	AAUGUAGUCGAUGGAAGACUUUAAACUAUGCUUCUAGCUUAUUUUUCCCUCAUUCAUUCA	AAUGUAGUCGAUGGAAGACUUUA	UAUUUUUCCCUCAUUCAUUCA	+	chr7	66810006	66810065	Negative 5
bgi_roc_auc_ada_novel-mir-25750	AAAAAAAGGAUGGAGGCUCUAUAAUGUUUAAUAUUGACAAUAGUGAGCUCUCUCUUUUUGAUUU	AAAAAAAGGAUGGAGGCUCUAUAAU	UAGUGAGCUCUCUCUUUUUGAUUU	+	chr7	92315024	92315087	Negative 5
bgi_roc_auc_ada_novel-mir-25957	AGGAAUUGGUCUUCCUUUUUUUCUUAAAGUUUGAAUUCUUCUUUACAGUCAGAAGAAGAAGUUGUAGAAGGAGAGAAGGAAGUCGAGGCUUUG	AGGAAUUGGUCUUCCUUUUUUUCUU	GGAGAGAAGGAAGUCGAGGCUUUG	+	chr8	26407952	26408044	Negative 5
bgi_roc_auc_ada_novel-mir-26228	CUGGCCCUGAGUUUAUUUUUCCAACAUAGCUAUGGAGAAAAAAACCAGGAAACUUGGG	CUGGCCCUGAGUUUAUUUUUCCA	GAGAAAAAAACCAGGAAACUUGGG	+	chr9	93665158	93665215	Negative 5
bgi_roc_auc_ada_novel-mir-26404	UUUUUUUCCUGGCUUCAUGAAUUGUUCUAUAGAGUGGAUGAAGUCUAAGGAAAAGUCCU	UUUUUUUCCUGGCUUCAUGAA	GAUGAAGUCUAAGGAAAAGUCCU	+	chrX	21653657	21653715	Negative 5
bgi_roc_auc_ada_novel-mir-26463	UUGGCGGGGGAAAAAAGGAUUUCUAUUCACAUUAUGCUUUUCUUUUUUUCCCUGCUAUAC	UUGGCGGGGGAAAAAAGGAUUUC	UUUUCUUUUUUUCCCUGCUAUAC	-	chrX	137412640	137412699	Negative 5
bgi_roc_auc_ada_novel-mir-26752	GUAUCAGCAAAAAAAAUGUGGAAUAAGGCUUGCUAAUUCCUCACUCACAUUUUCCUUUUGCCAG	GUAUCAGCAAAAAAAAUGUGGAAUAAGG	UCACUCACAUUUUCCUUUUGCCAG	-	chr10	60172404	60172467	Negative 5
bgi_roc_auc_ada_novel-mir-27029	GAGGAAAUGACUCGGACUGAACAAGAGGGUAUGUGUGGACUUCACUGUUGGGCUCUGUUUUUUUUCUUCUA	GAGGAAAUGACUCGGACUGAACAAG	UGUUGGGCUCUGUUUUUUUUCUUCUA	-	chr11	16318403	16318473	Negative 5
bgi_roc_auc_ada_novel-mir-27562	AAAAAUCUUGGCGCUUGUCUGGCUAGGUAAAUAGCCAGACAAGGGCCAAGAUUUUUUU	AAAAAUCUUGGCGCUUGUCUGG	AGACAAGGGCCAAGAUUUUUUU	+	chr14	34118386	34118443	Negative 5
bgi_roc_auc_ada_novel-mir-28179	CCCCCCCCGCCCGCGCCUGGGAUACCUGGGUCCCCCGGCGACCCCUAGGAGAGGGGCGGGGGGGGGC	CCCCCCCCGCCCGCGCCUGGGA	CUAGGAGAGGGGCGGGGGGGGGC	+	chr17	40177795	40177861	Negative 5
bgi_roc_auc_ada_novel-mir-2818	UGCCCCUUCCCUCUCGGUGUGGCCUGGAGAGAUGUGCAGGCUCCCCGAGGGCAGGGGGGGGUAGU	UGCCCCUUCCCUCUCGGUGUGG	CCCCGAGGGCAGGGGGGGGUAGU	-	chr1	154847201	154847265	Negative 5
bgi_roc_auc_ada_novel-mir-28422	UGGGUGACAAUAAAAAAAUCAAUGGAUUAUAAUUACAGGACCUUGAAGUUUAGUGUUGCCCCAGACU	UGGGUGACAAUAAAAAAAUCAAUG	UUGAAGUUUAGUGUUGCCCCAGACU	-	chr17	72069895	72069961	Negative 5
bgi_roc_auc_ada_novel-mir-28659	CGCCCCCGGGCCCACGGCGCUGCGCUGGGGGAGGGGGCUCAGCCCCGGCCCCCCGCGCGCUGGCGUCGGCUCCGGGGGGGG	CGCCCCCGGGCCCACGGCGCUGCG	CGCUGGCGUCGGCUCCGGGGGGGG	+	chr19	4581614	4581694	Negative 5
bgi_roc_auc_ada_novel-mir-29058	GGCCGGGGGGGGCGGGGCCUCGGGACUCCGCCCACGCCUCCGUCUCCUCCGCGCUCC	GGCCGGGGGGGGCGGGGCCUCG	ACGCCUCCGUCUCCUCCGCGCUCC	+	chr1	224183167	224183223	Negative 5
bgi_roc_auc_ada_novel-mir-2926	GUUGGGGGGGGAGGAGGGCGCGCGUGGUGCCGGUGGGGGGCGGCGGCGGCGCCCCCUCCUCCUCCUCCGCCUCCUCC	GUUGGGGGGGGAGGAGGG	CCUCCUCCUCCUCCGCCUCCUCC	-	chr1	234609519	234609595	Negative 5
bgi_roc_auc_ada_novel-mir-29296	AGUGGGGGCGGGGCGGGGGGGGGCCACCUCACACUGCGGCUGCCCUCCUCACCACCCCCUCGCCGU	AGUGGGGGCGGGGCGGGGGGGGGCC	CCCUCCUCACCACCCCCUCGCCGU	-	chr1	210251463	210251528	Negative 5
bgi_roc_auc_ada_novel-mir-29298	UGUGUUUGGUUUGGGGACUGGUUGUUAUAAAAUGCAAUUUUUUUUUAAAUCUAAGCAUUUC	UGUGUUUGGUUUGGGGACUGGUUGU	AAUUUUUUUUUAAAUCUAAGCAUUUC	-	chr1	211747842	211747902	Negative 5
bgi_roc_auc_ada_novel-mir-29329	CCUGGGAGGGAAAAAAAGGGAGCCUGGUGAGCAUGCCCUUCCCACCUCCCGUUCCUGUUCCAGGGU	CCUGGGAGGGAAAAAAAGGGAGCC	CUCCCGUUCCUGUUCCAGGGU	-	chr1	23423628	23423693	Negative 5
bgi_roc_auc_ada_novel-mir-30401	CAUAACACACCACUGCUUCAGACCUUCUGUCUAAGUGUGGCUGAAGCAGUGGGGUGUUUUUUU	CAUAACACACCACUGCUUCAGACC	GCUGAAGCAGUGGGGUGUUUUUUU	-	chr3	25468557	25468619	Negative 5
bgi_roc_auc_ada_novel-mir-30511	UGCGAAAGUAAUCACUUUUUUUGCCAUUAAAAGUAAUGGCGAAACCCGUGAUUACUUUUGCACU	UGCGAAAGUAAUCACUUUUUUUG	AAACCCGUGAUUACUUUUGCACU	+	chr4	185305834	185305897	Negative 5
bgi_roc_auc_ada_novel-mir-30574	GCAAAAAAAGUGAGGGAGAUAGUGAGGGGAGGGCACGCUUGUCUUCUCAGGUAUCUUCCCCAGCAUUGCUCCCUUACUUAGUAUGCCA	GCAAAAAAAGUGAGGGAGAUAGUG	UUGCUCCCUUACUUAGUAUGCCA	-	chr4	109714138	109714225	Negative 5
bgi_roc_auc_ada_novel-mir-30673	UCCCUCUCUCUCCUGCUGGCUGCCUGUUCUAGGAAGCCAGCGCGGAGAGGGGGGGGAU	UCCCUCUCUCUCCUGCUGGCU	CCAGCGCGGAGAGGGGGGGGAU	+	chr5	134526125	134526182	Negative 5
bgi_roc_auc_ada_novel-mir-30930	UUUUUUUUUCCUUCCCAAUUUCGGAUUUAUUUCAAGGCGAAUCUGGCUUUGGGGGAAGAGGAAGA	UUUUUUUUUCCUUCCCAAUUUCGGAUUU	AUCUGGCUUUGGGGGAAGAGGAAGA	+	chr6	15246345	15246409	Negative 5
bgi_roc_auc_ada_novel-mir-31189	AAAAAAAUGCUAUGUGGAUGGGAUCACAUAUAUUCCCAUCCACAUAGCAUUUUUUUUG	AAAAAAAUGCUAUGUGGAUGGGA	CCAUCCACAUAGCAUUUUUUUUG	+	chr7	38660336	38660393	Negative 5
bgi_roc_auc_ada_novel-mir-31236	UUUUUUUGUCGUUGGCAGUGGGAUGUUCUAUGACGGGAACCACACAUAUCUCAUUGAGCCAGAAGAAAAUG	UUUUUUUGUCGUUGGCAGUGGGAUGUU	UAUCUCAUUGAGCCAGAAGAAAAUG	+	chr7	88114566	88114636	Negative 5
bgi_roc_auc_ada_novel-mir-31338	AAAAAAAUGCUAUGUGGAUGGGAAUAUAUGUGAUCCCAUCCACAUAGCAUUUUUUUUU	AAAAAAAUGCUAUGUGGAUGGGA	CCAUCCACAUAGCAUUUUUUUUU	-	chr7	38660334	38660391	Negative 5
bgi_roc_auc_ada_novel-mir-32030	GGCCGGGGGUGGGGGGGGGGCGGCGUGCGCGCUGGGACCUCCCCGCCCCGCGCUUU	GGCCGGGGGUGGGGGGGGGGCGGCG	CUGGGACCUCCCCGCCCCGCGCUUU	-	chrY	2500619	2500674	Negative 5
bgi_roc_auc_ada_novel-mir-32099	CGGUGAAAGAGGGAGGAGAGAGGGGAAGGGGGAAGGUACCACACUCUUUUUUUUUUUUUUUUUUUUGAA	CGGUGAAAGAGGGAGGAGAGAGGG	CUUUUUUUUUUUUUUUUUUUUGAA	+	chr10	46341232	46341300	Negative 5
bgi_roc_auc_ada_novel-mir-32761	GGGCGGGGGGCGGGGGGCAGGGCCCUCUUUUUCUAGACCUGGCUGCCUCCCCCCCCCAGCCCAG	GGGCGGGGGGCGGGGGGCAGGGCC	CUGCCUCCCCCCCCCAGCCCAG	+	chr17	49217595	49217658	Negative 5
bgi_roc_auc_ada_novel-mir-32875	AAAAAAAAAAAGACCGCCAGGGCUUUUCCGAGGUUUUUUGUUUGAGCCCUGGCGGUCUUUUUUUUUUU	AAAAAAAAAAAGACCGCCAGGG	CCUGGCGGUCUUUUUUUUUUU	-	chr18	656876	656943	Negative 5
bgi_roc_auc_ada_novel-mir-32887	GGGUUCUGGGGGGGGGGGUGCAGGCAGAAGGCCGCCAUGCCUCCCUCCCCCUUUCCACCCCA	GGGUUCUGGGGGGGGGGGUGCA	CCUCCCUCCCCCUUUCCACCCCA	+	chr19	1211454	1211515	Negative 5
bgi_roc_auc_ada_novel-mir-33313	GGGGGGGGGUAGGUGUGAGGCUGACAGUCCAGCAGGCCUCACCUCUGCCCUCUGCCCU	GGGGGGGGGUAGGUGUGAGGC	CUCACCUCUGCCCUCUGCCCU	-	chr20	45824648	45824705	Negative 5
bgi_roc_auc_ada_novel-mir-33576	UCUCCCCUCCCCCCCGCCGGUCGGGAUCAGUCAGUGUGAUCCGAAGCGGGGGAGGGGGGGGGCGG	UCUCCCCUCCCCCCCGCCGGUC	GAAGCGGGGGAGGGGGGGGGCGG	-	chr2	61470703	61470767	Negative 5
bgi_roc_auc_ada_novel-mir-33804	UUUUUCUUUUUUUGUGUGUCCAAACUAACAUAAAAGGAGUGGUCAAAGAAGGAAAGAAGAAAA	UUUUUCUUUUUUUGUGUGUCCA	GUCAAAGAAGGAAAGAAGAAAA	+	chr5	97029735	97029797	Negative 5
bgi_roc_auc_ada_novel-mir-33923	AGAAAGUGGUGUUUUGGAUGUGAUAUGUUGGGCUUUAUGGGCAUCAUAUCAAAAUGCUGCUUUUUUU	AGAAAGUGGUGUUUUGGAUGUGA	AUAUCAAAAUGCUGCUUUUUUU	-	chr6	53539658	53539724	Negative 5
bgi_roc_auc_ada_novel-mir-34326	GGUGGGGAGGGGGGGGAAUCCGAAGAACUUUCCUUUGCGUUCUGGUUCCCCCUCCCCCUUU	GGUGGGGAGGGGGGGGAAUCCG	CGUUCUGGUUCCCCCUCCCCCUUU	+	chr10	112951886	112951946	Negative 5
bgi_roc_auc_ada_novel-mir-34381	UGAAUCCAUAGAGGUUUUUUUAAAUUUUUUUUUAUUUUAUUUUUUUAAUUUGAAACUUCUAUGGCUUUACU	UGAAUCCAUAGAGGUUUUUUUA	AUUUGAAACUUCUAUGGCUUUACU	+	chr10	6378630	6378700	Negative 5
bgi_roc_auc_ada_novel-mir-34548	AUAGGGAAUGGAGCACAGAAUGCCAAAUGGAGCAUAUUUAGGAGACUUUGUGCCUUCAUUUUUUUUG	AUAGGGAAUGGAGCACAGAAUGC	ACUUUGUGCCUUCAUUUUUUUUG	-	chr10	99091593	99091659	Negative 5
bgi_roc_auc_ada_novel-mir-34626	UGAAGGGCAGGCUGUUUUUUUCCAUGUUCUCAUCGGGAAGGAGAGAAGAAAAAGCAGUCAGCACUUCCUC	UGAAGGGCAGGCUGUUUUUUUCCA	AGAAAAAGCAGUCAGCACUUCCUC	+	chr11	19768215	19768284	Negative 5
bgi_roc_auc_ada_novel-mir-35094	UAGGGGAAAAAAACAAAACUAGUCUCAUGAUAUAGUCUCAUGAUACUGAAGUGAGUCUUGGUUUGUUUGUUUUUUCCCCACCU	UAGGGGAAAAAAACAAAACUAGUCU	UCUUGGUUUGUUUGUUUUUUCCCCACCU	-	chr12	39311557	39311639	Negative 5
bgi_roc_auc_ada_novel-mir-35180	GGUUGGGCUUUUUUUUUUGUUCCUAAAAAUGCAACGAACAAAAAAAAAAGUACAACAAUCCA	GGUUGGGCUUUUUUUUUUGUU	CAAAAAAAAAAGUACAACAAUCCA	+	chr13	49996430	49996491	Negative 5
bgi_roc_auc_ada_novel-mir-35342	GAAAAAGACAACUGGGCUGUGUUCAAGAUUAUAUUCUCUGACAAUAACCUGGAGGGGAGUUACUUGAUUUGGUCAGUUGUUUUUUUGUU	GAAAAAGACAACUGGGCUGUGUUC	GAUUUGGUCAGUUGUUUUUUUGUU	+	chr14	49646212	49646300	Negative 5
bgi_roc_auc_ada_novel-mir-35764	GAAAAAAGUCAUCAUUGCCAAGGCCAGCAGAUCUCGAAAAGGGGGCUGGGAUACGUUGGUGAUUUUUUUCAU	GAAAAAAGUCAUCAUUGCCAAGGC	GGAUACGUUGGUGAUUUUUUUCAU	+	chr16	78502749	78502820	Negative 5
bgi_roc_auc_ada_novel-mir-35985	ACAGGAGUCAAAGAGAUGUCUUUAUAUCUGACUGUAUAUAAAUGAAGUUUUUUUGUUUUUUUUGU	ACAGGAGUCAAAGAGAUGUCUU	GAAGUUUUUUUGUUUUUUUUGU	+	chr17	48928955	48929019	Negative 5
bgi_roc_auc_ada_novel-mir-36288	UAUUUUUUUUCUUUUUCUAACAGGAUUUGAAAAAUACUUUCCUAAUGGAAAAAAUGGAAAAAAAGCU	UAUUUUUUUUCUUUUUCUAACAGG	UAAUGGAAAAAAUGGAAAAAAAGCU	-	chr18	12370883	12370949	Negative 5
bgi_roc_auc_ada_novel-mir-36296	GUUUUUUUGUGGCUAGGUCAUGAAGUGCAUACAUUGAAUCCCUAGUGGCCAAAAGGCUU	GUUUUUUUGUGGCUAGGUCAUGA	AUCCCUAGUGGCCAAAAGGCUU	-	chr18	3885406	3885464	Negative 5
bgi_roc_auc_ada_novel-mir-36298	UCUGUGGAAACUGGGUCAGGUCGGGAGAUCUACUGAAAUUUGGCUUUUUUUCCAUAGCCA	UCUGUGGAAACUGGGUCAGGU	UUGGCUUUUUUUCCAUAGCCA	-	chr18	45851418	45851477	Negative 5
bgi_roc_auc_ada_novel-mir-36505	UCAUGGGCUGGGGGGGGCCUUCGAGGGGCUCUGAUAUCCCUCCUCACCGGCCCAUCACCCAUGAAG	UCAUGGGCUGGGGGGGGCCUUCGAG	CACCGGCCCAUCACCCAUGAAG	-	chr19	12690111	12690176	Negative 5
bgi_roc_auc_ada_novel-mir-36507	GCGGGGCUUCCGGGGGGGGGGCGCGGAGGGGCGGGGCUUUGCGCUCCGGCCACGCCCCUCCCCAUCCCCGACC	GCGGGGCUUCCGGGGGGGGGGCGCGGA	CACGCCCCUCCCCAUCCCCGACC	-	chr19	13151750	13151822	Negative 5
bgi_roc_auc_ada_novel-mir-37725	GUCAUGAGGGAAGGUUGAUAAUGUUCUUUGUUGGGGACUGUUUAUACAAUUUUUUUUCAACUGUG	GUCAUGAGGGAAGGUUGAUAAUGUU	CUGUUUAUACAAUUUUUUUUCAACUGUG	-	chr2	207076249	207076313	Negative 5
bgi_roc_auc_ada_novel-mir-37922	UAAUAAAUAAAUGAGGGGUUGGCAAACUACUGCCCACCAUCUGUUUUUUUAUGGCC	UAAUAAAUAAAUGAGGGGUUGGCA	CCCACCAUCUGUUUUUUUAUGGCC	+	chr3	41214696	41214751	Negative 5
bgi_roc_auc_ada_novel-mir-38096	GGGUGGGGGGGGGGCGCGGAGCCGGGCUCCGGGCCGGCCGGGCUCCGCGCCUGUCAAACCCCU	GGGUGGGGGGGGGGCGCGGAGCC	CUCCGCGCCUGUCAAACCCCU	-	chr3	51967447	51967509	Negative 5
bgi_roc_auc_ada_novel-mir-3894	CAGGAGGCAGAUUGGGGGGGGUCCCCAGAAGAUCUCCAACCCACCCCACAAGUGCUUACAUCA	CAGGAGGCAGAUUGGGGGGGGUCCC	AACCCACCCCACAAGUGCUUACAUCA	+	chr3	180235519	180235581	Negative 5
bgi_roc_auc_ada_novel-mir-39271	GGGAAAAAAAAAAGGAUUUGUCUUGUAGCCAGGAUAUUGUUUUAAAGAAAAUCCUUUUUGUUUUUCCAG	GGGAAAAAAAAAAGGAUUUGUCU	AAAAUCCUUUUUGUUUUUCCAG	+	chr9	111932101	111932169	Negative 5
bgi_roc_auc_ada_novel-mir-39474	CCUUUCUCCUCCUUUUUUUGUACGAGGCACAAAAAAAGAUGCCUGGUAGAGGGAGCAGGAAGUGA	CCUUUCUCCUCCUUUUUUUGUACGAGG	UGGUAGAGGGAGCAGGAAGUGA	-	chr9	70495327	70495391	Negative 5
bgi_roc_auc_ada_novel-mir-3998	GGGGGGGGGGGGGCGGGCCCAACCAGUCACAUGACGUCGAGCUCCGCCCUGCCUCCUCCAU	GGGGGGGGGGGGGCGGGCCCAAC	CGAGCUCCGCCCUGCCUCCUCCAU	-	chr3	113746963	113747023	Negative 5
bgi_roc_auc_ada_novel-mir-4059	UGGCAUUAGUGGGACUUUUUUUUUUUUUUUUUUUAAUGUUAAAAGUCCCACUAAUGCCAGC	UGGCAUUAGUGGGACUUUUUUU	UAAAAGUCCCACUAAUGCCAGC	-	chr3	185253210	185253270	Negative 5
bgi_roc_auc_ada_novel-mir-409	AUUUUUUUUUAUUUCUGUAGUGGCUUACUUUAUGGUGGCCCUGGUGGGAAGGGAGAGAUUU	AUUUUUUUUUAUUUCUGUAGUGGC	CCUGGUGGGAAGGGAGAGAUUU	+	chr11	98398218	98398278	Negative 5
bgi_roc_auc_ada_novel-mir-4183	UGUUUUUUUUUUUUUUAAACUGCCAGAAUCACUACAGUUUUAAAGAAGAGAAAGGCAUA	UGUUUUUUUUUUUUUUAAACUG	UUUUAAAGAAGAGAAAGGCAUA	+	chr4	180487769	180487827	Negative 5
bgi_roc_auc_ada_novel-mir-4341	AAGUCUAUUUUUUUCCCUGUAAAAUGAUAUUUUCACACAUUACAGGGAUUGGGGCAUAGAUAUUU	AAGUCUAUUUUUUUCCCUGUAA	ACAGGGAUUGGGGCAUAGAUAUUU	-	chr4	97277607	97277671	Negative 5
bgi_roc_auc_ada_novel-mir-437	AUGCUCUUUUUUUUUUCUGAUUUGUAAGUCGGCAACACAAUGAGAAAAAGGAAGGAGCUACU	AUGCUCUUUUUUUUUUCUGAUU	UGAGAAAAAGGAAGGAGCUACU	-	chr11	11369765	11369826	Negative 5
bgi_roc_auc_ada_novel-mir-4476	CGUUUUGGUCCUCAAUAUAUGUUGUUUAUUAAAAUCAACUAUGGGACUUAAAAAAAUGAA	CGUUUUGGUCCUCAAUAUAUGUUG	ACUAUGGGACUUAAAAAAAUGAA	-	chr5	100301853	100301912	Negative 5
bgi_roc_auc_ada_novel-mir-4751	UUGUGAAAGUGGAGAUGCAGUGCAUUUUACAUGGUUCAUUGCAUCUAGCAUUUUUUUUUUU	UUGUGAAAGUGGAGAUGCAGU	UGCAUCUAGCAUUUUUUUUUUU	-	chr6	116275806	116275866	Negative 5
bgi_roc_auc_ada_novel-mir-5383	AUGGUUAUAUGUUGUCUUUUUUUCCUAUGUCUUUUGGCUCAAGCAACAUGUAUAUCAGUG	AUGGUUAUAUGUUGUCUUUUUUUC	GCUCAAGCAACAUGUAUAUCAGUG	+	chr9	114597968	114598027	Negative 5
bgi_roc_auc_ada_novel-mir-5653	UGGACUUCCAGAGAGAGAGAGGAAAAAGUGGAAAAUUCAUGCCUGGAGAAUUUACAUAGGACCUUUUUUUUUUUCCUCGGUGGUUCAUG	UGGACUUCCAGAGAGAGAGAGGAAAA	UUUUUUUUUCCUCGGUGGUUCAUG	+	chrX	28600383	28600471	Negative 5
bgi_roc_auc_ada_novel-mir-594	GCCUGGCACAGAAGUAGAUUGUCAAUAAUUACUUGAUGAUCAAAUUUUUUUGCUUUCCUU	GCCUGGCACAGAAGUAGAUUGUC	UGAUCAAAUUUUUUUGCUUUCCUU	-	chr11	79406914	79406973	Negative 5
bgi_roc_auc_ada_novel-mir-6191	CGGGGGGGGGGUUCUGAGGUGGACUUCCUGCGCCUCCUCGCAGCUUCCCUCCAACU	CGGGGGGGGGGUUCUGAGGUGG	UCCUCGCAGCUUCCCUCCAACU	-	chr11	61967865	61967920	Negative 5
bgi_roc_auc_ada_novel-mir-7123	GGGGGGGGGGGGGGCGCUCCAGGGGCCUGCUGCAUCCUCUGGCCCUCUGCCUCCCCACAG	GGGGGGGGGGGGGGCGCUCCAGG	UCUGGCCCUCUGCCUCCCCACAG	+	chr17	44314675	44314734	Negative 5
bgi_roc_auc_ada_novel-mir-7253	UUUGUGGGGUUGUGUUUUUUUCACAUCAUGUGACAGAAAUUAUAACUCAUAAGAU	UUUGUGGGGUUGUGUUUUUUUCAC	GACAGAAAUUAUAACUCAUAAGAU	-	chr17	41850406	41850460	Negative 5
bgi_roc_auc_ada_novel-mir-7351	GUCUUGUCUUUUUUUAAGAGAGUAAUAUUAAUUAGUUCAUUGAUCAUGCUCCCUGAGGAAAGGGCCAUAGCUU	GUCUUGUCUUUUUUUAAGAGAGUA	CUCCCUGAGGAAAGGGCCAUAGCUU	+	chr18	23228097	23228169	Negative 5
bgi_roc_auc_ada_novel-mir-7359	CUGUUUUUUUGCUACUUAUUGUUUCAGAUUGUGAGAACAGUGAAACAGCAACAAAAGAGGG	CUGUUUUUUUGCUACUUAUUGUUUC	GAACAGUGAAACAGCAACAAAAGAGGG	+	chr18	35245235	35245295	Negative 5
bgi_roc_auc_ada_novel-mir-7421	GGGGGGGGCUGGAGGGGGUGCUGGGCGGAGACACUGGGCUCCCCAGGGUUGCUUCCCUGCCUGGCACCGAGUCAUGCCCGCCCAUU	GGGGGGGGCUGGAGGGGGUGCUGGG	UGGCACCGAGUCAUGCCCGCCCAUU	+	chr19	1253035	1253120	Negative 5
bgi_roc_auc_ada_novel-mir-8100	UGGAUUCAUUAUUUUGCAUGUGUAUAACCAGUUACUGAAACAGAUAUCCACAUGUAAAAAAAUGAAUCUAGU	UGGAUUCAUUAUUUUGCAUGUG	CAUGUAAAAAAAUGAAUCUAGU	-	chr1	63501089	63501160	Negative 5
bgi_roc_auc_ada_novel-mir-8111	UCGCUGGCCCAUGUUUAAUUCCUAAUAAGAAAAUUGAUAUAUUUUAAGGAAUUUUUUUUGAGCCAGCAUCA	UCGCUGGCCCAUGUUUAAUUCCUAA	AGGAAUUUUUUUUGAGCCAGCAUCA	-	chr1	75749369	75749439	Negative 5
bgi_roc_auc_ada_novel-mir-8237	UUUGGGGGGAGAAAUCUUGUUGGGGUUCAUUUAAGGCCCCAAAUAACAGGCAUUUUUUUGAAAU	UUUGGGGGGAGAAAUCUUGUUGG	AAAUAACAGGCAUUUUUUUGAAAU	-	chr20	55037313	55037376	Negative 5
bgi_roc_auc_ada_novel-mir-833	CUCUCCUUCCCCCCCCCCACCCCGAGAUACGGGGUUCCAGGAAAGGGGAGGGGUAGCGGGGGAG	CUCUCCUUCCCCCCCCCCACC	AAAGGGGAGGGGUAGCGGGGGAG	-	chr12	54370092	54370155	Negative 5
bgi_roc_auc_ada_novel-mir-8598	CUUGUUAAAUGAAUAAAGAGCUAAACAUAAUUCAGUAAACAAUUUUAUUCCUUUGCGCAAGUA	CUUGUUAAAUGAAUAAAGAGCU	AAUUUUAUUCCUUUGCGCAAGUA	-	chr2	161499407	161499469	Negative 5
bgi_roc_auc_ada_novel-mir-8723	GGCCUUUUUUUUCUCUCUCUGUAAAAGUAGUUUAUUUGUUCUGUUUACAAAGUACAGGGAAGGAAUAAGGGCAAU	GGCCUUUUUUUUCUCUCUCUGUAA	ACAGGGAAGGAAUAAGGGCAAU	+	chr3	11289856	11289930	Negative 5
bgi_roc_auc_ada_novel-mir-8755	GUAUAUGAAAGAAAUUGGAGACCAGGUAGGAAAUCGACCUUCUGUGGUUUUUUUCUUCACAG	GUAUAUGAAAGAAAUUGGAGACCAG	CUUCUGUGGUUUUUUUCUUCACAG	+	chr3	14478404	14478465	Negative 5
bgi_roc_auc_ada_novel-mir-9154	UGGGGGGGGAGCUAAGGGGGUGACCAGCGGACCAGACUCCUGACCCCCACCUUUCCUCGCGCG	UGGGGGGGGAGCUAAGGGGGUGACCAGC	UGACCCCCACCUUUCCUCGCGCG	+	chr5	139650296	139650358	Negative 5
bgi_roc_auc_ada_novel-mir-9364	GCCAGAAGUCAAAAAAAUCAAGGUGUCAGCAGCCUAGAGUUUUUGACUUCUGGCCU	GCCAGAAGUCAAAAAAAUCAAGG	UAGAGUUUUUGACUUCUGGCCU	+	chr6	135514771	135514826	Negative 5
bgi_roc_auc_ada_novel-mir-951	GAUUUUUUUAAGGAACGAGCCUAUAUGUCAAUAGCAAUUGCUUGGAUCUUAGAAAUCGGUUCU	GAUUUUUUUAAGGAACGAGCCU	GCUUGGAUCUUAGAAAUCGGUUCU	-	chr13	26543902	26543964	Negative 5
bgi_roc_auc_ada_novel-mir-9789	UUUCCCUGUUCAAUUUUUUUGUUUUGUUUUAAAUCUAUCUCUGAAAAAAAAAUGGAACAGGUGGCAGG	UUUCCCUGUUCAAUUUUUUUGUU	AAAAAAAAUGGAACAGGUGGCAGG	+	chr8	55541378	55541445	Negative 5
bgi_roc_auc_ada_novel-mir-9916	UAUGCAAACAGAUUUGAUUUUGCAUCCUAUCAUUUAAAAAGAAAUUAUGUCUGCACCCC	UAUGCAAACAGAUUUGAUUUUG	AAAAGAAAUUAUGUCUGCACCCC	-	chr8	96230603	96230661	Negative 5
bgi_acc_ada_novel-mir-10890	GCCCCCCCCCCCCACGCCUGCUCUCUGGGUGACCAGAGAAACUGGGGCAUGGGUGUGGGGUGGAGCCA	GCCCCCCCCCCCCACGCCUGC	GGGCAUGGGUGUGGGGUGGAGCCA	-	chr17	44114383	44114450	Negative 5
bgi_acc_ada_novel-mir-11345	AGAAAUAGCCUCGAGACAUUCAUCACUAAAGCAGUGAUCGGGAAGGCUCUGAGGGCUGUUUUUUU	AGAAAUAGCCUCGAGACAUUCAU	GAAGGCUCUGAGGGCUGUUUUUUU	-	chr2	8858651	8858715	Negative 5
bgi_acc_ada_novel-mir-11492	UCUUUUUUUCCUUGUCUCAGCUCUUAGAGAGUUAAGAGUAUAGAGAGGGAAAGGUCAAAGAGG	UCUUUUUUUCCUUGUCUCAGCU	UAUAGAGAGGGAAAGGUCAAAGAGG	+	chr5	141343325	141343387	Negative 5
bgi_acc_ada_novel-mir-11861	UUUUUUUCUUAGGUUGCUUUGUUAGUAUAUACUAUACUAUUAGCUGGGUGAGUAUUUGAGAAAAGAAAG	UUUUUUUCUUAGGUUGCUUUGUU	CUGGGUGAGUAUUUGAGAAAAGAAAG	-	chrX	20238560	20238628	Negative 5
bgi_acc_ada_novel-mir-16408	UUGGCCAUGGAAUAUUUUUUGGAGAUGUUGAGACAUUGCCUAAAAAAAUGUUGUUUGGCUUUUC	UUGGCCAUGGAAUAUUUUUUGGA	CUAAAAAAAUGUUGUUUGGCUUUUC	-	chr7	129857441	129857504	Negative 5
bgi_acc_ada_novel-mir-18183	UGAUUUACAUAGUGAUGUUUUCUUUAAAUGUAAAAAAAAAUGUGCAUUUUUUGUAGUCAUA	UGAUUUACAUAGUGAUGUUUUC	AAAUGUGCAUUUUUUGUAGUCAUA	-	chr3	142124704	142124764	Negative 5
bgi_acc_ada_novel-mir-22785	CGGGGCUUCCGGGGGGGGGGCGCGGAGGGGCGGGGCUUUGCGCUCCGGCCACGCCCCUCCCCAUCCCCGAC	CGGGGCUUCCGGGGGGGGGGCGCGGA	CACGCCCCUCCCCAUCCCCGAC	-	chr19	13151751	13151821	Negative 5
bgi_acc_ada_novel-mir-2286	GGGUGAGGGGGGGGGCCAUGCAGAGCACACCCAGGUAUGCAAGCCCCCAACUCUGCUCCCCAG	GGGUGAGGGGGGGGGCCAUGCA	CAAGCCCCCAACUCUGCUCCCCAG	+	chr1	11671865	11671927	Negative 5
bgi_acc_ada_novel-mir-29282	UACCCACCGCCACCAAGAAAGCAGUCCGAUGAGAUUUUUUUUUGGAGGGGGGAGGGUCUA	UACCCACCGCCACCAAGAAAGCA	UUUUUUUGGAGGGGGGAGGGUCUA	-	chr20	49636229	49636288	Negative 5
bgi_acc_ada_novel-mir-29321	AUUGUGGCAAGAGAAAGAAUCUGACUAAUUAAUUUGUCUUUUUUUUCUUUUGCCUAUGAGUGC	AUUGUGGCAAGAGAAAGAAUCU	UUUUUUUCUUUUGCCUAUGAGUGC	+	chr21	45151462	45151524	Negative 5
bgi_acc_ada_novel-mir-32321	CAUGGGGGGGGUGGGGCUUGGGUACACAGUCUGUUUUGUGUCGCCUCCCCCCACCCCACGCGCC	CAUGGGGGGGGUGGGGCUUGGGU	CUCCCCCCACCCCACGCGCC	+	chr16	85612697	85612760	Negative 5
bgi_acc_ada_novel-mir-33020	CCCCUUCGCCUGGGUCUGGGGCCCCGCGAGACGGCGGAAAGGGGUGGGGGCGCCCGGGGGGGGGGGG	CCCCUUCGCCUGGGUCUGGGGCCCCGCG	UGGGGGCGCCCGGGGGGGGGGGG	-	chr21	39349267	39349333	Negative 5
bgi_acc_ada_novel-mir-33087	GGCGGCGGGGACGGGACCCGGGUCUGCGCCUGCGCACACCCUCGCGGCCCCCCCCGCCCC	GGCGGCGGGGACGGGACCCGGG	CUCGCGGCCCCCCCCGCCCC	-	chr22	38399184	38399243	Negative 5
bgi_acc_ada_novel-mir-33306	UUCGUUUCCCCCCCCCGGUCGCCUGCGUGCCGGAGUGUGUGCGAGGGAGGGGGAGGGCGUCGGGG	UUCGUUUCCCCCCCCCGGUCG	UGCGAGGGAGGGGGAGGGCGUCGGGG	+	chr3	72996899	72996963	Negative 5
bgi_acc_ada_novel-mir-3435	ACUUUUUUUCCCCCAUCAGGUAUAAUGGGUCUCUCCCAAAUGGCGAUAGAGGAAGGAGGAAAAGUAG	ACUUUUUUUCCCCCAUCAGGUA	GCGAUAGAGGAAGGAGGAAAAGUAG	-	chr2	64104783	64104849	Negative 5
bgi_acc_ada_novel-mir-34886	UGGAGACAGGAAAAGACCACGGUGGGGUCCAGACUGUUCCCUGCCCCUCUGCCCCACCAGUGGCUUUUUUUUUUUUUUG	UGGAGACAGGAAAAGACCACGGUG	CCAGUGGCUUUUUUUUUUUUUUG	-	chr14	68903536	68903614	Negative 5
bgi_acc_ada_novel-mir-35391	AUUCGGGGAGUUUUGAGGAUCCAAUGGGUCCUGAAAAAAAUCCCUGAGUGU	AUUCGGGGAGUUUUGAGGAUCC	GUCCUGAAAAAAAUCCCUGAGUGU	-	chr17	40647961	40648011	Negative 5
bgi_acc_ada_novel-mir-35729	UCAUGGGCUGGGGGGGGCCUUCGAGGGGCUCUGAUAUCCCUCCUCACCGGCCCAUCACCCAUGAAG	UCAUGGGCUGGGGGGGGCCUUCGAGG	UCACCGGCCCAUCACCCAUGAAG	-	chr19	12690111	12690176	Negative 5
bgi_acc_ada_novel-mir-36051	GUGUUUGGUGUUUUUGUUUUUUUGUUUUUUUUUUUUUAAGGUUUGCAAAUUAAAAAGGGCCAGAAAAAUUUGGCACCAGGCAAAC	GUGUUUGGUGUUUUUGUUUUUUUG	GAAAAAUUUGGCACCAGGCAAAC	-	chr1	112912758	112912842	Negative 5
bgi_acc_ada_novel-mir-4548	AAUUUGUAGAAGGAAGUGGAGGUUUAAGUAAUUUUUAGACAUGUAAGCCACUUUUUUUUGCAUCCUUU	AAUUUGUAGAAGGAAGUGGAGGUU	CAUGUAAGCCACUUUUUUUUGCAUCCUUU	-	chr7	152434077	152434144	Negative 5
bgi_acc_ada_novel-mir-7362	CCCGGCCUCGGAGCUGGCCUGUGCUGAUGCUGGCUGCCAGUUUGCCGGGGCGGGGGGGG	CCCGGCCUCGGAGCUGGCCUGUGC	GCUGCCAGUUUGCCGGGGCGGGGGGGG	-	chr19	1172779	1172837	Negative 5
bgi_acc_ada_novel-mir-7873	AUGAAGAGAGGAGAUGGUUCUGAUGCAUGAUGCGUGCUCACAGUCUCUCUCUCUCUCUCUCUUUUUUU	AUGAAGAGAGGAGAUGGUUCUGA	AGUCUCUCUCUCUCUCUCUCUUUUUUU	-	chr1	225416208	225416275	Negative 5
bgi_acc_ada_novel-mir-8774	AGGGGGGGGAGGUCACGUGGGCGCCGGCAGCGCGACUCUCGGCCCUGGGAUUUCUGCGGCCGCCAGCUCCCGCGACCGCCUCUCCUGCCCCUCG	AGGGGGGGGAGGUCACGUGGGC	CCGCGACCGCCUCUCCUGCCCCUCG	+	chr3	50617117	50617210	Negative 5
bgi_acc_ada_novel-mir-9127	AGCACAGGGAGGAAAAAUGGCCACCAGAGAUAACAGAGCAGCCUAUGUUAAUUAAUGAUCAACUGUGUGUGGCUUUUUUUUUUUCCUGGCCCA	AGCACAGGGAGGAAAAAUGGCCAC	GGCUUUUUUUUUUUCCUGGCCCA	-	chr4	77048664	77048756	Negative 5
bgi_npv_sens_egbt_novel-mir-10076	CCCAGCUCUGACCAUGUCUGGAUGCAGUCGGGGGGUGCCCAGCUCUGACCAUGUCUGGAUACAGUCGGGGGGGGGGUG	CCCAGCUCUGACCAUGUCUGG	GGAUACAGUCGGGGGGGGGGUG	+	chr11	412217	412294	Negative 5
bgi_npv_sens_egbt_novel-mir-1080	UUUAUACAGGAAGGAGAGAAAUAUUGUUCAUGUAAUGUGUUACCUUUUUUUGUCUGUGUGAUCU	UUUAUACAGGAAGGAGAGAAAUA	UGUUACCUUUUUUUGUCUGUGUGAUCU	+	chr1	110372131	110372194	Negative 5
bgi_npv_sens_egbt_novel-mir-1092	AAAAACUGUGAGAGAUUGUGUCUGCCCCUGCCCUGCCUGGGACCCACAGGGAGACUAUAAUCUCCUUAUUUUUUUAC	AAAAACUGUGAGAGAUUGUGU	AUAAUCUCCUUAUUUUUUUAC	+	chr1	154349401	154349477	Negative 5
bgi_npv_sens_egbt_novel-mir-11452	GGAUGGGUGGAAAAAAGAUCAAGGCAUGCCAAGAGCUUCCUUGUCAGGUCAUCUUGGAAUUUCUGGCUUUUUUUCUUCAUUUGA	GGAUGGGUGGAAAAAAGAUCAAGGCA	UCUGGCUUUUUUUCUUCAUUUGA	-	chr15	91668387	91668470	Negative 5
bgi_npv_sens_egbt_novel-mir-12113	GCCCACGCUCCGCCUCCGCCCCGCACCUCCUGACCCCCGCCCACACACGGCGUGGAGCGGGGGGGGGGGGGGUCC	GCCCACGCUCCGCCUCCGCCCCG	GAGCGGGGGGGGGGGGGGUCC	-	chr17	2054008	2054082	Negative 5
bgi_npv_sens_egbt_novel-mir-12315	GUCUUGUCUUUUUUUAAGAGAGUAAUAUUAAUUAGUUCAUUGAUCAUGCUCCCUGAGGAAAGGGCCAUAGCUU	GUCUUGUCUUUUUUUAAGAGAGU	UCCCUGAGGAAAGGGCCAUAGCUU	+	chr18	23228097	23228169	Negative 5
bgi_npv_sens_egbt_novel-mir-1257	UACAAACUAUCAACAUUUUAUGUAGUUUAUAAUGAACAUAACUAAUAAAAAUUGUCAGUGUAUA	UACAAACUAUCAACAUUUUAUGUAGU	UAAUAAAAAUUGUCAGUGUAUA	-	chr1	246912059	246912122	Negative 5
bgi_npv_sens_egbt_novel-mir-12741	UGCCGCCGCCCCCCCCCACGCGCCGCGUGCCCGGCCGCGCCCAGCAGGUGAGCCCGGCGGGGGGCGGGGGGCGCGCCCG	UGCCGCCGCCCCCCCCCACG	CGGGGGGCGGGGGGCGCGCCCG	-	chr19	1652268	1652346	Negative 5
bgi_npv_sens_egbt_novel-mir-131	UUUUUUUCUUUUGCAGUGGAUUUGUCUUAAGCGUUUGUACGGCAGAAAGAAAGGUG	UUUUUUUCUUUUGCAGUGGAUU	UGUACGGCAGAAAGAAAGGUG	+	chr11	134236326	134236381	Negative 5
bgi_npv_sens_egbt_novel-mir-13260	AAUUUGGUAAGUAAAUAUGUUGAAUACGUAGGUUGAAAAUUCUUAUUUGUCUAGGUUUA	AAUUUGGUAAGUAAAUAUGUUG	AAAUUCUUAUUUGUCUAGGUUUA	+	chr1	72616611	72616669	Negative 5
bgi_npv_sens_egbt_novel-mir-1370	AUGUCUUGAUCAGUUACUUUAGGAUAAUAUUGUUUUCAAGUAGACUUUUAAAAAUGUGA	AUGUCUUGAUCAGUUACUUUAGG	UCAAGUAGACUUUUAAAAAUGUGA	+	chr21	37369265	37369323	Negative 5
bgi_npv_sens_egbt_novel-mir-13911	ACUGGGACCCCGCCCCCUUCGCCUGGGUCUGGGGCCCCGCGAGACGGCGGAAAGGGGUGGGGGCGCCCGGGGGGGGGGGGGGGGCCCCCGGAAG	ACUGGGACCCCGCCCCCUUCGCCUG	GGGGGGGGGGGGGGGCCCCCGGAAG	-	chr21	39349253	39349346	Negative 5
bgi_npv_sens_egbt_novel-mir-14378	UUGCCUAUAGUUUUUUUUUUUUUUUUGACUUUGUAUAAAGUAAGAAGAUCACAUAGUCCAAUG	UUGCCUAUAGUUUUUUUUUUUUU	UAAGAAGAUCACAUAGUCCAAUG	+	chr2	71337128	71337190	Negative 5
bgi_npv_sens_egbt_novel-mir-14457	UCUGUCCAAGGAUUUUUUUUUUCAUUGCCGUAGAAAUGUUAGAGGUCAAAAAUGAGAGAGCCUGAGGACAGUCU	UCUGUCCAAGGAUUUUUUUUUUCAUUGC	AAUGAGAGAGCCUGAGGACAGUCU	-	chr2	141754193	141754266	Negative 5
bgi_npv_sens_egbt_novel-mir-14843	UUUUUUUACUGUGGCAGCUCAUUAAUUUUUAGUGACUGGGCAUUGUAAAAAAUAU	UUUUUUUACUGUGGCAGCUCAU	GACUGGGCAUUGUAAAAAAUAU	+	chr3	5192931	5192985	Negative 5
bgi_npv_sens_egbt_novel-mir-15407	CAUUCCUUUUUAUUGCUGCAUAGUAUGGAAUUUAUUUUUGAAUACAGUGUGCAGUGGGCGGGGGGGGG	CAUUCCUUUUUAUUGCUGCAUAG	GUGUGCAGUGGGCGGGGGGGGG	+	chr5	168112548	168112615	Negative 5
bgi_npv_sens_egbt_novel-mir-15740	UUUUCCUUUACAUUCUUAUCAUGAACACUAUUUUAAGCAUCAAAUGCAAUCAUCUAAAAUAUAAAGGUCAAUC	UUUUCCUUUACAUUCUUAUCAUGAAC	UCAUCUAAAAUAUAAAGGUCAAUC	+	chr6	148550205	148550277	Negative 5
bgi_npv_sens_egbt_novel-mir-1611	UUAUAUUUUUAUUUGAAAAUAAAAUCUCCCUUUUUAAAGAUUAUUAUUUCACUUGAAUUGAUAUACU	UUAUAUUUUUAUUUGAAAAUAAA	UAUUUCACUUGAAUUGAUAUACU	-	chr2	23895455	23895521	Negative 5
bgi_npv_sens_egbt_novel-mir-1703	UGGAGUGAUGUUUUAUUUUUGGUGGCAUAUAUAACUUUUAAAAGGGAAAAACAACUUUAAC	UGGAGUGAUGUUUUAUUUUUGGUG	UUAAAAGGGAAAAACAACUUUAAC	+	chr3	50111787	50111847	Negative 5
bgi_npv_sens_egbt_novel-mir-18401	UUCAAAAAAAUCCAUGUCACCUUUUAUCAGCAACAGAUUCCCAAAAGGCCUGGGUUAUUUUGCUAC	UUCAAAAAAAUCCAUGUCACCUUUUAU	AAAAGGCCUGGGUUAUUUUGCUAC	-	chr14	77347798	77347863	Negative 5
bgi_npv_sens_egbt_novel-mir-18946	CGCCUCCGCUGGCGACGGGGGGUGGUGACUUCCGGGGCGCUUGAGGACGACCCCCCCCGCCCCCGCGCC	CGCCUCCGCUGGCGACGGGGGGUGGU	GACCCCCCCCGCCCCCGCGCC	+	chr17	60392431	60392499	Negative 5
bgi_npv_sens_egbt_novel-mir-19544	UCCUUGCUUCCCCCCCCACCGCCGGCCAAGAAGGCCAAGCUGAAGGCCGCGGGUAUGGCCAGCCCCUGGGGGAAGCAGGACC	UCCUUGCUUCCCCCCCCACCGCCG	GCCCCUGGGGGAAGCAGGACC	-	chr19	15428176	15428257	Negative 5
bgi_npv_sens_egbt_novel-mir-22295	AAUGGGGCAAGGAAAAAGAAAGCCUAUGGGAAAUGGCUGUGCUCCCAACAUAGCUUUGCAGAUGAUGUGGGUUUUUUUUUUUUUUUUGGUUGU	AAUGGGGCAAGGAAAAAGAAAGCC	UUUUUUUUUUUUUUUUGGUUGU	+	chr8	11786558	11786650	Negative 5
bgi_npv_sens_egbt_novel-mir-23752	UUGAAAGACUUAAUAGAGAUACAUGAGACUAAGUUAAUCUUGGAACAAAAUUAUACUUUUUUUGUCUUUCAUGGG	UUGAAAGACUUAAUAGAGAUACA	UAUACUUUUUUUGUCUUUCAUGGG	-	chr11	85660320	85660394	Negative 5
bgi_npv_sens_egbt_novel-mir-2417	CCUUAUCUUUUUUUGAUGGACAGCAGAUGACCUGAUUGAUUGAGAAAAGCCAGGUG	CCUUAUCUUUUUUUGAUGGACA	UUGAUUGAGAAAAGCCAGGUG	+	chr9	94393193	94393248	Negative 5
bgi_npv_sens_egbt_novel-mir-2428	UUUUUUUCCAAGAGUCAUUCUAAUAUUUGAUUAUGUUAUGUGUGCUUUUAUGAAAGAUU	UUUUUUUCCAAGAGUCAUUCUAAUA	UUAUGUGUGCUUUUAUGAAAGAUU	+	chr9	99865762	99865820	Negative 5
bgi_npv_sens_egbt_novel-mir-24436	UUUUUUUCUUUCUCUUGCCUGAUUUCUCCAGCUAGGACUUCCAAGACUGCAUUGGGUAAGAGUGGUGAAAGAGG	UUUUUUUCUUUCUCUUGCCUGAU	UGGGUAAGAGUGGUGAAAGAGG	-	chr14	52460010	52460083	Negative 5
bgi_npv_sens_egbt_novel-mir-2522	UAAAAAGAACAGAAAGGGUCUGAUGCCUUUGCACUUUCUUGUCUGUUUUUUUUGUA	UAAAAAGAACAGAAAGGGUCU	UUCUUGUCUGUUUUUUUUGUA	+	chrX	81263788	81263843	Negative 5
bgi_npv_sens_egbt_novel-mir-26187	AAAAGAAAGAGAAAGUCAGGUGAGUUUUUUAGUUAAGUCUUAAUUCCAAAAUCCCUAUUAUUUUUUUCUUUCAA	AAAAGAAAGAGAAAGUCAGGUGAG	CCCUAUUAUUUUUUUCUUUCAA	+	chr1	148974587	148974660	Negative 5
bgi_npv_sens_egbt_novel-mir-27214	GACAGGCGGAGGAGGGGGCCGGGGCCGCGCCGGACCCCCCCCCCCCCCGCGCCGCCCGG	GACAGGCGGAGGAGGGGGCCGGGGC	CCCCCCCCCCCCCGCGCCGCCCGG	+	chr22	48576006	48576064	Negative 5
bgi_npv_sens_egbt_novel-mir-27610	ACACGCAUGGUCCCCACACCCCCAGGUUGGGUGGGUUUUUUUGUUUUUUGGGUUUUUUUGGGGGGGGGGGCUUUUUCAUGUUA	ACACGCAUGGUCCCCACACCCCCAG	GGGGGGGGGGGCUUUUUCAUGUUA	-	chr2	121337931	121338013	Negative 5
bgi_npv_sens_egbt_novel-mir-27827	CCGCCUUUUUUUUUCUCUCCCACUUCUGGACCUCUGCAGGUGUCUGGUUGAGAAGGGAGAUGUGGCC	CCGCCUUUUUUUUUCUCUCCCACU	UGGUUGAGAAGGGAGAUGUGGCC	+	chr3	133770469	133770535	Negative 5
bgi_npv_sens_egbt_novel-mir-27937	AGAGUUGUCUUUAUAUGUGAAUUAAGUUAUAUUAAAUUUUAAUCUAUAGUAAAAACAUAGUCCUGG	AGAGUUGUCUUUAUAUGUGAAU	CUAUAGUAAAAACAUAGUCCUGG	+	chr3	52214238	52214303	Negative 5
bgi_npv_sens_egbt_novel-mir-28391	GUCGUAUCGCAUAUGUAAUUUUAUGUCUCACCCUUUACCUCAGAUUGUAUUGUAGACACCAUUG	GUCGUAUCGCAUAUGUAAUUUU	GAUUGUAUUGUAGACACCAUUG	-	chr4	82678655	82678718	Negative 5
bgi_npv_sens_egbt_novel-mir-28666	AGACCAAAAAGUUUGAGGAAAGUGGGCUUACAUGUAACAAGUCAUAUUUUCUUGGUUUAAUUUUUUUCUUA	AGACCAAAAAGUUUGAGGAAAGU	UUUCUUGGUUUAAUUUUUUUCUUA	-	chr5	38943898	38943968	Negative 5
bgi_npv_sens_egbt_novel-mir-28725	GUUUGGAGGGGGACCUAGGCAGGUUUUUACAUAGAGGCAUCUCAUUCUGAUAACCUUCAUGUCUUUUUUUAAAUUU	GUUUGGAGGGGGACCUAGGCAGGUU	CCUUCAUGUCUUUUUUUAAAUUU	+	chr6	125795267	125795342	Negative 5
bgi_npv_sens_egbt_novel-mir-31715	UAUUGUGAGUAUUUAUUAGAUUCGUAGGUCAUAUUACUUAUCAACUGAGCCAAAUGUCUGUG	UAUUGUGAGUAUUUAUUAGAUUCGUAG	AUCAACUGAGCCAAAUGUCUGUG	+	chr2	111166865	111166926	Negative 5
bgi_npv_sens_egbt_novel-mir-32625	AGCUAACCUCGUUGUCAUUUUUUUCCUCAGGCAGUGUGUGCAGAUGUUGAAAAGAGUGAGCGAGUUGUUGAAUC	AGCUAACCUCGUUGUCAUUUUUUUCC	AAAAGAGUGAGCGAGUUGUUGAAUC	+	chr10	124831319	124831392	Negative 5
bgi_npv_sens_egbt_novel-mir-33154	GCAUGGAAAACAUGAAGAGCGCCAGGUAUGUAGCUUGUUUUUUUGUUUUCUGCUCAU	GCAUGGAAAACAUGAAGAGCGCC	UGUUUUUUUGUUUUCUGCUCAU	-	chr11	111910295	111910351	Negative 5
bgi_npv_sens_egbt_novel-mir-33449	AAAAAACAAAAAGAGUGCUGUCUAUAGUCUGGAUACUUCUUUUGUGUAAGUUUUUUUUGUUUUUUUA	AAAAAACAAAAAGAGUGCUGUCUA	GUAAGUUUUUUUUGUUUUUUUA	+	chr12	32503158	32503224	Negative 5
bgi_npv_sens_egbt_novel-mir-33940	UUGUGGCCAAAGGAAGGGAAGUCUCACUCAGGUCUGCUCCCUCUCCUUCAUUUACUUACUGAGCAGGCUUUUUUUGCUUUAGGGCAUGGUU	UUGUGGCCAAAGGAAGGGAAGUCUC	GGCUUUUUUUGCUUUAGGGCAUGGUU	+	chr14	78471478	78471568	Negative 5
bgi_npv_sens_egbt_novel-mir-36033	GAGGUUCCCCUGUACGUCUAGCCACAGUGGCUGAAGAGGUCUGGGUUUUGUUUAGGAGGUUUUUUU	GAGGUUCCCCUGUACGUCUAGCCACAGU	UGGGUUUUGUUUAGGAGGUUUUUUU	-	chr1	19476789	19476854	Negative 5
bgi_npv_sens_egbt_novel-mir-36710	AAGGAAACUGAUGGACAUUUGUGGAAUUUACUCUCAGGAGCCUGCAUGGCCAUAUAGAUUUUUUUUU	AAGGAAACUGAUGGACAUUUGUGGA	UGCAUGGCCAUAUAGAUUUUUUUUU	-	chr22	38383793	38383859	Negative 5
bgi_npv_sens_egbt_novel-mir-36818	GCAAAGUUUUUUUAUUACAUAUUUGUUUCCCAGUCAUAUACUGUUGAUAGAAAUGUUGAGUCCUUUGCCU	GCAAAGUUUUUUUAUUACAUAUUUGUUUC	GAUAGAAAUGUUGAGUCCUUUGCCU	+	chr2	165528086	165528155	Negative 5
bgi_npv_sens_egbt_novel-mir-37239	UGUCGGUAUUUUUUUCUGCUUCCUUUUUAAGAGAAAGGUGAUGCAGAGCCAGAGAGUCCAGACAAU	UGUCGGUAUUUUUUUCUGCUU	GCAGAGCCAGAGAGUCCAGACAAU	-	chr2	99727094	99727159	Negative 5
bgi_npv_sens_egbt_novel-mir-37749	CCUGGCUCCGUCACUCUUGGAUGCCUCCUCCAGAUCAAGGAUAUGAAAAGGGGUCAGAGUGGGCGGGGGGGGGG	CCUGGCUCCGUCACUCUUGGAUG	UCAGAGUGGGCGGGGGGGGGG	+	chr4	82741790	82741863	Negative 5
bgi_npv_sens_egbt_novel-mir-38290	GCAGAAAAGUCUGGGCCACAGAGUGAGAAAUGUCCUAAAAAGUGGACAGUUUUAAUGUGGUUCAAUCUUUUUUUACUA	GCAGAAAAGUCUGGGCCACAGAG	AUGUGGUUCAAUCUUUUUUUACUA	+	chr6	98859824	98859901	Negative 5
bgi_npv_sens_egbt_novel-mir-38653	UCUCCCACGUCCCCCACCUUUGCUGUCAACAAGAAAUAAAGGCGGGGCGGGGGGGGGGGUUGGA	UCUCCCACGUCCCCCACCUUUGC	CGGGGCGGGGGGGGGGGUUGGA	-	chr7	131107084	131107147	Negative 5
bgi_npv_sens_egbt_novel-mir-394	AUGUUUUUGACUUAGAAGGCCACCAAAAAGUAUUUUUUUAGGAUAAAAAUAAUU	AUGUUUUUGACUUAGAAGGCCA	UUUUUUUAGGAUAAAAAUAAUU	-	chr13	51423733	51423786	Negative 5
bgi_npv_sens_egbt_novel-mir-396	UUCAAUUUUGAUUUUUUUAGGGUUCCAAUUUAUAUAUAUAUAUAUAUAUCUUUCCCUAAAAGUAAAUCUGUGAAUG	UUCAAUUUUGAUUUUUUUAGGGUU	CCCUAAAAGUAAAUCUGUGAAUG	-	chr13	60152461	60152536	Negative 5
bgi_npv_sens_egbt_novel-mir-39644	AUGAGUUCAUGGAUGUUGUCCAAAAAAGGAAGAAACUAUAUUUUGACAUGCUUGGUUUUUUUUUUUUUUUUUUUUUUGGACAUGUACUUAUAUUA	AUGAGUUCAUGGAUGUUGUCCAAAAAAGGA	UUUUUUUGGACAUGUACUUAUAUUA	-	chr10	34589619	34589713	Negative 5
bgi_npv_sens_egbt_novel-mir-39684	UGUCAACAUGAUCAGUUAUAAGGAAAAAAAAGUAUAGGAAAAAUACUAAUGAUUUUUCUAGCUGUUAAGUGAUAAU	UGUCAACAUGAUCAGUUAUAAGGAAAAAAA	AUUUUUCUAGCUGUUAAGUGAUAAU	+	chr11	33313636	33313711	Negative 5
bgi_npv_sens_egbt_novel-mir-39854	UUAUUUCGGUGUGUAGAUUUGAAUGUUUCAUCAAUUGCAUUUACGGUUUAUCCCUCAGUGUGAG	UUAUUUCGGUGUGUAGAUUUGAA	UACGGUUUAUCCCUCAGUGUGAG	-	chr12	24944633	24944696	Negative 5
bgi_npv_sens_egbt_novel-mir-39865	UAAAAAUAUCGUAUAUACCUUGUUUUACAAAAAUGAAAUACUGUACAUGCUGAUUUAUA	UAAAAAUAUCGUAUAUACCUUGUUU	AUACUGUACAUGCUGAUUUAUA	-	chr12	56424233	56424291	Negative 5
bgi_npv_sens_egbt_novel-mir-39896	UUUUUAGUAUGCUAGUCUUGGAAUUAUUUUGUUAAAUUUAUUCCUAAUUAUUUUAUUCUUAAAGCU	UUUUUAGUAUGCUAGUCUUGGAAUU	UUCCUAAUUAUUUUAUUCUUAAAGCU	+	chr13	50534650	50534715	Negative 5
bgi_npv_sens_egbt_novel-mir-39995	AAAACAAACAUAAUUUUAUACCUACAUUUCAUGAGUUUAAAAUACUGUUGUCUUUCU	AAAACAAACAUAAUUUUAUACC	UUUAAAAUACUGUUGUCUUUCU	+	chr14	59360604	59360660	Negative 5
bgi_npv_sens_egbt_novel-mir-40162	GAUAAUUUAUAUGUUUAUAUGUUCCUUUUCUUUGUGAGUUUGUUAUAUAGGUAUGUCAG	GAUAAUUUAUAUGUUUAUAUGUUC	GUUUGUUAUAUAGGUAUGUCAG	+	chr16	71902764	71902822	Negative 5
bgi_npv_sens_egbt_novel-mir-40260	GUGAAUGUAGUUAAUAGUUAAUUUAAUAAAUUUUCUGCUAGUUCAUGAAUUAAAAAAAUUAAUUACAACCA	GUGAAUGUAGUUAAUAGUUAAUU	UUAAAAAAAUUAAUUACAACCA	+	chr17	60177429	60177499	Negative 5
bgi_npv_sens_egbt_novel-mir-40303	UUUUGGCUUCACAUGUUUAACUUUUUUUAAGAAAAAAGUUGCAUGAAUGGAAAAAAAAUC	UUUUGGCUUCACAUGUUUAACUU	GUUGCAUGAAUGGAAAAAAAAUC	-	chr17	18666329	18666388	Negative 5
bgi_npv_sens_egbt_novel-mir-40336	GUGAAUGUAGUUAAUAGUUAAUUUAAUAAAUUUUCCGCUAGUUCAUGAAUUAAAAAAAUUAAUUACAACCA	GUGAAUGUAGUUAAUAGUUAAUU	UUAAAAAAAUUAAUUACAACCA	-	chr17	5174722	5174792	Negative 5
bgi_npv_sens_egbt_novel-mir-40752	UGAAAAGAUAAGGAAAAUGAGUUAUGAUUCUGUAGUUUUUUUAAAAUGAGUUCAGCAUAAUUGUUUUUCAGGUUUUUUUAGU	UGAAAAGAUAAGGAAAAUGAGUU	UUGUUUUUCAGGUUUUUUUAGU	-	chr1	23307492	23307573	Negative 5
bgi_npv_sens_egbt_novel-mir-40763	UAUUGGAGGAUUCUUUUUUUUUUAAAUUGGAGAAGCUGUGAAGGUGUUAAAACGAGAAUCUUACCAAUUCA	UAUUGGAGGAUUCUUUUUUUUUU	UAAAACGAGAAUCUUACCAAUUCA	-	chr1	246320100	246320170	Negative 5
bgi_npv_sens_egbt_novel-mir-40834	UAUAGUAAGUGCUAAGUGUUUCUUUAUAAUAAAUAAACCUGGUGGAUUUAGUUUUAUAAUAUG	UAUAGUAAGUGCUAAGUGUUUCUUU	UGGUGGAUUUAGUUUUAUAAUAUG	-	chr20	10244319	10244381	Negative 5
bgi_npv_sens_egbt_novel-mir-40963	AACAACAGUACAAAGGAGUAAAGUGUAUAUUUUGUCUUAUGAAGAUUUCAGAAUACCUUAAUAUUUUUUUCUAGUACUUGUUUU	AACAACAGUACAAAGGAGUAAA	UAUUUUUUUCUAGUACUUGUUUU	+	chr2	159746006	159746089	Negative 5
bgi_npv_sens_egbt_novel-mir-41000	GGUGCCAUGAGAAUAGGUGAACCACAGCCUAACACCAUUUAGGUUUUUGUGUUUUUUUCAGGCUUGCCUC	GGUGCCAUGAGAAUAGGUGAACCACAG	UUGUGUUUUUUUCAGGCUUGCCUC	+	chr2	32223653	32223722	Negative 5
bgi_npv_sens_egbt_novel-mir-41045	GCUUUUAAUGCCAGAAGAAAAGUUACCAGAAUUUAUAAUUUAUAGUAAUUUUUUGAUCUUUUUUUUGCCUUAAGAGUUG	GCUUUUAAUGCCAGAAGAAAAGU	UUUUUUUUGCCUUAAGAGUUG	-	chr2	164685735	164685813	Negative 5
bgi_npv_sens_egbt_novel-mir-41180	UAUCCUUGACAGUGAUAUCCUUGUCAUUGGACAAUGACAAUGACAAUGAUAAUAGUUAAUGUAUA	UAUCCUUGACAGUGAUAUCCUUGU	AAUGAUAAUAGUUAAUGUAUA	-	chr3	11600179	11600243	Negative 5
bgi_npv_sens_egbt_novel-mir-41358	UUUGUUUUUUGGUGGGAGAGAGUGCUUGGCCAUGUGGCAUUUUUUUGGCCAAUGAAAUAUAAG	UUUGUUUUUUGGUGGGAGAGAGUG	UUUUUUUGGCCAAUGAAAUAUAAG	+	chr5	30213522	30213584	Negative 5
bgi_npv_sens_egbt_novel-mir-41359	UUGUUAAUCUUUUUUUAAUCUUUUCAGAAGCAAGAGAAAAAGAGGAAGAAAUGAACAGAG	UUGUUAAUCUUUUUUUAAUCUU	GAAAAAGAGGAAGAAAUGAACAGAG	+	chr5	37391973	37392032	Negative 5
bgi_npv_sens_egbt_novel-mir-41438	UUUUUGAAUUCUUUUUUAUAAUAGUGACAUAUACUUAUUAUAUACGACAGAAUCAUGUGGG	UUUUUGAAUUCUUUUUUAUAAUAGU	UAUAUACGACAGAAUCAUGUGGG	-	chr5	95894334	95894394	Negative 5
bgi_npv_sens_egbt_novel-mir-41507	CUGAUAUUAAGUUUUUAUUUUCCCUUAGGAAUUUUAGUAAAAAUAGUGGCUAGUU	CUGAUAUUAAGUUUUUAUUUUCC	UUAGUAAAAAUAGUGGCUAGUU	-	chr6	128047726	128047780	Negative 5
bgi_npv_sens_egbt_novel-mir-41550	UAUUAUUUAUUAAAAUGUCAUGUUAAAUUGGCAGAAUUAUAACUAUGUCUUUUAAAAAUAAAAU	UAUUAUUUAUUAAAAUGUCAUGUUAA	AACUAUGUCUUUUAAAAAUAAAAU	-	chr6	75113085	75113148	Negative 5
bgi_npv_sens_egbt_novel-mir-41839	UCUGUCUCAAAAAAAAAAAAAAAAGAUAAAAGGGAUAUAUUGACCUGAACACUUUGUCACUAGGGAAUAUUCUUCUCAUCUAUGUUGAUUUUUUUUUUGAGGGGGACU	UCUGUCUCAAAAAAAAAAAAAA	GAUUUUUUUUUUGAGGGGGACU	-	chr9	125063671	125063778	Negative 5
bgi_npv_sens_egbt_novel-mir-41844	UUUUGGUCAUUCUGUUCUUAGGGUCAGAAUUAAUGUUCCUUCCUCUAGGACAUAGCAGUGCAAAAAAA	UUUUGGUCAUUCUGUUCUUAG	AGGACAUAGCAGUGCAAAAAAA	-	chr9	129919997	129920064	Negative 5
bgi_npv_sens_egbt_novel-mir-42486	GGGGAGUUUUGUUUUUUUUUUUAAAGUCUCUUUUUUGCAGGUAUAUAAGAGGAAAACUGAGGCUGCCAAG	GGGGAGUUUUGUUUUUUUUUUUA	AAGAGGAAAACUGAGGCUGCCAAG	+	chr14	21492256	21492325	Negative 5
bgi_npv_sens_egbt_novel-mir-4326	GGGGGGGGGGGUGGGGGGGGGCGGGUCCUGAGCUUCUGAUCCAGCUCCCCGCCUCAG	GGGGGGGGGGGUGGGGGGGGG	UCUGAUCCAGCUCCCCGCCUCAG	+	chr16	30407988	30408044	Negative 5
bgi_npv_sens_egbt_novel-mir-43911	UCCUCAGCUCUUACCCUCUUCUGCCGGAGGAGGGGGGGGGCCGAGGGGG	UCCUCAGCUCUUACCCUCUUC	GGAGGGGGGGGGCCGAGGGGG	+	chr3	179148140	179148188	Negative 5
bgi_npv_sens_egbt_novel-mir-4402	AUGUUUUUUUUAUUCCCUGGGUGUGAUGAAAUAAAUAACAUUCAAAUACAUCUUAAAGAUGUCAGUCAGGGGGAAAAAAGUGCUUGG	AUGUUUUUUUUAUUCCCUGGGUG	GUCAGGGGGAAAAAAGUGCUUGG	+	chr16	78503975	78504061	Negative 5
bgi_npv_sens_egbt_novel-mir-44837	AGCCUUAAAAAAAUAUUUGCUUCUGCUUAUUUAUAGCACAGUGGGUAAAUGGAGUUAAGGCAAG	AGCCUUAAAAAAAUAUUUGCUUCUGC	GUGGGUAAAUGGAGUUAAGGCAAG	+	chr10	67889302	67889365	Negative 5
bgi_npv_sens_egbt_novel-mir-44945	GCCUGCAGGAGAAAGUUCAGUUCUAAUCAUGAUUUGAAAUGUGCUGAUUUUUUUUAAGUGAGGUAG	GCCUGCAGGAGAAAGUUCAGUUCUA	GUGCUGAUUUUUUUUAAGUGAGGUAG	-	chr10	1736075	1736140	Negative 5
bgi_npv_sens_egbt_novel-mir-45	UAAGGAUGUAAGCAUAAUUUAAGGAUAUUGAAAAUGAUAUAGGAAUAAAUUUGUUUAGUCAUUCAUGGA	UAAGGAUGUAAGCAUAAUUUAAG	UAAAUUUGUUUAGUCAUUCAUGGA	+	chr10	79828151	79828219	Negative 5
bgi_npv_sens_egbt_novel-mir-45520	CCUCCUCCGUCCGCCUCUCAGAGCUUUGCUGUGGCCUUGGGGACCGAGGCUUGUCACAAGGUGCCGGGUGGGGGGGGCC	CCUCCUCCGUCCGCCUCUCAG	AGGUGCCGGGUGGGGGGGGCC	+	chr12	131896575	131896653	Negative 5
bgi_npv_sens_egbt_novel-mir-46232	AGCCCGGAAGAAGUCUUAAUGUGAGUACAGACCACUUCAGUCAGUCUUUUUUUGGUUCU	AGCCCGGAAGAAGUCUUAAUGUGA	UCAGUCAGUCUUUUUUUGGUUCU	+	chr15	88609036	88609094	Negative 5
bgi_npv_sens_egbt_novel-mir-46329	GAUUGCUGUGCCUCGAUUUUUUUUUUUUAGUCAUCUGAAAAAUGGGAAUGAUCAGAUAAUCUG	GAUUGCUGUGCCUCGAUUUUUUUUU	AUGGGAAUGAUCAGAUAAUCUG	-	chr15	64747968	64748030	Negative 5
bgi_npv_sens_egbt_novel-mir-46782	GAUGGAGAAGAGAAUUUGAACUGGUUCUUUUGGAAUUUCUUCCAAUUUUUUUUCCUUUUAA	GAUGGAGAAGAGAAUUUGAACUGGU	UUCUUCCAAUUUUUUUUCCUUUUAA	+	chr17	30423754	30423814	Negative 5
bgi_npv_sens_egbt_novel-mir-46842	GCGGUGGGGGGGGCGGUGCUGGGGCCCAGGGCCGGGCUGCUGAGGGGACCUAGACCACUCUUCAGAACCCCA	GCGGUGGGGGGGGCGGUGCUGGGGCC	ACCUAGACCACUCUUCAGAACCCCA	+	chr17	50106100	50106171	Negative 5
bgi_npv_sens_egbt_novel-mir-47898	AUCAGGGAUUUUUUUUUUCUUAUUUUCUAGAUUUUACAGAAACAAUGUGAAAUUAUUUUGGAAAGAUAAGGUAGGAUUCUUGAAUA	AUCAGGGAUUUUUUUUUUCUUAUUUUC	AGAUAAGGUAGGAUUCUUGAAUA	+	chr1	193088376	193088461	Negative 5
bgi_npv_sens_egbt_novel-mir-48303	UUUUUUUGCUUUCCAUAGCAAAUGCAACUUCUACUUAGAAACUAAUUUGUGGUGAGAAGCUGGGAGGAU	UUUUUUUGCUUUCCAUAGCAAAUG	UUUGUGGUGAGAAGCUGGGAGGAU	-	chr1	223792802	223792870	Negative 5
bgi_npv_sens_egbt_novel-mir-48410	AAGGAAGGAGAAAUGCUUGGGUCUGGGUCUCGGUCUGCACUCACUAGAUUCUUUUUUUUUUUUUUUUUUG	AAGGAAGGAGAAAUGCUUGGGUCUG	GAUUCUUUUUUUUUUUUUUUUUUG	-	chr1	56541966	56542035	Negative 5
bgi_npv_sens_egbt_novel-mir-48804	AGAGAACCGGCUGCCAGCCCUAAGAGCUUCACUGAGAGAGGAGAUGCGUUAUAUGUAAUUGCAGUGAUCUGUGGCUGUGCAGGGGUUUUUUUU	AGAGAACCGGCUGCCAGCCCUAAGA	UGUGGCUGUGCAGGGGUUUUUUUU	+	chr22	40193881	40193973	Negative 5
bgi_npv_sens_egbt_novel-mir-49563	AGAAUGGUGGAGGUGGCGACUGUACCAUGUGUAGUGGCUGGAAGGCUCCCGCUUUACCUUUUUUU	AGAAUGGUGGAGGUGGCGACUGU	GGCUCCCGCUUUACCUUUUUUU	+	chr3	37368932	37368996	Negative 5
bgi_npv_sens_egbt_novel-mir-50616	CAUUUUUUUGUUUUGUUUACUCUCGAUUUCAUUAUAGGGUAAUCGGGGUGAAGGACUGAGAGUGGA	CAUUUUUUUGUUUUGUUUACUCUCGAUU	UCGGGGUGAAGGACUGAGAGUGGA	-	chr6	13810572	13810637	Negative 5
bgi_npv_sens_egbt_novel-mir-51286	ACCCGGGCCGCCCUGCCUUUUUUUGGAAGCCCUGUCAAAAGGCAGCUGCAUGUCCGGGAGGCAGCAGGCCAGGUAG	ACCCGGGCCGCCCUGCCUUUUUUUGGA	CGGGAGGCAGCAGGCCAGGUAG	-	chr8	144528354	144528429	Negative 5
bgi_npv_sens_egbt_novel-mir-5307	UGGGGUUGGGGGGGGCAGCAGGCCGAGGCCGGCUGACCCGCCCGCGCCCCCAGG	UGGGGUUGGGGGGGGCAGCAGG	CUGACCCGCCCGCGCCCCCAGG	+	chr19	49686552	49686605	Negative 5
bgi_npv_sens_egbt_novel-mir-602	CCGGCUCGCGCCUCCGCCCCCGAGCGCCCCGGCGGGCGGAGUUGCGGGUGAGGGGGGGGCUGGUU	CCGGCUCGCGCCUCCGCCCCCG	CGGGUGAGGGGGGGGCUGGUU	-	chr15	89655494	89655558	Negative 5
bgi_npv_sens_egbt_novel-mir-6283	GUCCCCCGGGCUCGAGAGGCGCUGGCCGCGCGGGCUGGCUUUCCGAGGGGGGGGGG	GUCCCCCGGGCUCGAGAGGCGCUG	GCUUUCCGAGGGGGGGGGG	+	chr20	11891132	11891187	Negative 5
bgi_npv_sens_egbt_novel-mir-6858	GAAAGAGAGAGAUUUGGAAGAAUCAGCUUUAGUAAGUUUACUGGAAAUCUUCAAGCUUUUUUUUUUUA	GAAAGAGAGAGAUUUGGAAGAAU	UCUUCAAGCUUUUUUUUUUUA	+	chr2	200332193	200332260	Negative 5
bgi_npv_sens_egbt_novel-mir-7186	CACCUAUACUUUUUUUCCCCCAUCAGGUAUAAUGGGUCUCUCCCAAAUGGCGAUAGAGGAAGGAGGAAAAGUAGGUUUG	CACCUAUACUUUUUUUCCCCCAUC	AGAGGAAGGAGGAAAAGUAGGUUUG	-	chr2	64104778	64104856	Negative 5
bgi_npv_sens_egbt_novel-mir-763	UCUUAACUGUUUUUUUCCCCUACUCUUCUAAGAUUGAAGAAUUAGGGUCUGAAGGAAAAGUAGAAGAAG	UCUUAACUGUUUUUUUCCCCU	CUGAAGGAAAAGUAGAAGAAG	+	chr17	50743674	50743742	Negative 5
bgi_npv_sens_egbt_novel-mir-769	AAUUGUGUUAUUGGGAAUUCUGAGUAAUGUGAAAUGUAUGUGAAUUGGAAGCAGUAAUAAAUUGU	AAUUGUGUUAUUGGGAAUUCUGAGUAA	AAUUGGAAGCAGUAAUAAAUUGU	+	chr17	61126020	61126084	Negative 5
bgi_npv_sens_egbt_novel-mir-91	AUGUUUAUAGGAUACAAUAAUGUAAUAAACCACUGAAUACAAUGUCUAAUGCAAUAUCAGUACUCCAUAAAUAUUA	AUGUUUAUAGGAUACAAUAAUGUA	CAAUAUCAGUACUCCAUAAAUAUUA	-	chr10	66995892	66995967	Negative 5
bgi_npv_sens_egbt_novel-mir-9105	GAUAGAUCUUAAGGUGCCGGAGAUGUUUGUUUUUAUACUGCCUUUAUUUUAAUGUUUCUUAU	GAUAGAUCUUAAGGUGCCGGAGAU	CUGCCUUUAUUUUAAUGUUUCUUAU	-	chr8	51544881	51544942	Negative 5
bgi_npv_sens_egbt_novel-mir-916	GCCCGGGGGGGGCGAGAACGCGCGACCCGUCUGGGGCCCUCCGCCGCCGCCGCGCCACCCUCCCCCGCGCUGUCAGCCCCGCCGGGCUC	GCCCGGGGGGGGCGAGAACGCGCGAC	CGCGCUGUCAGCCCCGCCGGGCUC	-	chr18	48951525	48951613	Negative 5
bgi_npv_sens_egbt_novel-mir-9675	UGUCUUUUUUUUUCUUCAUUACAGGGGCAGAAAGCGUUUUGUAAGCGAAGGAGAUGGAGGUCGUC	UGUCUUUUUUUUUCUUCAUUA	AGCGAAGGAGAUGGAGGUCGUC	+	chr10	110898004	110898068	Negative 5
all_samples_roc_auc_ada_novel-mir-10313	CGCGGGCCUGGGGGGCUGGGACGCGGGAGAUGCCUUCCUGCCCCCCCCCCCCCCCCACUUC	CGCGGGCCUGGGGGGCUGGGACGC	GCCCCCCCCCCCCCCCCACUUC	+	chr19	47227272	47227332	Negative 5
all_samples_roc_auc_ada_novel-mir-107601	AGAUUUUUUUCAAUAUGUUGGAAAGUUUUUUGAGGUUUGUAACAAAUUGAAAAAACUCUCA	AGAUUUUUUUCAAUAUGUUGGAA	GUAACAAAUUGAAAAAACUCUCA	-	chr2	175175162	175175222	Negative 5
all_samples_roc_auc_ada_novel-mir-111579	UUCCCCCCGGAGCUGGCCCUGAGCUGUGGCUGCAGGCCCCAGGCAGAGCCAACUGGGGGGGGCC	UUCCCCCCGGAGCUGGCCCUGAGCU	GGCAGAGCCAACUGGGGGGGGCC	+	chr11	10501376	10501439	Negative 5
all_samples_roc_auc_ada_novel-mir-11244	AGAAAGGGUUUGUGGAAAGUGGGGGAGGGAAAUGUGGAGAGGUGCUUAAGAGGUCUCCACCCUCCUAUUUUUUUCCACCAUCCUUUUCCA	AGAAAGGGUUUGUGGAAAGUGGGGG	UAUUUUUUUCCACCAUCCUUUUCCA	-	chr15	43775925	43776014	Negative 5
all_samples_roc_auc_ada_novel-mir-115302	AGAAAACACUGAGAUACACAUCUCAUAUAUACAUGAGCUACAUGAGACGUGUAUCUCAUUUUUUUCUAG	AGAAAACACUGAGAUACACAU	GUGUAUCUCAUUUUUUUCUAG	+	chr17	78068830	78068898	Negative 5
all_samples_roc_auc_ada_novel-mir-117694	CUGGAGGAGGCGGCGGGCGCGAGACCCGGAAUGCGCAGGGCCCCCGCCUCGCCCCCCCCAGCC	CUGGAGGAGGCGGCGGGCGCGAGA	CCCCGCCUCGCCCCCCCCAGCC	-	chrX	3713543	3713605	Negative 5
all_samples_roc_auc_ada_novel-mir-12167	UUGGGGAGGGGGGGGUGGGGGGACUCUAGACAGCUGAGGCGCGAAAGCGAUGAGUCCUCGGCUCUUCCUCCUCCUUCUCCGGGA	UUGGGGAGGGGGGGGUGGGGGGACU	GCUCUUCCUCCUCCUUCUCCGGGA	+	chr14	60249351	60249434	Negative 5
all_samples_roc_auc_ada_novel-mir-123249	ACAAGUUCUCUGCCUUCCUGGAACUGACCAUCUGUUGGGAAGGCAAAAAAACAUGUAC	ACAAGUUCUCUGCCUUCCUGGA	UGGGAAGGCAAAAAAACAUGUAC	+	chr11	74647675	74647732	Negative 5
all_samples_roc_auc_ada_novel-mir-127411	GCCCGGGGUGGGGGGGGCUCGCCGCGCACCCCCCCACUGGGGGGGGAGGGGCAAGGCCCUGCCCACCGCGGGAGG	GCCCGGGGUGGGGGGGGCUCGCC	CAAGGCCCUGCCCACCGCGGGAGG	+	chr20	32358865	32358939	Negative 5
all_samples_roc_auc_ada_novel-mir-130050	CCUAAUUCCCAGGGAGUUUUUUUCUGAAUCAGCUAAAUGAAGUAUUAAAAGAGGCUACUUAGGGGACUGGGUG	CCUAAUUCCCAGGGAGUUUUUUU	AGAGGCUACUUAGGGGACUGGGUG	+	chr3	113003856	113003928	Negative 5
all_samples_roc_auc_ada_novel-mir-130076	GCCAAGCCCGCCCUCCGCCCCCCCCCGCCCGGGCUCUCGGGAGUCGCCCGCGCCCAGCGGGGCCGGGCCGACGCGGGCUGGCGC	GCCAAGCCCGCCCUCCGCCCCCCCCC	GGCCGGGCCGACGCGGGCUGGCGC	-	chr3	136751751	136751834	Negative 5
all_samples_roc_auc_ada_novel-mir-130233	UUCCAGGGUCGGAUCAAAGAAGGGUAAUGUUCUGAUACUCUUUUUUUUCUUCUCUGCCUGAGUG	UUCCAGGGUCGGAUCAAAGAAGG	UUUUUUUUCUUCUCUGCCUGAGUG	+	chr7	66775371	66775434	Negative 5
all_samples_roc_auc_ada_novel-mir-132128	CUGGUGUGGGGGGGGUGUUCAGGGACACAACAUAAUGCUGUCUGCCCCCACCCACGCUUGCU	CUGGUGUGGGGGGGGUGUUCAGGGACA	UCUGCCCCCACCCACGCUUGCU	-	chr16	67663832	67663893	Negative 5
all_samples_roc_auc_ada_novel-mir-135291	GAGAAGAUGGGCUAAAAAAACAAAAUGGAUGAACAUGAAAGCCGUUUUUGGCCACCCCUUCUCUC	GAGAAGAUGGGCUAAAAAAACA	CGUUUUUGGCCACCCCUUCUCUC	-	chr3	44926757	44926821	Negative 5
all_samples_roc_auc_ada_novel-mir-135898	GUUUGGGGGGGGGUAGAGGGGAAGGGGGCAAUUCCGUGCUGAGACUUCCCUAGGGCCAAGACUCCCUCCCU	GUUUGGGGGGGGGUAGAGGGGAA	CCCUAGGGCCAAGACUCCCUCCCU	+	chr4	139083178	139083248	Negative 5
all_samples_roc_auc_ada_novel-mir-13604	ACAAAAAGAAAACCUGAAGGAGCAUUUGGAAGUCAAUUUGAGGUUUUUUUUUUUGUUU	ACAAAAAGAAAACCUGAAGGAG	AUUUGAGGUUUUUUUUUUUGUUU	-	chr4	1211877	1211934	Negative 5
all_samples_roc_auc_ada_novel-mir-136808	GCCCCCCCCCCCACCCCCCGCCGCCGCCGCCCCUUGUUGCAGAGCUUGGGCUGGGCGGCUUGCUGGGGCUCGGGGGUGGGGGGCGG	GCCCCCCCCCCCACCCCCC	GGGCUCGGGGGUGGGGGGCGG	+	chr17	29390823	29390908	Negative 5
all_samples_roc_auc_ada_novel-mir-139888	UCUCCCUGCGCGCGUGACUCACGCUGGCCGCUGACGUCAGGCGUGCGCGCGCGGCGGGGGGGGG	UCUCCCUGCGCGCGUGACUCACG	UGCGCGCGCGGCGGGGGGGGG	-	chr17	75784999	75785062	Negative 5
all_samples_roc_auc_ada_novel-mir-143557	AAUUGGUCUUCCUUUUUUUCUUAAAGUUUGAAUUCUUCUUUACAGUCAGAAGAAGAAGUUGUAGAAGGAGAGAAGGAAGUCGAGGCU	AAUUGGUCUUCCUUUUUUUCUUAA	AAGGAGAGAAGGAAGUCGAGGCU	+	chr8	26407955	26408041	Negative 5
all_samples_roc_auc_ada_novel-mir-147838	UUAAAAAAAAGAGGAAACAUAUAAUUCCCAUGUAAUGUUCUUUUUUUUUUUGAGA	UUAAAAAAAAGAGGAAACAUAUAAU	UGUAAUGUUCUUUUUUUUUUUGAGA	+	chr2	86189202	86189256	Negative 5
all_samples_roc_auc_ada_novel-mir-14945	ACAUGUAUUUUUUUGUGGGGGGGUACAUAGACCCCAGAUUGUUCCUGGAAUAGAGAUAGAUGUGA	ACAUGUAUUUUUUUGUGGGGGG	UCCUGGAAUAGAGAUAGAUGUGA	-	chr13	112524582	112524646	Negative 5
all_samples_roc_auc_ada_novel-mir-151156	GUUAAAAUUAAGUCUUGCUGGGUUAGUGUACAAUAAACUAUACCUACAGACUUUUUUUUAAUAG	GUUAAAAUUAAGUCUUGCUGGGU	CUACAGACUUUUUUUUAAUAG	-	chr12	92773506	92773569	Negative 5
all_samples_roc_auc_ada_novel-mir-151673	UACAUUGUUGAGGUCAACUGUGAAUGGGUAUUCAGAACCACAGUUGAUUUUUUUACAACAAUUAUA	UACAUUGUUGAGGUCAACUGU	AGUUGAUUUUUUUACAACAAUUAUA	+	chr3	169786609	169786674	Negative 5
all_samples_roc_auc_ada_novel-mir-166980	UUUUUUUUUUUUCUUUUUUUUUGGGGGGAAGGCUGUGGAUGAGAUGAACGGAAAGGAGCU	UUUUUUUUUUUUCUUUUUUUUUGG	GGAUGAGAUGAACGGAAAGGAGCU	-	chr8	100712761	100712820	Negative 5
all_samples_roc_auc_ada_novel-mir-167022	GUUUUACAGACUUUUUUUCCUCCAGAAAACAGUUCUUUUGAGGGAAAAUACUGACUAAGGCUA	GUUUUACAGACUUUUUUUCCUC	GGGAAAAUACUGACUAAGGCUA	-	chr9	19112311	19112373	Negative 5
all_samples_roc_auc_ada_novel-mir-168536	CAGGUGGGAGUGGAGUGGUGGGAGAGAAGGCUAGAAUCUCCAUCAUUUUUUUUUCUACCCCCA	CAGGUGGGAGUGGAGUGGUGGGAGA	UCCAUCAUUUUUUUUUCUACCCCCA	-	chr1	151000617	151000679	Negative 5
all_samples_roc_auc_ada_novel-mir-179403	CCUGGGGGCGAGGGGGGGGGGGCCCUUCCCUGGGUCCGCCCCGCCCGCCCCAGGCU	CCUGGGGGCGAGGGGGGGGGGGCC	UCCGCCCCGCCCGCCCCAGGCU	+	chr1	1630675	1630730	Negative 5
all_samples_roc_auc_ada_novel-mir-179598	UGCUGCUUUUUUAUUUUUUUUUUUUUAAUUAAAAAAAAAAAGGACAUAGAAAACAUCAGU	UGCUGCUUUUUUAUUUUUUUUUUU	AAAAAGGACAUAGAAAACAUCAGU	-	chr3	18423709	18423768	Negative 5
all_samples_roc_auc_ada_novel-mir-18025	AGUUGUGGGGCGGGUGGGUUGGGGAGGAGCAACCUUUUUUUUCCCUCCCUCUGCGGCUCU	AGUUGUGGGGCGGGUGGGUUGGGGAG	UUUUUUUCCCUCCCUCUGCGGCUCU	+	chr17	59620617	59620676	Negative 5
all_samples_roc_auc_ada_novel-mir-182907	UCUGAAAAAUUGGCUCUGCAAGCUGGAAUGUGAUUCUGCUCUAAGGGGCCACUUUUUUUUCCC	UCUGAAAAAUUGGCUCUGCAAGC	UCUAAGGGGCCACUUUUUUUUCCC	+	chr10	128930166	128930228	Negative 5
all_samples_roc_auc_ada_novel-mir-18776	AACUUUUUUUAAAAUUUGUUUUUAUUCUUUGUAAAAAGGUGAUAACCUUUUUUAUAAGAUGAUUAUAAGAAGGAAUUGAGAGGAAGUAGU	AACUUUUUUUAAAAUUUGUUUUUAU	AAGAAGGAAUUGAGAGGAAGUAGU	+	chr12	70326213	70326302	Negative 5
all_samples_roc_auc_ada_novel-mir-193142	UGAAGAUUGCACAGGGAGAUCAAACACACAUAUGAUUCUCUGGGUUUUUUUCACU	UGAAGAUUGCACAGGGAGAUCA	AUUCUCUGGGUUUUUUUCACU	+	chr2	181493781	181493835	Negative 5
all_samples_roc_auc_ada_novel-mir-193937	UCCGCCCCCCCCCGCCCGGGCUCUCGGGAGUCGCCCGCGCCCAGCGGGGCCGGGCCGACG	UCCGCCCCCCCCCGCCCGGGCUCU	CGCCCAGCGGGGCCGGGCCGACG	-	chr3	136751762	136751821	Negative 5
all_samples_roc_auc_ada_novel-mir-196772	ACCUUUUUUUAAUAUCAACCAAAAAUAUUUUAUAUCAAUCAAAUAUAUUUUGGUUGAUAUUUAAAAAAAGGGCU	ACCUUUUUUUAAUAUCAACCAA	GGUUGAUAUUUAAAAAAAGGGCU	-	chr1	197592988	197593061	Negative 5
all_samples_roc_auc_ada_novel-mir-201073	UCUACUAUGUAUUCUUGAAAAGAUUUGUAUUAUUUUAUCUUUACGUCUUUAUCAUCAGUCUAGCUGGAAU	UCUACUAUGUAUUCUUGAAAAGAUU	UCUUUAUCAUCAGUCUAGCUGGAAU	-	chr2	3259922	3259991	Negative 5
all_samples_roc_auc_ada_novel-mir-203035	UUGGGGGGGGGUAGGUGUGAGGCUGACAGUCCAGCAGGCCUCACCUCUGCCCUCUGCCCUCC	UUGGGGGGGGGUAGGUGUGAGG	UCACCUCUGCCCUCUGCCCUCC	-	chr20	45824646	45824707	Negative 5
all_samples_roc_auc_ada_novel-mir-203068	GGGGGGGGGGCGGGUGGCAUCGCGCCCCAGGCUCUGGGGACAGUGUGCCUUUCUUUAGGACCUGGCCCCUGCCUCU	GGGGGGGGGGCGGGUGGCAUCG	UUAGGACCUGGCCCCUGCCUCU	-	chr22	35371822	35371897	Negative 5
all_samples_roc_auc_ada_novel-mir-207766	UUUUUUUCUCUGUUGUAUCUCAUAUUUCCUAAUGCAAGUGUGAUGAAACAACAGAUUGAGGAAGC	UUUUUUUCUCUGUUGUAUCUCA	AUGAAACAACAGAUUGAGGAAGC	-	chr3	69078269	69078333	Negative 5
all_samples_roc_auc_ada_novel-mir-208689	GGUUCCUGAAAUUUUUUUCUUUUUUGAGAGACCAAAAAAAAAAAGUGUUUAGGAACCAU	GGUUCCUGAAAUUUUUUUCUUUU	AAAAAAAGUGUUUAGGAACCAU	-	chr1	151000069	151000127	Negative 5
all_samples_roc_auc_ada_novel-mir-210068	CGCUGUAACAAAUUUAAAAAAAACUAAAGUUUGAAUUAAUUAGUUUUUUUUCAACUUGUUACAGCAGCG	CGCUGUAACAAAUUUAAAAAAAA	UUUUUUCAACUUGUUACAGCAGCG	-	chr10	484944	485012	Negative 5
all_samples_roc_auc_ada_novel-mir-210540	UUAAGAAAAAGAGAACCGAAUUUGUUUCAAAAUGAAAAGACUUUUCGUUUUAAAACAGAUUUGGUUCUCUUUUUUUUUUUAGGU	UUAAGAAAAAGAGAACCGAA	UGGUUCUCUUUUUUUUUUUAGGU	-	chr18	28399800	28399883	Negative 5
all_samples_roc_auc_ada_novel-mir-21127	GUGGGGUUGGGGGGGGCAGCAGGCCGAGGCCGGCUGACCCGCCCGCGCCCCCAGG	GUGGGGUUGGGGGGGGCAGCA	CUGACCCGCCCGCGCCCCCAGG	+	chr19	49686551	49686605	Negative 5
all_samples_roc_auc_ada_novel-mir-211893	AAUAAAGGGAGAAGAGAAUAGAUCAAAUCUUGCCCCACCUCUUUUUUUUUCUUCCUUUUUU	AAUAAAGGGAGAAGAGAAUAGAUC	UCUUUUUUUUUCUUCCUUUUUU	+	chr10	32377653	32377713	Negative 5
all_samples_roc_auc_ada_novel-mir-214495	UCGCCACCAUCCCCCACCCCAGGGUCUGGCGGAGAAGCCCCGGGGCGGGGGGGGCGGGGGGG	UCGCCACCAUCCCCCACCCCAG	GGGGCGGGGGGGGCGGGGGGG	+	chr2	171160163	171160224	Negative 5
all_samples_roc_auc_ada_novel-mir-215988	UUCAGUUGAUUUUUUUGGUAUACAUAUGUAUAUCCUCACAUGUACGUGUAUAUGUAUACCCAAAAUAUCAACUAAAA	UUCAGUUGAUUUUUUUGGUAU	ACCCAAAAUAUCAACUAAAA	-	chr1	95110034	95110110	Negative 5
all_samples_roc_auc_ada_novel-mir-218080	GCGGUGGGGGGGGCAGUGGGAACCUCAAGGCCUCUGCUCAUUCUCUCCCACUCUGUCCCUGCCCUGAAG	GCGGUGGGGGGGGCAGUGGGAA	CCCACUCUGUCCCUGCCCUGAAG	+	chr11	821889	821957	Negative 5
all_samples_roc_auc_ada_novel-mir-22511	UUUUUUCUGUCUUCAUACUUGACACACAUUUCUGCUUGUGUGAAAACAGAAAAAAAA	UUUUUUCUGUCUUCAUACUUGA	UUGUGUGAAAACAGAAAAAAAA	-	chr5	3824090	3824146	Negative 5
all_samples_roc_auc_ada_novel-mir-225248	UUCUUUUUUUAAGUAAAGGUGUGGUCUCUUCCCUGUACUUAUGAAUAAGGACA	UUCUUUUUUUAAGUAAAGGUGUGG	UCCCUGUACUUAUGAAUAAGGACA	-	chr4	36066748	36066800	Negative 5
all_samples_roc_auc_ada_novel-mir-231508	AGGGGGCUGCGGGGAGGUGCUUCCGGGGCAGCCGGACCCCCCCCCCGCCGUCCCUCCG	AGGGGGCUGCGGGGAGGUGCUU	CCCCCCCCCGCCGUCCCUCCG	-	chr12	8914446	8914503	Negative 5
all_samples_roc_auc_ada_novel-mir-235368	CUCCCCUCCCCCCCGCCGGUCGGGAUCAGUCAGUGUGAUCCGAAGCGGGGGAGGGGGGGGGCG	CUCCCCUCCCCCCCGCCGGUC	GAAGCGGGGGAGGGGGGGGGCG	-	chr2	61470704	61470766	Negative 5
all_samples_roc_auc_ada_novel-mir-23646	CAGAGUUGACUUUUUUUUCCAUCUUUUUUUUUUUUCUAACAAGAGGGAAGGAAGAAGUCUUAUUGGA	CAGAGUUGACUUUUUUUUCCAUC	GGGAAGGAAGAAGUCUUAUUGGA	+	chr8	122794252	122794318	Negative 5
all_samples_roc_auc_ada_novel-mir-239733	ACACCCCUCGCCAUCUCGCCCUUGCUGGGGGCACGGGAGUGGGGGGGGUGACA	ACACCCCUCGCCAUCUCGCCCUUG	GGGGCACGGGAGUGGGGGGGGUGACA	-	chr2	43224213	43224265	Negative 5
all_samples_roc_auc_ada_novel-mir-240118	CUAAGGAGAUUUUUUUUUUCACAGUUGAGUUAGUUUGUGAAAAUAAAGAACUCUGUAGCU	CUAAGGAGAUUUUUUUUUUCACA	UGAAAAUAAAGAACUCUGUAGCU	+	chr14	56299601	56299660	Negative 5
all_samples_roc_auc_ada_novel-mir-24019	GAGAGGAAAUGAAUUUUUUUUAUAGCUUUGAAAUUUUUAUUGAAGCAGAAAGUAUUAUGUUUUCUUAA	GAGAGGAAAUGAAUUUUUUUU	AGAAAGUAUUAUGUUUUCUUAA	-	chr12	96300044	96300111	Negative 5
all_samples_roc_auc_ada_novel-mir-240712	CUUCCCUGUCUAAUUGCUUUUUUUUUUUUUGUAGUAAUAAAAGAGCAGUACAAGGAGGU	CUUCCCUGUCUAAUUGCUUUUUUUU	AAAAGAGCAGUACAAGGAGGU	-	chr3	52642021	52642079	Negative 5
all_samples_roc_auc_ada_novel-mir-24524	GCUGUCUGGGGGGGGCUCGGCUGUCUGUCUCGGGGGGCUUGGCUGUCUGCGGGGGGCUC	GCUGUCUGGGGGGGGCUCGGC	UUGGCUGUCUGCGGGGGGCUC	+	chr21	44304683	44304741	Negative 5
all_samples_roc_auc_ada_novel-mir-246344	CGGGGGGGGUCUCUGUGCCGCCACUCUCAUGGUGGCAUUGGUGAUGUCCCUCCCCACU	CGGGGGGGGUCUCUGUGCCGCC	UGGCAUUGGUGAUGUCCCUCCCCACU	-	chr22	42060418	42060475	Negative 5
all_samples_roc_auc_ada_novel-mir-24643	GUUUUGAAAGUGGUGACUUCUACCGAAUGAGUGGAAGUUCCCAUUGUCAAAAAAA	GUUUUGAAAGUGGUGACUUCU	AAGUUCCCAUUGUCAAAAAAA	-	chr2	230035198	230035252	Negative 5
all_samples_roc_auc_ada_novel-mir-251236	UUGGCAGUGGGGAGAGGAGGGGUGACAAAACCGAAAGUCUCUCUUUUUUUUUUUUUGUAAAGU	UUGGCAGUGGGGAGAGGAGGGGUGA	CUCUCUUUUUUUUUUUUUGUAAAGU	+	chr9	129270874	129270936	Negative 5
all_samples_roc_auc_ada_novel-mir-256491	CAAAACUCUGUCUCAAAAAAAAAAAAAAUCUUUUUUUUCGAGACACAGUUUUACU	CAAAACUCUGUCUCAAAAAAA	UUUUUCGAGACACAGUUUUACU	+	chr1	35579383	35579437	Negative 5
all_samples_roc_auc_ada_novel-mir-257599	AACUUUUUUUUUAAGAGAUUGUUGUGGACUUUGUUUAUUAACAAUUUAUAUUUCAUUCUCUAAACAAAAGGUUCU	AACUUUUUUUUUAAGAGAUUGU	AUUCUCUAAACAAAAGGUUCU	-	chr3	56622955	56623029	Negative 5
all_samples_roc_auc_ada_novel-mir-25779	UUGUUUUUAAUUUUUACAGAGAAAAACUAAACAUUUAUAUGCAUUAUUUAGUAUUUUGUUCUGAAGAAACAUGC	UUGUUUUUAAUUUUUACAGAGAAAAACUAA	AGUAUUUUGUUCUGAAGAAACAUGC	+	chr6	15274392	15274465	Negative 5
all_samples_roc_auc_ada_novel-mir-264142	GGGGGGGAAGAGGGGCUGGCUCUGGUAGAUUGCAAAUGACCUGCUUUUUUUCUGAUCCCGA	GGGGGGGAAGAGGGGCUGGCUCU	ACCUGCUUUUUUUCUGAUCCCGA	-	chr12	31118999	31119059	Negative 5
all_samples_roc_auc_ada_novel-mir-26439	UUUUUUUUGUUGUCUCUAGCCUGAUCAGAUAGGAGCACAAGCAGGGGACGGAAAGAGAGAGA	UUUUUUUUGUUGUCUCUAGCCUG	AGCAGGGGACGGAAAGAGAGAGA	-	chr2	25233693	25233754	Negative 5
all_samples_roc_auc_ada_novel-mir-265410	UCUGAUAACUCAUUUUUUUUGUCUCUAGGUGAGAAGUUAUUAUUUGCUAAAGGAGCUGAGUCAUCAAUU	UCUGAUAACUCAUUUUUUUUGUCU	CUAAAGGAGCUGAGUCAUCAAUU	+	chr3	182869200	182869268	Negative 5
all_samples_roc_auc_ada_novel-mir-265520	AAAAAAAAAAAAAAAAAAAAAAAAAUUUUUUUUUUUUUUUUUUUUUGG	AAAAAAAAAAAAAAAAAAAAAA	UUUUUUUUUUUUUUUUUUUUGG	+	chr4	41530795	41530842	Negative 5
all_samples_roc_auc_ada_novel-mir-26750	UUCAAUAACCAGAAAAGACUGUUUUAAAUAAAACCAUUUCACAAUUAAGUUUUUUUUUGGUUAUGGACA	UUCAAUAACCAGAAAAGACUGUU	AAGUUUUUUUUUGGUUAUGGACA	+	chr10	87453182	87453250	Negative 5
all_samples_roc_auc_ada_novel-mir-268083	GGGGGGGGGGCGCGGAGGGGCGGGGCUUUGCGCUCCGGCCACGCCCCUCCCCAUCCCCGACCCGG	GGGGGGGGGGCGCGGAGGGGCGGGG	ACGCCCCUCCCCAUCCCCGACCCGG	-	chr19	13151747	13151811	Negative 5
all_samples_roc_auc_ada_novel-mir-27019	AAGUGGAAAUUGGUUGCCUUUGGGCUAUGAAGAGGAAUGAGGCGAAGGCUACUUUUUUUCACUACA	AAGUGGAAAUUGGUUGCCUUUG	AAGGCUACUUUUUUUCACUACA	-	chr11	9361507	9361572	Negative 5
all_samples_roc_auc_ada_novel-mir-270664	UCUCCCUCCCACGCCCACAGCUACAGGUGGAGCCGGCUUGGGGCGGGGGGGGGGUCC	UCUCCCUCCCACGCCCACAGCU	CUUGGGGCGGGGGGGGGGUCC	-	chr19	34732948	34733004	Negative 5
all_samples_roc_auc_ada_novel-mir-27068	UCUAACCUUUGACUCUUAUUUUUUUCCACAGCCGUCAUGGAAAUGAUGAGUCAGAAGAUU	UCUAACCUUUGACUCUUAUUUUUUUCC	AUGGAAAUGAUGAGUCAGAAGAUU	+	chr12	53299238	53299297	Negative 5
all_samples_roc_auc_ada_novel-mir-273848	ACAGAGGAUGGACAUCAGCACUUGCAGAUUCCAUCUCUUGCCUGUGUUGUUCAUCUUUUUUUUCU	ACAGAGGAUGGACAUCAGCACUUG	UGUGUUGUUCAUCUUUUUUUUCU	-	chr8	41714862	41714926	Negative 5
all_samples_roc_auc_ada_novel-mir-27936	UUCUUUUGUAGAAAUAUUUGGAGUAAUUUUUUUCCUUUUUCUAAGUAUUUAUGCAAAAAAAGC	UUCUUUUGUAGAAAUAUUUGGAGU	UCUAAGUAUUUAUGCAAAAAAAGC	-	chr18	35339289	35339351	Negative 5
all_samples_roc_auc_ada_novel-mir-27940	ACACUUGUCUGUGGAAACUGGGUCAGGUCGGGAGAUCUACUGAAAUUUGGCUUUUUUUCCAUAGCCACGUGCCU	ACACUUGUCUGUGGAAACUGGGUC	CUUUUUUUCCAUAGCCACGUGCCU	-	chr18	45851411	45851484	Negative 5
all_samples_roc_auc_ada_novel-mir-280359	GGUAAUGGCGUUUUUUUUGCCGUUACUUCUAAUUGCAAAAACUGCCAUUACUUU	GGUAAUGGCGUUUUUUUUGCCGU	UGCAAAAACUGCCAUUACUUU	-	chr13	109522591	109522644	Negative 5
all_samples_roc_auc_ada_novel-mir-280492	CUCUUUUUUUUAAUACUAGCAACUUUCAUCCUUUGAAACGUGUGCUGAAAAAGAAGAAUC	CUCUUUUUUUUAAUACUAGCAACUUU	ACGUGUGCUGAAAAAGAAGAAUC	-	chr1	114749864	114749923	Negative 5
all_samples_roc_auc_ada_novel-mir-280757	UGUGGGGGGGGGGCAUGGAGGAUGGGAAGGCCGCUAUCUUCCACUACCUGCCCACACA	UGUGGGGGGGGGGCAUGGAGGA	UUCCACUACCUGCCCACACA	-	chr12	67634760	67634817	Negative 5
all_samples_roc_auc_ada_novel-mir-281694	GGUCUGUUUGGAAAAAAAGAAAAGCAGCUUUGUUUGUCUUUCUUCUGGCACUGACCAC	GGUCUGUUUGGAAAAAAAGAAAAGC	UUGUCUUUCUUCUGGCACUGACCAC	-	chr1	167477340	167477397	Negative 5
all_samples_roc_auc_ada_novel-mir-282076	AAAAAAAUCAUUCAGUUAAAUCACAUUUAAUGAUGAAGGACUGAAUGGUUUUUCCAA	AAAAAAAUCAUUCAGUUAAAUC	AAGGACUGAAUGGUUUUUCCAA	+	chr7	99667814	99667870	Negative 5
all_samples_roc_auc_ada_novel-mir-282796	CUUCCUUUUUUUCAGAAGUCUUGAGAGUACAUAAAGGAGCAGGACUUUUGAAUUGGAAGAC	CUUCCUUUUUUUCAGAAGUCUUGAGAGU	GAGCAGGACUUUUGAAUUGGAAGAC	+	chr2	28773666	28773726	Negative 5
all_samples_roc_auc_ada_novel-mir-290886	CGGGCAGGCGGGGGGGGGCGCUGGACACCAGUUUCCUUCCCUGUCGUGCCUUAU	CGGGCAGGCGGGGGGGGGCGC	UUCCUUCCCUGUCGUGCCUUAU	-	chr4	139176362	139176415	Negative 5
all_samples_roc_auc_ada_novel-mir-291348	GUGGGGGGGGGUGGGGGUCAACACAGCCACCUUUGUGCUGUCCCCUGGUCUCCUCCGCAG	GUGGGGGGGGGUGGGGGUCAACA	CUGUCCCCUGGUCUCCUCCGCAG	+	chr2	2704966	2705025	Negative 5
all_samples_roc_auc_ada_novel-mir-291881	UUAACUGUUUUUUUCCCCUACUCUUCUAAGAUUGAAGAAUUAGGGUCUGAAGGAAAAGUAGAAGA	UUAACUGUUUUUUUCCCCUACU	UAGGGUCUGAAGGAAAAGUAGAAGA	+	chr17	50743676	50743740	Negative 5
all_samples_roc_auc_ada_novel-mir-29293	UCCCCCCCCUCUCCGCGCUGGCUUCCUAGAACAGGCAGCCAGCAGGAGAGAGAGGGAGC	UCCCCCCCCUCUCCGCGCUGG	CAGCCAGCAGGAGAGAGAGGGAGC	-	chr5	134526123	134526181	Negative 5
all_samples_roc_auc_ada_novel-mir-29352	UUCAUCUUUAAAAAUUAAAUACAGUACUAUAUAUAGAUAUUAAAAUUUUAAAGUGGGA	UUCAUCUUUAAAAAUUAAAUACAG	GAUAUUAAAAUUUUAAAGUGGGA	-	chr5	81414239	81414296	Negative 5
all_samples_roc_auc_ada_novel-mir-29403	AAAAAAAAAAAAAAAAAAAAAAGCAAUAACAAUACUUUUUCUUUUUUUCUUUUUUUAUU	AAAAAAAAAAAAAAAAAAAAAA	UUUCUUUUUUUCUUUUUUUAUU	+	chr6	24062365	24062423	Negative 5
all_samples_roc_auc_ada_novel-mir-29714	UCCCCUUUUUUUCAGAGUUGACCCGUGCACUGAACAAGGCGGCAACUGAAGAAAAGGGGACA	UCCCCUUUUUUUCAGAGUUGAC	CAACUGAAGAAAAGGGGACA	+	chr8	144951011	144951072	Negative 5
all_samples_roc_auc_ada_novel-mir-29951	GGGCGGGGCCGAGCGGGGCGCGCGCCUCCACCGCCCAACGAUCACCACCCCCCCCGACCCCGCCCCGC	GGGCGGGGCCGAGCGGGGCGC	ACCCCCCCCGACCCCGCCCCGC	-	chr9	96418747	96418814	Negative 5
all_samples_roc_auc_ada_novel-mir-299675	GGGAAAAGGUGGAGAGCAACUGAAUUUGAAUCUUCUGCAGUUAAAAAAGGCUUCUUCUUUUUUUCUAG	GGGAAAAGGUGGAGAGCAACUG	AAGGCUUCUUCUUUUUUUCUAG	-	chr17	67109687	67109754	Negative 5
all_samples_roc_auc_ada_novel-mir-30032	AAAGUAAUCAUGUUUUUUUCCAUUGUAAGUAAUGGGAAAAACUGUAAUUACUUUUG	AAAGUAAUCAUGUUUUUUUCC	GAAAAACUGUAAUUACUUUUG	-	chrX	32641489	32641544	Negative 5
all_samples_roc_auc_ada_novel-mir-302231	AUAAAAAUAAGAAACUCAGCCUGUGGCCUUUCUUUCUUCCAAGGCUGGGCUUCUUUUUUUAAGUGA	AUAAAAAUAAGAAACUCAGCC	CUGGGCUUCUUUUUUUAAGUGA	-	chr17	35351995	35352060	Negative 5
all_samples_roc_auc_ada_novel-mir-312405	AUCUGAAAGCUAGCUACUCUUAUUUAUUUAUCAUUAGGUAUUUUAAAGAGUGGCUUUUUUUCAGAGCU	AUCUGAAAGCUAGCUACUCUUA	AGAGUGGCUUUUUUUCAGAGCU	+	chr3	31533965	31534032	Negative 5
all_samples_roc_auc_ada_novel-mir-3245	UUUUUUUCUAGCUGAAAAUGCAAUUGAAAACAUGGUGGGUCCAGACUGGAAAAAGAGG	UUUUUUUCUAGCUGAAAAUGCAAU	UGGGUCCAGACUGGAAAAAGAGG	+	chr3	193659471	193659528	Negative 5
all_samples_roc_auc_ada_novel-mir-324939	AAUUCCCUCUCAAAAAACUUACUGGGCAUGUAGCCUUUUUUUUUUUUUGAGAUGGAGUUUC	AAUUCCCUCUCAAAAAACUUACUG	UUUUUUUUUUUGAGAUGGAGUUUC	+	chr14	52785717	52785777	Negative 5
all_samples_roc_auc_ada_novel-mir-325739	CGGGGGGGGGGGGGGGGGCUGUCGCCCGAGCUGUGGGGCGCCGGCCUUACGUCUUCUCUCUGCCCGCA	CGGGGGGGGGGGGGGGGGCUG	UACGUCUUCUCUCUGCCCGCA	-	chr17	75904721	75904788	Negative 5
all_samples_roc_auc_ada_novel-mir-326116	GCGUUUUUUUCUUCCGGACCCCGCAGCUUCCUCUGUGCUGGGCUGGGAACUGGGGAGGCAU	GCGUUUUUUUCUUCCGGACCCCGC	GCUGGGCUGGGAACUGGGGAGGCAU	-	chr5	157142721	157142781	Negative 5
all_samples_roc_auc_ada_novel-mir-32773	AGGAUUUUAAGAUUGAUUUUUGAAAGAUCACAAUAUUAAAAGUAUAACUGGAAAACCUAU	AGGAUUUUAAGAUUGAUUUUUGAA	UAAAAGUAUAACUGGAAAACCUAU	+	chr14	90399947	90400006	Negative 5
all_samples_roc_auc_ada_novel-mir-32829	UUUUUUUUCUUUUUUUUUUUUUGCCAGAUGCCAAAUGCAAAAAGGAGCGGAAGAAGAAAAAGC	UUUUUUUUCUUUUUUUUUUUU	AAGGAGCGGAAGAAGAAAAAGC	+	chr16	21385530	21385592	Negative 5
all_samples_roc_auc_ada_novel-mir-329488	AGGGCGCCACCUCCCCGUCGGGAACGAUGACCCUCUAGGGGGCAUGGAACUCGCGGGGGGGGAGUGGCCUCG	AGGGCGCCACCUCCCCGUCGGGAA	CUCGCGGGGGGGGAGUGGCCUCG	-	chr12	121209939	121210010	Negative 5
all_samples_roc_auc_ada_novel-mir-329879	UGGGUGAGGGGGGGGGCCAUGCAGAGCACACCCAGGUAUGCAAGCCCCCAACUCUGCUCCCCAGA	UGGGUGAGGGGGGGGGCCAUGCA	CAAGCCCCCAACUCUGCUCCCCAGA	+	chr1	11671864	11671928	Negative 5
all_samples_roc_auc_ada_novel-mir-330020	UGGGUCUUUUUUUUCCCUCCCCUAAUUGCUGCAAAGAACGACGGAUCUCACUGGGGAGGGAGAGGAACCUGCC	UGGGUCUUUUUUUUCCCUCCCCUAAU	CUGGGGAGGGAGAGGAACCUGCC	-	chr20	2873005	2873077	Negative 5
all_samples_roc_auc_ada_novel-mir-331112	UCAUCUCUCUCCUCACCCUGCUGUGACUCCACCACAGGUGCCUGAAAGGCAGGGUGUGUGUGGGGGGGGCGG	UCAUCUCUCUCCUCACCCUGCU	CAGGGUGUGUGUGGGGGGGGCGG	-	chr12	54300766	54300837	Negative 5
all_samples_roc_auc_ada_novel-mir-33280	UGGGAAGAAAAGAAAAAACAUCUGUUUUUAGAUUUUUUUUUUUUUUUUUUUUUU	UGGGAAGAAAAGAAAAAACAUCUG	UUUUUUUUUUUUUUUUUUUUUU	+	chr22	46072934	46072987	Negative 5
all_samples_roc_auc_ada_novel-mir-332878	GGGGGGGGCGUCAGGAGGGAGGAUCGGAAGGGACCCCCCUCCUGCACCCCCCCCGA	GGGGGGGGCGUCAGGAGGGAGGA	CCCCUCCUGCACCCCCCCCGA	+	chr17	48544941	48544996	Negative 5
all_samples_roc_auc_ada_novel-mir-332951	GGGGCUUCCGGGGGGGGGGCGCGGAGGGGCGGGGCUUUGCGCUCCGGCCACGCCCCUCCCCAUCCCCGA	GGGGCUUCCGGGGGGGGGGCGCGGA	CACGCCCCUCCCCAUCCCCGA	-	chr19	13151752	13151820	Negative 5
all_samples_roc_auc_ada_novel-mir-33315	GAGUAAUUUUUUUUUCACCGUUUCCCCUCCAUGGCUAUGAAGGAACUGGGAGAAGGAUGCUCCU	GAGUAAUUUUUUUUUCACCGUUUCCCCU	AGGAACUGGGAGAAGGAUGCUCCU	+	chr2	210028696	210028759	Negative 5
all_samples_roc_auc_ada_novel-mir-33466	CAUAGUUUUUUUUUCUCCUAGUUAUGCUGUAUAAUACAGGAGAACCAAAAGCUGUAAA	CAUAGUUUUUUUUUCUCCUAG	AGGAGAACCAAAAGCUGUAAA	-	chr4	152625892	152625949	Negative 5
all_samples_roc_auc_ada_novel-mir-334922	GGGCCUGUGGAAGAAAUGAAUCCAACUGAGCCAGAAAAGGCCUUUUUUGGUCCAAAUUUUUUUUUUCUUUCAGGCCCUC	GGGCCUGUGGAAGAAAUGAAUCC	AUUUUUUUUUUCUUUCAGGCCCUC	+	chr22	19856314	19856392	Negative 5
all_samples_roc_auc_ada_novel-mir-336284	AUUCCUUUUUUUCUCCAUAUUUCUGGUCAUGCAAGACCAGAAGAGAAGAAAAGGAAAGG	AUUCCUUUUUUUCUCCAUAUU	AGAAGAGAAGAAAAGGAAAGG	+	chr18	192659	192717	Negative 5
all_samples_roc_auc_ada_novel-mir-336433	CUGCAGGGUUUUUUUUUUCUCCCCCCCACAGGGGUUUGGUGCAGAAAGAAAGAUCCGUCAAGCU	CUGCAGGGUUUUUUUUUUCUCC	AGAAAGAAAGAUCCGUCAAGCU	-	chr1	114718184	114718247	Negative 5
all_samples_roc_auc_ada_novel-mir-34288	UUUUUUUCCUCUCUCUCGAAUUCAGUGAAGGAGAACGACCUGCUCAGAAUGAGAAGAGGAAGGAGAAA	UUUUUUUCCUCUCUCUCGAAUUCAGUGA	AGAAUGAGAAGAGGAAGGAGAAA	+	chr19	8455380	8455447	Negative 5
all_samples_roc_auc_ada_novel-mir-34404	UUUUUUUGCUUUGUUUUGUUUGUGCUAAUUUGGGAAUUGUGUACUCCGAAACAAGUAGAAAAGUG	UUUUUUUGCUUUGUUUUGUUUGUG	CUCCGAAACAAGUAGAAAAGUG	-	chr1	169464233	169464297	Negative 5
all_samples_roc_auc_ada_novel-mir-345319	AAAAGGAACUGUGGUUUUUUUCCGUUACUUUCAAUGGCAAAAACCGCACUUCCUCCUGC	AAAAGGAACUGUGGUUUUUUUC	CAAAAACCGCACUUCCUCCUGC	+	chr10	2886013	2886071	Negative 5
all_samples_roc_auc_ada_novel-mir-34952	AGGGAGAGAAGGCCCCCUGGAGUUGCUACGGGUUGCAGUAUUUUUUUUAAAACCAGAAUUCCUAAUGGGUUUUUUUUCCCCUC	AGGGAGAGAAGGCCCCCUGGAGU	UCCUAAUGGGUUUUUUUUCCCCUC	-	chr8	130312448	130312530	Negative 5
all_samples_roc_auc_ada_novel-mir-35174	UCUUAAGAAAACAGAUCAUUUACAAGUCUGAUCUGUGGAUCUGUUUUUUUCAGAAG	UCUUAAGAAAACAGAUCAUUUACA	UGGAUCUGUUUUUUUCAGAAG	+	chr11	47534912	47534967	Negative 5
all_samples_roc_auc_ada_novel-mir-355618	CGGGGGGGGCGGGGGGACUCGGACGACGCCCACGGGGCACACGUGGGCCCUCCUGUGCUCUCCGCACUCCCUCCCGUG	CGGGGGGGGCGGGGGGACUCGGA	CUGUGCUCUCCGCACUCCCUCCCGUG	-	chr10	31759438	31759515	Negative 5
all_samples_roc_auc_ada_novel-mir-356866	CCUCCCCACCCGCCCCCAAACCGUCUUCACUGAGAAAGGGAAACGGAUGGGGGGGGUGGGGGGCG	CCUCCCCACCCGCCCCCAAACCG	GAUGGGGGGGGUGGGGGGCG	-	chr12	8697589	8697653	Negative 5
all_samples_roc_auc_ada_novel-mir-358184	UCUAGAAGAAUGUACACCAAAAUAAAACAUGUGAAGCAGUAUUGAUUCUUUAUUGGGAGUACAUUUUUUUAGGUC	UCUAGAAGAAUGUACACCAAAA	UUGGGAGUACAUUUUUUUAGGUC	+	chr10	110898699	110898773	Negative 5
all_samples_roc_auc_ada_novel-mir-358820	GAGGAUCUGAUGGAAACACACAGCGUUCAAUUGGAAUAAACAGCUUAAACUGUUGUGUGUUUUUUUAAAUGUAGAUCCUCCU	GAGGAUCUGAUGGAAACACACAGCG	UUGUGUGUUUUUUUAAAUGUAGAUCCUCCU	-	chr2	225040607	225040688	Negative 5
all_samples_roc_auc_ada_novel-mir-359586	GUUCUCUGAGGCUUGGUUUUUUUAAUCUGUUAAGUGAGGCUAAUGAAACCUGCCUCUUGGGACUG	GUUCUCUGAGGCUUGGUUUUUUU	UGAAACCUGCCUCUUGGGACUG	+	chr11	65526597	65526661	Negative 5
all_samples_roc_auc_ada_novel-mir-359794	UAGCUGGGCUCUGCGGGGGGGGGGGGGGGGGCGCCUGCGUGUUCACGUGACUUCCUUCCUUCUCGCGGAGACCGAGUUACG	UAGCUGGGCUCUGCGGGGGGGGG	CCUUCUCGCGGAGACCGAGUUACG	+	chr16	68085182	68085262	Negative 5
all_samples_roc_auc_ada_novel-mir-36257	UACUGGGAGAUGAUGAAAUGAACAGGCUUAGUUUGUUGGGCUUGACUGUUUUUUUGUUUGUUCUUAUUGGU	UACUGGGAGAUGAUGAAAUGAACAG	GUUUUUUUGUUUGUUCUUAUUGGU	+	chr5	4559656	4559726	Negative 5
all_samples_roc_auc_ada_novel-mir-364527	UCUCUUUUUCCUUUUUUUUUUUUUUUUUUUUUUUUUUUUAAUCUUUUUAAUAAAAUGAGCAGAGAAGAAGGCGGAGAGAGGCC	UCUCUUUUUCCUUUUUUUUUUUU	CAGAGAAGAAGGCGGAGAGAGGCC	+	chr1	8817816	8817898	Negative 5
all_samples_roc_auc_ada_novel-mir-36693	AAGAAGUCACUUAAGGAGAAUGCCUUGUGUGUAUUUUUUUAAUUGACUUCUGAA	AAGAAGUCACUUAAGGAGAAUG	UUUUUUUAAUUGACUUCUGAA	-	chr11	46604852	46604905	Negative 5
all_samples_roc_auc_ada_novel-mir-371956	AUUCAUGCUGUUUUUUUUCUCUGCAACUCGUUAGCAGAGGAAAACAGCAUGUGGGU	AUUCAUGCUGUUUUUUUUCUCUGC	AGAGGAAAACAGCAUGUGGGU	-	chr2	61478757	61478812	Negative 5
all_samples_roc_auc_ada_novel-mir-37431	CAAAAAAAUUGCAGAUUUUGCCAUUACUUUUAGAAUGGUAAAAACUGCAUUACUUUUGCA	CAAAAAAAUUGCAGAUUUUGCC	UAAAAACUGCAUUACUUUUGCA	+	chr5	150800059	150800118	Negative 5
all_samples_roc_auc_ada_novel-mir-37527	AAUUCAGGAAGAAACCAGCGUCCCAGUUUGAAGGCCAUCAGACAUUGUUUUUUUUCCUGAAUUUG	AAUUCAGGAAGAAACCAGCGUCCC	AUUGUUUUUUUUCCUGAAUUUG	-	chr6	98885567	98885631	Negative 5
all_samples_roc_auc_ada_novel-mir-377495	GCUGGGGGGGGGGCGGAGGGGGCUCUUGCCGCCACUGCUCUCUCGCCGCCU	GCUGGGGGGGGGGCGGAGGGGG	GCCACUGCUCUCUCGCCGCCU	-	chr6	151391673	151391723	Negative 5
all_samples_roc_auc_ada_novel-mir-380690	UGGUGGGGUGGGGUGCCAAAGGAGCUGCCUCCUGCUCAGCGGCACCCCCCCCCCCACCUUU	UGGUGGGGUGGGGUGCCAAAG	GCGGCACCCCCCCCCCCACCUUU	-	chr8	140530303	140530363	Negative 5
all_samples_roc_auc_ada_novel-mir-38443	CAAAAGUAAUUGCGUUUUUUUAUUCCAUUAAAAGUAAUGACAAAAACUGCAAUGACUUUUGCA	CAAAAGUAAUUGCGUUUUUUU	AAAAACUGCAAUGACUUUUGCA	-	chr3	117416856	117416918	Negative 5
all_samples_roc_auc_ada_novel-mir-394183	GAGGGCAAAAAGUUGGGUGAAGAAAACUUGGCUCCAACUUUUUUUUUUCCU	GAGGGCAAAAAGUUGGGUGAAGA	UUGGCUCCAACUUUUUUUUUUCCU	-	chr22	41688430	41688480	Negative 5
all_samples_roc_auc_ada_novel-mir-398067	UUUACUUUUCUCAUUUUUUUAGACCUAAGGAUUGUCUUCGGUCUAUUAUGAGAAGAGUGAACC	UUUACUUUUCUCAUUUUUUUAGAC	CUAUUAUGAGAAGAGUGAACC	+	chr10	17684653	17684715	Negative 5
all_samples_roc_auc_ada_novel-mir-39826	AAUCAUUCAUUUCUCUUUUUUUUCUUUUAAAAAGAGAAAUGAAUGAUUGA	AAUCAUUCAUUUCUCUUUUUUU	AAAAAGAGAAAUGAAUGAUUGA	-	chr8	99563503	99563552	Negative 5
all_samples_roc_auc_ada_novel-mir-399277	AGAAAGAGAGGAGCCUCGGUAAUUUUUCAUGCCACCCAGGCAUCUUUUUUUCCCU	AGAAAGAGAGGAGCCUCGGUAA	ACCCAGGCAUCUUUUUUUCCCU	+	chr15	85692794	85692848	Negative 5
all_samples_roc_auc_ada_novel-mir-40265	GGUGGAAGGGAGGGACAUACAGCACCUCUGAGUGUUCCUUUUUUUUUUUUU	GGUGGAAGGGAGGGACAUACAG	GAGUGUUCCUUUUUUUUUUUUU	+	chr17	9820624	9820674	Negative 5
all_samples_roc_auc_ada_novel-mir-405509	CCGGGGGCCCCGCUGCGGCCGAGGCCAUGUUCCCGGUGUUUCCUUGCACGCUGCUGGCCCCCCCCU	CCGGGGGCCCCGCUGCGGCCGAGG	UUGCACGCUGCUGGCCCCCCCCU	+	chr16	29806676	29806741	Negative 5
all_samples_roc_auc_ada_novel-mir-40742	AAACGAUGGGGGAGGGGGCAGAGGAUACCCGUCGAAGCCCCCCCCUCCCCCAACAUUU	AAACGAUGGGGGAGGGGGCAGAGG	GCCCCCCCCUCCCCCAACAUUU	+	chr5	91380464	91380521	Negative 5
all_samples_roc_auc_ada_novel-mir-40849	UUAACAUGUUUUGUAUAUAUGAUUUUUAUAAAUCUAUUAAAAUGUGCCUUAAAU	UUAACAUGUUUUGUAUAUAUGAUU	UCUAUUAAAAUGUGCCUUAAAU	-	chr7	2721824	2721877	Negative 5
all_samples_roc_auc_ada_novel-mir-40863	GUUUUUAGGGUUUUUUUUUAUGAGGCAGCCUAGAGGGCUGUCCUUUGGAGUGGAAGACUGGGAAUUU	GUUUUUAGGGUUUUUUUUUAUGAGGC	CUUUGGAGUGGAAGACUGGGAAUUU	+	chr8	122835962	122836028	Negative 5
all_samples_roc_auc_ada_novel-mir-415475	UGGGGGGGGUAUGAGGGGAGGGGGAGGAAAGCUGACCCCUUGAUUGUCUUUUCCUACC	UGGGGGGGGUAUGAGGGGAGGGGG	CCCUUGAUUGUCUUUUCCUACC	-	chrX	154785160	154785217	Negative 5
all_samples_roc_auc_ada_novel-mir-419764	GGCCGGGGGGGGCGGGGCCUCGGGACUCCGCCCACGCCUCCGUCUCCUCCGCGCUCCG	GGCCGGGGGGGGCGGGGCC	CCUCCGUCUCCUCCGCGCUCCG	+	chr1	224183167	224183224	Negative 5
all_samples_roc_auc_ada_novel-mir-438121	UGGGGAUGGGGGGGGUGGUGGUGGUUCCUCCCAGCACCCUGACCCUGUUCCCUUU	UGGGGAUGGGGGGGGUGGUGG	AGCACCCUGACCCUGUUCCCUUU	-	chr17	79835528	79835582	Negative 5
all_samples_roc_auc_ada_novel-mir-438202	AGCAGCCACCCCCCCCUCCUUGGCUGGUGGAAUUCCUGAGCCUGAGGGGAGCAGGGGGUGGGGCUGU	AGCAGCCACCCCCCCCUCCUUGG	GGGGAGCAGGGGGUGGGGCUGU	-	chr1	27571560	27571626	Negative 5
all_samples_roc_auc_ada_novel-mir-44257	CCGGGUCGGGGAUGGGGAGGGGCGUGGCCGGAGCGCAAAGCCCCGCCCCUCCGCGCCCCCCCCCCGGAA	CCGGGUCGGGGAUGGGGAGGGGC	CCCUCCGCGCCCCCCCCCCGGAA	+	chr19	13151747	13151815	Negative 5
all_samples_roc_auc_ada_novel-mir-446162	GGGGGGGGGGGGGGCGCUCCAGGGGCCUGCUGCAUCCUCUGGCCCUCUGCCUCCCCACA	GGGGGGGGGGGGGGCGCUCCAGG	UCUGGCCCUCUGCCUCCCCACA	+	chr17	44314675	44314733	Negative 5
all_samples_roc_auc_ada_novel-mir-449183	AGGAAAAAAAGUUGCAUCAGUUAAUAAUAAUAAUUACCAAGACAGAUGUAGCUUUUAUCCAAU	AGGAAAAAAAGUUGCAUCAGUUA	ACAGAUGUAGCUUUUAUCCAAU	-	chr10	122434503	122434565	Negative 5
all_samples_roc_auc_ada_novel-mir-452218	AGAAGUUGCCCGUGUUUUUUUCGCUUUAUUUGUGACGAAACAUUCGCGGUGCACUUCUUU	AGAAGUUGCCCGUGUUUUUUUCG	AAACAUUCGCGGUGCACUUCUUU	+	chr14	101031996	101032055	Negative 5
all_samples_roc_auc_ada_novel-mir-452420	CCAACACCCCCCCCCCUCCCCCGCCGCAACCACCGCGCGCGCGCCCGGCGGGGGACAGUAGGAAGGGGGGCC	CCAACACCCCCCCCCCUCCCCCGCCG	GCGGGGGACAGUAGGAAGGGGGGCC	+	chr19	46746488	46746559	Negative 5
all_samples_roc_auc_ada_novel-mir-455018	GAGGAUCGCUGAGCCGGGGGGGGGGUCCAAGUUAGCCUGGGCGACAAAGUAACACCUCCUCCGGCAGCGCUCCCUUCCU	GAGGAUCGCUGAGCCGGGGGGGG	UCCUCCGGCAGCGCUCCCUUCCU	-	chr19	53333120	53333198	Negative 5
all_samples_roc_auc_ada_novel-mir-455076	UGGGGUCCACCUGUUUUUUUGUGCCUUACAGCUCGACAGAACAAUUGGCCCCCUCU	UGGGGUCCACCUGUUUUUUUGUG	CGACAGAACAAUUGGCCCCCUCU	-	chr1	155258930	155258985	Negative 5
all_samples_roc_auc_ada_novel-mir-455372	UUCUUUAAAUAAAUCCAAAAAAAAUGUGACUUCCCAUUGUUUUUGGUUUUGCUUAAGUGAUU	UUCUUUAAAUAAAUCCAAAAAAAA	GUUUUUGGUUUUGCUUAAGUGAUU	-	chr6	35573557	35573618	Negative 5
all_samples_roc_auc_ada_novel-mir-457115	AUCUGGGUGCUCUGUUUUUUUUAACUCUUCAUAAAUCAGUGGUAAAAACAAAGCAUCCAUAUGU	AUCUGGGUGCUCUGUUUUUUU	AAAAACAAAGCAUCCAUAUGU	+	chr4	153636711	153636774	Negative 5
all_samples_roc_auc_ada_novel-mir-458457	UUCCGUUCGUCUUCCUCCCUCCCGGCCUCUCCCGCCGACCGCGGGCGUGGUGGUGGGGGUGGGGGGGGGAGGGCGCGCGACCCC	UUCCGUUCGUCUUCCUCCCUCCCGG	GGGGGGGGGAGGGCGCGCGACCCC	+	chr22_KI270733v1_random	135349	135432	Negative 5
all_samples_roc_auc_ada_novel-mir-462682	UGCACAUCACCAGUUUUUUUGGAGACAGAGUUUCCAGCGGGGCUGGUAUGUGAUCCACA	UGCACAUCACCAGUUUUUUUGG	AGCGGGGCUGGUAUGUGAUCCACA	-	chr11	124724672	124724730	Negative 5
all_samples_roc_auc_ada_novel-mir-4631	ACUUUUUUUACUGUUAUGUUUUGUUUUUCAUGAUUUUGUAUAUUCUUCAGGACAAGCAGUGGGAAGAGCUC	ACUUUUUUUACUGUUAUGUUUUGU	AGGACAAGCAGUGGGAAGAGCUC	+	chr3	179358790	179358860	Negative 5
all_samples_roc_auc_ada_novel-mir-466401	UCCCUCUCUCUCCUGCUGGCUGCCUGUUCUAGGAAGCCAGCGCGGAGAGGGGGGGGAU	UCCCUCUCUCUCCUGCUGGCUG	GCCAGCGCGGAGAGGGGGGGGAU	+	chr5	134526125	134526182	Negative 5
all_samples_roc_auc_ada_novel-mir-470439	UGUUUUUGUUUUUUUAAAGUUAAAAAUUACAUGAUGCAGAGAUUCAGGUUUUCCUUUAAAUAAACAAAACAGC	UGUUUUUGUUUUUUUAAAGUUAAAAAU	UUUCCUUUAAAUAAACAAAACAGC	+	chr14	73932199	73932271	Negative 5
all_samples_roc_auc_ada_novel-mir-472977	ACUCAGAUGUUGUUUUUUUCUAGGUUCCUUCUGACCAAGGGGACAUGGCUCUGAAGAUG	ACUCAGAUGUUGUUUUUUUCUAG	AGGGGACAUGGCUCUGAAGAUG	+	chr17	57006150	57006208	Negative 5
all_samples_roc_auc_ada_novel-mir-474238	AAUUUUUUUGCCAAGUCCUAAGUUGAUAGCUUAAAGUAAAAAGUGAAAAUUAUAGUUUCAUUAGGACUUGGUGUAAAGAAAUCCC	AAUUUUUUUGCCAAGUCCUAAGU	UUAGGACUUGGUGUAAAGAAAUCCC	-	chr6	85611533	85611617	Negative 5
all_samples_roc_auc_ada_novel-mir-477636	CGACGGAGGGAGGGGGGGGAGGGCGGGGGGAAGGAGCCCUGUGUGUGUCUCUCUCUCGUUCCGUCUCU	CGACGGAGGGAGGGGGGGG	UCUCUCUCGUUCCGUCUCU	-	chr5	36876786	36876853	Negative 5
all_samples_roc_auc_ada_novel-mir-47852	CAUAUCCAUUUUUUUUUUCUCAUGAAGAUACAUUUAUUAAGGUAGGAAGACAGGAUAUGUU	CAUAUCCAUUUUUUUUUUCUCAUG	UUAAGGUAGGAAGACAGGAUAUGUU	-	chr1	230899225	230899285	Negative 5
all_samples_roc_auc_ada_novel-mir-480024	GGGGGGGGGGGGGGGCGGAGCUUCUGACUGACAGCUCACGCCCGCCCGUCCCUUCU	GGGGGGGGGGGGGGGCGGAGCU	CUCACGCCCGCCCGUCCCUUCU	-	chrX	54530108	54530163	Negative 5
all_samples_roc_auc_ada_novel-mir-480669	UCUUUUAAAUUUUUUUAGAUGAUGCCACACGGGUCAUUUUAAAAGGUAAUGAAGACU	UCUUUUAAAUUUUUUUAGAUGAU	CAUUUUAAAAGGUAAUGAAGACU	+	chr2	119956998	119957054	Negative 5
all_samples_roc_auc_ada_novel-mir-485299	AAAAAAAAAGACCGCCAGGGCUUUUCCGAGGUUUUUUGUUUGAGCCCUGGCGGUCUUUUUUUUUUU	AAAAAAAAAGACCGCCAGGGC	CCUGGCGGUCUUUUUUUUUUU	-	chr18	656876	656941	Negative 5
all_samples_roc_auc_ada_novel-mir-490922	GAGCUUUGUUUUUUUCAGGGAAAUUUUGAAUAUUUUCCUGAAGAACAAAGUUCAG	GAGCUUUGUUUUUUUCAGGGAAA	UUCCUGAAGAACAAAGUUCAG	-	chr9	122078869	122078923	Negative 5
all_samples_roc_auc_ada_novel-mir-501097	GGGGGGGGCCUGGGAUGCAGCCAGUGCUCAGUACACAGCCACUCACUGGCUCUGCUCCUCCCCCCAUU	GGGGGGGGCCUGGGAUGCAGCCAGUG	CUGGCUCUGCUCCUCCCCCCAUU	-	chr11	76626391	76626458	Negative 5
all_samples_roc_auc_ada_novel-mir-512909	UUUCCUGUGUAAUCUUAUGAGUUUAACCUUAUGCACUUAAAAGUAUUAUUCUGAAAUC	UUUCCUGUGUAAUCUUAUGAGU	UUAAAAGUAUUAUUCUGAAAUC	+	chr18	10243975	10244032	Negative 5
all_samples_roc_auc_ada_novel-mir-514394	AAACGAGACAAAACACUUCUGACUUUUAACAGAAAAGUGUCCUGUGGUGUUUUUUUUCUUUUG	AAACGAGACAAAACACUUCUGAC	CCUGUGGUGUUUUUUUUCUUUUG	+	chr19	975904	975966	Negative 5
all_samples_roc_auc_ada_novel-mir-516047	GUGGGGGGGGCCUGGGCCAAGGCCAGAGCCGGGACAGCCCCCAGGUGUGGUCGGGCCUGGACCUUCCCUACUG	GUGGGGGGGGCCUGGGCCAAGGCC	UCGGGCCUGGACCUUCCCUACUG	+	chr4	1549305	1549377	Negative 5
all_samples_roc_auc_ada_novel-mir-518400	UGGGGAAAAAAGACAAUAGUUGGGUUUGAAAGAAAUCUUAACUGUUUUUUUCCCCUAC	UGGGGAAAAAAGACAAUAGUUGGGU	UUAACUGUUUUUUUCCCCUAC	+	chr17	50743639	50743696	Negative 5
all_samples_roc_auc_ada_novel-mir-523368	AACAGAAUAAGAACCUGUGUCUUAAGAAAAGAAAAAAAAAAGGCAGGGGUUCUUUUUUUCUGUUUGC	AACAGAAUAAGAACCUGUGUCU	GCAGGGGUUCUUUUUUUCUGUUUGC	+	chr12	6522564	6522630	Negative 5
all_samples_roc_auc_ada_novel-mir-5245	GUGAGGGUGAAAGAGGAGAUAAAGAAAAAAAAGGGUCAACUUGUAACUUUGCCUUUUCUUUUCUUUUCUUUUCUUUUUUUUGCCCUCAGUA	GUGAGGGUGAAAGAGGAGAUAAAGA	UUUUCUUUUCUUUUUUUUGCCCUCAGUA	-	chr17	8623496	8623586	Negative 5
all_samples_roc_auc_ada_novel-mir-5246	UUUGUUUUCUUUUUUUUUUUCCCUUCUUAACUCCCUGUUUAAUUUGUGGUGAGGGUGAAAGAGGAGAUAAAGA	UUUGUUUUCUUUUUUUUUUUCCCU	GUGAGGGUGAAAGAGGAGAUAAAGA	-	chr17	8623562	8623634	Negative 5
all_samples_roc_auc_ada_novel-mir-525911	CGCGGGCUUUGCCGCCGCCGCCGCCGCCUUUGCGGCCGCCGCCGCCGCUGGUGGGGGAGACGCGGGGUUGGGGGGGGAGGAGGGCGCGCGUG	CGCGGGCUUUGCCGCCGCCGCCGCCGCC	UUGGGGGGGGAGGAGGGCGCGCGUG	-	chr1	234609570	234609661	Negative 5
all_samples_roc_auc_ada_novel-mir-526382	CCUCUUUUUUUCCUAAGCUGUUAAAUUGUGAGAAAUAGAAUCCAAACUUGAAAUAGCUUAGACAAGAAAAGAGAAA	CCUCUUUUUUUCCUAAGCUGU	AGCUUAGACAAGAAAAGAGAAA	+	chr8	144829826	144829901	Negative 5
all_samples_roc_auc_ada_novel-mir-526601	UGUUGUACUUUUUUUUUUGUUCGUUGCAUUUUUAGGAACAAAAAAAAAAGCCCAACCCUU	UGUUGUACUUUUUUUUUUGUU	ACAAAAAAAAAAGCCCAACCCUU	-	chr13	49996427	49996486	Negative 5
all_samples_roc_auc_ada_novel-mir-5285	GAUAUUAAAACGAGACAAAACACUUCUGACUUUUAACAGAAAAGUGUCCUGUGGUGUUUUUUUUCUUUUGGCGUCUC	GAUAUUAAAACGAGACAAAACACU	UGUUUUUUUUCUUUUGGCGUCUC	+	chr19	975897	975973	Negative 5
all_samples_roc_auc_ada_novel-mir-530338	UCGGGAAAAUGUCUGUCAGGUGUGGUCACAUUCGUCAGGCUUUUUUUCUGAGA	UCGGGAAAAUGUCUGUCAGGUG	UUCGUCAGGCUUUUUUUCUGAGA	+	chr8	8964609	8964661	Negative 5
all_samples_roc_auc_ada_novel-mir-536546	GGUGGGGGGGCGGGGGGGGGGCUUGCCGAAAUGACCUGGGUGUCUGCCCCUCCGGUCUGAUCUUCUCCCUUGGCUGGCCCCUGC	GGUGGGGGGGCGGGGGGGGGGCUU	UCUUCUCCCUUGGCUGGCCCCUGC	+	chr17	7406643	7406726	Negative 5
all_samples_roc_auc_ada_novel-mir-541477	UUGGGGGGGGAGGAGGGCGCGCGUGGUGCCGGUGGGGGGCGGCGGCGGCGCCCCCUCCUCCUCCUCCGCC	UUGGGGGGGGAGGAGGGCG	CCCUCCUCCUCCUCCGCC	-	chr1	234609525	234609594	Negative 5
all_samples_roc_auc_ada_novel-mir-541670	AGCCCGCGACCGCGCCUUCUCCUCCGCCGGUCCCAUACGGUAGGCGGCGGGGGGGGCGCGACAGGGCUUG	AGCCCGCGACCGCGCCUUCUCCUCCG	GCGGGGGGGGCGCGACAGGGCUUG	-	chr3	16513411	16513480	Negative 5
all_samples_roc_auc_ada_novel-mir-543757	CCAGAAGUCAAAAAAAUCAAGGUGUCAGCAGCCUAGAGUUUUUGACUUCUGGCC	CCAGAAGUCAAAAAAAUCAAGG	UAGAGUUUUUGACUUCUGGCC	+	chr6	135514772	135514825	Negative 5
all_samples_roc_auc_ada_novel-mir-544442	GGCUGUUUUUUUCCUCAAUUCUAAGAGUAUUCCCCAGUAAGGCUAUCUGGGGAAUACUCUUAGAAUUGAGGAAAAAAACAACCCU	GGCUGUUUUUUUCCUCAAUUC	AUUGAGGAAAAAAACAACCCU	-	chr3	170140149	170140233	Negative 5
all_samples_roc_auc_ada_novel-mir-545587	CCGGGAGGGGGGGGGGAAAGGGCCCGGAUCCUCCUUCUCCCCCUCCUCCUCCUCCCCCUCCUCUCA	CCGGGAGGGGGGGGGGAAAGGGC	CCUCCUCCUCCUCCCCCUCCUCUCA	-	chr1	224434522	224434587	Negative 5
all_samples_roc_auc_ada_novel-mir-547634	UAUAAAAUGAUCUACAGGUUUCAAUUCAACCUGUUUCUAGGUUUUUUUGUAAA	UAUAAAAUGAUCUACAGGUUU	ACCUGUUUCUAGGUUUUUUUGUAAA	+	chr13	28678363	28678415	Negative 5
all_samples_roc_auc_ada_novel-mir-552531	CUUUUUUUUUUCCCCUGUCCGUUUCUCCCACUUCCUCCCCGGUCGUGGGAGAGGUCCGGCGGGGGACAGGGAAGGGGGA	CUUUUUUUUUUCCCCUGUCCGU	CGGCGGGGGACAGGGAAGGGGGA	+	chr19	4067839	4067917	Negative 5
all_samples_roc_auc_ada_novel-mir-554842	UUUUGUAGUGUAAGUAUGUCCCAAAUACUGCAUAGGACAUUCUUAUGCUAAAAAAAA	UUUUGUAGUGUAAGUAUGUCCCAA	AGGACAUUCUUAUGCUAAAAAAAA	-	chr7	3026830	3026886	Negative 5
all_samples_roc_auc_ada_novel-mir-556030	GGUGGGGGGGGAGCAGGGAAGUGCAGAGGUGUUCGCGGAAAGCUCUGCACCCCGAUUGUUGCUAGCUCCAUCUC	GGUGGGGGGGGAGCAGGGAAGUG	CCCCGAUUGUUGCUAGCUCCAUCUC	-	chr5	132496581	132496654	Negative 5
all_samples_roc_auc_ada_novel-mir-560816	UAGAAAUCUGACAAAAGGGUGCCUUUUUAACUGAUACUUUUCCCCAGCGCUUUUUUUGCUCGAUUUCUGUU	UAGAAAUCUGACAAAAGGGUGCC	CGCUUUUUUUGCUCGAUUUCUGUU	+	chr18	62717803	62717873	Negative 5
all_samples_roc_auc_ada_novel-mir-562654	UAGCAGGCCCAGUUUUUUUAACCUGUGAGAAAACAGGUGAAAUUAGAGAACUGGCCUGGUACU	UAGCAGGCCCAGUUUUUUUAA	UAGAGAACUGGCCUGGUACU	-	chr10	117300117	117300179	Negative 5
all_samples_roc_auc_ada_novel-mir-563315	CUAGCAAGCCCAUUUUAAAAAAAUGUUCUUUUUCCUUGUUUUAAAGUGCUAUGCUAAUU	CUAGCAAGCCCAUUUUAAAAAAAUG	UUGUUUUAAAGUGCUAUGCUAAUU	+	chr7	111256143	111256201	Negative 5
all_samples_roc_auc_ada_novel-mir-564940	GCAGAACUACCUUUUUUUUUUUUUUUAAUGGUAUUACAUUUUGCAAAUGGAGAGGUAGACUCUGAUU	GCAGAACUACCUUUUUUUUUUUUU	GCAAAUGGAGAGGUAGACUCUGAUU	+	chr11	65507448	65507514	Negative 5
all_samples_roc_auc_ada_novel-mir-565231	CCGCCCCCCGGCCCAGUUCCCCACCUAGGGGCCCUGGCCCAGCUCGGGCUGACAGGUGAGGGGAACGGGGGGGGGUCGGG	CCGCCCCCCGGCCCAGUUCCCCA	GGGAACGGGGGGGGGUCGGG	+	chr16	30669587	30669666	Negative 5
all_samples_roc_auc_ada_novel-mir-565392	CUGUUUUUUUGCUACUUAUUGUUUCAGAUUGUGAGAACAGUGAAACAGCAACAAAAGAGGG	CUGUUUUUUUGCUACUUAUUGUU	CAGUGAAACAGCAACAAAAGAGGG	+	chr18	35245235	35245295	Negative 5
all_samples_roc_auc_ada_novel-mir-566168	GGUGACACAAUUUUUUUUUUUUCCUUUUUGGUUGAGGGAGGGGGACAGGGACUGUGUAUCUU	GGUGACACAAUUUUUUUUUUUUCC	AGGGGGACAGGGACUGUGUAUCUU	+	chr9	130844482	130844543	Negative 5
all_samples_roc_auc_ada_novel-mir-566233	UUGCAAAGUUUUUUUUUAAAGACAUUAUAUUUGUUACCUUUUAAAGACUGCUUUGUAAAC	UUGCAAAGUUUUUUUUUAAAGACA	CUUUUAAAGACUGCUUUGUAAAC	-	chr9	91267195	91267254	Negative 5
all_samples_roc_auc_ada_novel-mir-571493	UGCAGCAGUUUUUUUCUGGUUUCCAAGCACCAUUAGCUGGAGGAGAGAGGGACUGUCUGCACU	UGCAGCAGUUUUUUUCUGGUUUCC	AGGAGAGAGGGACUGUCUGCACU	+	chr16	67125797	67125859	Negative 5
all_samples_roc_auc_ada_novel-mir-57461	UGGCAUUAGUGGGACUUUUUUUUUUUUUUUUUUUAAUGUUAAAAGUCCCACUAAUGCCAGC	UGGCAUUAGUGGGACUUUUUUUUU	GUUAAAAGUCCCACUAAUGCCAGC	-	chr3	185253210	185253270	Negative 5
all_samples_roc_auc_ada_novel-mir-581124	CAAAAGUUAUUGGGGUUUUUUUCAUUACUUGGCAUUUGCAUUACAAUGGCAAAAACUGUGAUUAUUUUUGCA	CAAAAGUUAUUGGGGUUUUUUU	AAAAACUGUGAUUAUUUUUGCA	-	chr2	192257457	192257528	Negative 5
all_samples_roc_auc_ada_novel-mir-581891	GGGCGGGGGGGGAGGGGGUUGGCCCGCGAGGGUGUGCGCAGGCACAGACCCGGGUCCUGUCCCCGCCGCCCCCUCCUCUG	GGGCGGGGGGGGAGGGGGUUG	GUCCCCGCCGCCCCCUCCUCUG	-	chr21	10521214	10521293	Negative 5
all_samples_roc_auc_ada_novel-mir-581905	GCGGGGGGGGCGGGGGGGGCCGCGAGGGUGUGCGCAGGCGCAGACCCGGGUCCCGUCCCCGCCGCCCCCUCCUCUG	GCGGGGGGGGCGGGGGGGGCCG	GUCCCCGCCGCCCCCUCCUCUG	+	chr22	38399178	38399253	Negative 5
all_samples_roc_auc_ada_novel-mir-589985	CGGUGGGGGGGGCAGUCCCGGUUUCGGCCAUCGCUGGGGUGGGCUCGGAGCGGCCGCACCGGGCAGCAACCCCACUCCC	CGGUGGGGGGGGCAGUCCCGGUUU	ACCGGGCAGCAACCCCACUCCC	-	chr14	23285995	23286073	Negative 5
all_samples_roc_auc_ada_novel-mir-59155	CUUAGUAUUUUUUUUUGUUUUUUGGGGGGGACCCCCCAAAAACAAAAAAAUACUAAGGA	CUUAGUAUUUUUUUUUGUUUUUUG	AAAAACAAAAAAAUACUAAGGA	+	chrX	77939858	77939916	Negative 5
all_samples_roc_auc_ada_novel-mir-593761	CGCCCGGCUGGUGGUUUUUUUUUUUUUUUUAAUAAUAGUAAGAACCUGCGGCCGGGCGCA	CGCCCGGCUGGUGGUUUUUUUU	UAAGAACCUGCGGCCGGGCGCA	-	chr8	38372785	38372844	Negative 5
all_samples_roc_auc_ada_novel-mir-594081	GGGGGGGGUGCAGGAGGGGGGUCCCUUCCGAUCCUCCCUCCUGACGCCCCCCCCAG	GGGGGGGGUGCAGGAGGGGGG	UCCCUCCUGACGCCCCCCCCAG	-	chr17	48544939	48544994	Negative 5
all_samples_roc_auc_ada_novel-mir-597092	UGAAGCAAAGGCUGGUUUAAUAGCAAAGUAAUUGACCAGACUUUUUUUUCACU	UGAAGCAAAGGCUGGUUUAAU	UGACCAGACUUUUUUUUCACU	-	chr8	25419995	25420047	Negative 5
all_samples_roc_auc_ada_novel-mir-601938	CCCAUGUACUUUUUUUCAUGCAUUUGAAGUCUGAAUUCUGAGAAAGGGUCCAUAGGCU	CCCAUGUACUUUUUUUCAUGCAU	UCUGAGAAAGGGUCCAUAGGCU	+	chr21	38984753	38984810	Negative 5
all_samples_roc_auc_ada_novel-mir-60782	GGGGUUCUGGGGGGGGGGGUGCAGGCAGAAGGCCGCCAUGCCUCCCUCCCCCUUUCCACCCCAG	GGGGUUCUGGGGGGGGGGGUGCA	CCUCCCUCCCCCUUUCCACCCCAG	+	chr19	1211453	1211516	Negative 5
all_samples_roc_auc_ada_novel-mir-608323	AAUGUAUGGGAAGUCCUUAUCUUAAUGGAAUAUUGUCGAGGUAAGUAUUUUUUUGCAUUUG	AAUGUAUGGGAAGUCCUUAUCUUAA	GAGGUAAGUAUUUUUUUGCAUUUG	+	chr4	78833648	78833708	Negative 5
all_samples_roc_auc_ada_novel-mir-608964	AGAGAAAAUGGAGGUCCCCAGUCUAGGUAGGAAGCUGAUUGGAUGAGGACUUCUUUUUUUCCGA	AGAGAAAAUGGAGGUCCCCAGUC	AUGAGGACUUCUUUUUUUCCGA	+	chr17	40279579	40279642	Negative 5
all_samples_roc_auc_ada_novel-mir-609471	CAGAGUUGUCUUUAUAUGUGAAUUAAGUUAUAUUAAAUUUUAAUCUAUAGUAAAAACAUAGUCCUGGA	CAGAGUUGUCUUUAUAUGUGAA	UAUAGUAAAAACAUAGUCCUGGA	+	chr3	52214237	52214304	Negative 5
all_samples_roc_auc_ada_novel-mir-609481	GAAGAGACAAAAGACGCACUUGCCUCAGACUUUGGCUACUUACUGUGUGUCUUUUUUUUCUUUUU	GAAGAGACAAAAGACGCACUUG	UGUGUGUCUUUUUUUUCUUUUU	-	chr3	139649402	139649466	Negative 5
all_samples_roc_auc_ada_novel-mir-609822	GGGGGGGGAGGGGGGAAUUGUUCUACUACGCAUGCGCACCGGGGAUGGCGACAGGGCCUCUUUCUUUGCUUCUCUC	GGGGGGGGAGGGGGGAAUUGUUCUA	GGGCCUCUUUCUUUGCUUCUCUC	-	chr9	6008434	6008509	Negative 5
all_samples_roc_auc_ada_novel-mir-612853	CGGGGCAUGGAGGAGGAAGAAAGGCAUUAAAUUUUUUUUUUUUGCUUCUGCACCCCAU	CGGGGCAUGGAGGAGGAAGAAAGG	UUUUUUUUUGCUUCUGCACCCCAU	+	chr7	7183471	7183528	Negative 5
all_samples_roc_auc_ada_novel-mir-615186	AAAAAAACAUAAAUGUGGAGAUAUAUAUUAUAUAUACACAUUAUAUAUACAUAUUAUAGAUAAUAUAUAUCCACAUUUAUGAUUUUUAAU	AAAAAAACAUAAAUGUGGAGAU	AUCCACAUUUAUGAUUUUUAAU	-	chr6	98873308	98873397	Negative 5
all_samples_roc_auc_ada_novel-mir-61541	GGGGGGGGGGGUGCGGCGAGGGUGGUCUCCAGGGUACUGACCUGCUCCGUGUCUUGCAGAGAGCGCCUGCUCGCUGUGCCCCCGGGUUAUG	GGGGGGGGGGGUGCGGCGAGGG	CUCGCUGUGCCCCCGGGUUAUG	-	chr17	81923183	81923273	Negative 5
all_samples_roc_auc_ada_novel-mir-625370	UUGUUAGUUUUUUUGGUUUCUGUUCCACUGACAUAGAUUGUGGCCAGAAUCUUAACAAAU	UUGUUAGUUUUUUUGGUUUCUG	GUGGCCAGAAUCUUAACAAAU	-	chr4	39975770	39975829	Negative 5
all_samples_roc_auc_ada_novel-mir-62662	CGCCUUUUUCCCCCUCAAUGGGAAAUAACAGGUUUCGUUAUUUUCAUUGGAAAAAAAGGCAGA	CGCCUUUUUCCCCCUCAAUGGGAAAU	UUUCAUUGGAAAAAAAGGCAGA	-	chr10	125819748	125819810	Negative 5
all_samples_roc_auc_ada_novel-mir-632781	UUUCUAGUGUAAGUAUGUCCCAAAUAUUUCAUGGGACAUACUUACACUAAAAAAA	UUUCUAGUGUAAGUAUGUCCC	GACAUACUUACACUAAAAAAA	+	chr20	33263257	33263311	Negative 5
all_samples_roc_auc_ada_novel-mir-632999	CUCCUGGUGCCUGCAGAAAAAAAGACACAAAGCAAUGUCAUUCUCUGUCCCCAGGAGCA	CUCCUGGUGCCUGCAGAAAAAAAGACA	UCAUUCUCUGUCCCCAGGAGCA	+	chr7	149210531	149210589	Negative 5
all_samples_roc_auc_ada_novel-mir-639351	AUAAUUUUUAUUCUCGGUGCCAUUCAUAUGGCACUGAGAAAAAAAUUACAA	AUAAUUUUUAUUCUCGGUGCCA	GCACUGAGAAAAAAAUUACAA	+	chr7	149499996	149500046	Negative 5
all_samples_roc_auc_ada_novel-mir-651622	UUAGGAAAGAGAAGGGGGUUAGGUUUGUAAGAUCUCAUAUCAGUCUGAUUCUUAUUUUUUUGUAGAU	UUAGGAAAGAGAAGGGGGUUAGGUU	UCUGAUUCUUAUUUUUUUGUAGAU	+	chr1	149846021	149846087	Negative 5
all_samples_roc_auc_ada_novel-mir-65348	UUGGGAAGAACAGGGCCUCAGACAGCUUGGCAGGAACCUGAGGCCCUGUUUUUUUCCAGU	UUGGGAAGAACAGGGCCUCAGA	UGAGGCCCUGUUUUUUUCCAGU	+	chr14	75823461	75823520	Negative 5
all_samples_roc_auc_ada_novel-mir-656496	GCUCCUUCCCCCUUAAUUUUUUUCUGCCUGUUAGAGUGAAGAACCAAGGUGGAAGGGGAGG	GCUCCUUCCCCCUUAAUUUUUUUC	GAAGAACCAAGGUGGAAGGGGAGG	-	chr15	63616170	63616230	Negative 5
all_samples_roc_auc_ada_novel-mir-658697	GCCCCUCCUCAGCUCUUACCCUCUUCUGCCGGAGGAGGGGGGGGGCCGAGGGGGUGG	GCCCCUCCUCAGCUCUUACCCU	GGGGGGGGCCGAGGGGGUGG	+	chr3	179148135	179148191	Negative 5
all_samples_roc_auc_ada_novel-mir-663511	AAUGUAUGGGAUUUUUUUUCUCUAAGUUCUAUUCUCACAAAAGAUAGUACGUGGAUGAGGAGGAUAUAUUAC	AAUGUAUGGGAUUUUUUUUCUCUAAGUUC	ACGUGGAUGAGGAGGAUAUAUUAC	+	chr4	118709715	118709786	Negative 5
all_samples_roc_auc_ada_novel-mir-663543	AGAAAUGGACAUCUGUAGCAUGUUAUGACAAUGAUGUGCCACGGAUGUCCAUUUUUUU	AGAAAUGGACAUCUGUAGCAUG	UGCCACGGAUGUCCAUUUUUUU	-	chr4	87209291	87209348	Negative 5
all_samples_roc_auc_ada_novel-mir-665774	CCCGUCCGUUCUGUCCUUUCCGAGGCGCUUCCGCUGUGGUGGGAGGUUUGGGGGGGGGUAGAGGGGAAGGGGG	CCCGUCCGUUCUGUCCUUUCCGAG	GGGGGGGGGUAGAGGGGAAGGGGG	+	chr4	139083133	139083205	Negative 5
all_samples_roc_auc_ada_novel-mir-667897	GAGGACAAACUGCAUGCUGCUUUAGAUUACUCAGUUCUUUUUAGCAACAGUUUUUUUCAG	GAGGACAAACUGCAUGCUGCUUUA	UUUUAGCAACAGUUUUUUUCAG	-	chr6	137224982	137225041	Negative 5
all_samples_roc_auc_ada_novel-mir-669379	CGCCGGCGGGCCGCCCCCCCCUCCACGCGCCCCGCGCGCGCGGGAGGGCGCGUGCCCCGCCGCGCGCC	CGCCGGCGGGCCGCCCCCCCC	GAGGGCGCGUGCCCCGCCGCGCGCC	+	chr21	8218657	8218724	Negative 5
all_samples_roc_auc_ada_novel-mir-669440	CGCCGGCGGGCCGCCCCCCCCCUCCACGCGCCCCGCGCGCGCGGGAGGGCGCGUGCCCCGCCGCGCGCC	CGCCGGCGGGCCGCCCCCCCC	AGGGCGCGUGCCCCGCCGCGCGCC	+	chr21	8401695	8401763	Negative 5
all_samples_roc_auc_ada_novel-mir-675384	CGGGGGGUGGGGGGGGGGCGCGGAGCCGGGCUCCGGGCCGGCCGGGCUCCGCGCCUGUCAAACCCCUCAUU	CGGGGGGUGGGGGGGGGGCGCGGAGCC	CUCCGCGCCUGUCAAACCCCUCAUU	-	chr3	51967443	51967513	Negative 5
all_samples_roc_auc_ada_novel-mir-676273	UUUUUUUUUGUAGUGUGAAGUUUUAACUUGGAGACCCAGAAUUCAAACUUGAAACUGUAGAAGAGAGGA	UUUUUUUUUGUAGUGUGAAGUUUU	AACUUGAAACUGUAGAAGAGAGGA	-	chr15	77388747	77388815	Negative 5
all_samples_roc_auc_ada_novel-mir-676752	GGGAAAAAAAAAAGGAUUUGUCUUGUAGCCAGGAUAUUGUUUUAAAGAAAAUCCUUUUUGUUUUUCCAG	GGGAAAAAAAAAAGGAUUUGUC	AAAAUCCUUUUUGUUUUUCCAG	+	chr9	111932101	111932169	Negative 5
all_samples_roc_auc_ada_novel-mir-682788	AGUGUCAAAUGAAGGGCUGAUCACGAAAUAGCGCAUUAGCUCUUUUUUUGAAAACUUG	AGUGUCAAAUGAAGGGCUGAU	UAGCUCUUUUUUUGAAAACUUG	-	chr1	149887410	149887467	Negative 5
all_samples_roc_auc_ada_novel-mir-686791	UGGGGCUGGAGAAUUUUUUUUGUAGGGGGAAGUAAGAAGGAUUUUUCAGUCUUAUU	UGGGGCUGGAGAAUUUUUUUU	GAAGGAUUUUUCAGUCUUAUU	-	chr1	209113076	209113131	Negative 5
all_samples_roc_auc_ada_novel-mir-692122	UAAAAGUAAUUGCAUUUUUUUGUCAUUAUAAGUAACGGCAAAAACUGUGAUUUCUUUUGCA	UAAAAGUAAUUGCAUUUUUUUGU	AAAAACUGUGAUUUCUUUUGCA	-	chr20	56198560	56198620	Negative 5
all_samples_roc_auc_ada_novel-mir-71397	CCUGAAUAUUUUUUUCUUCAUAGUGGCAGCUCUCGCCGUCGGGAUUACUAUGACAGAGGAUAUGAUCGGGGC	CCUGAAUAUUUUUUUCUUCAUAG	AUGACAGAGGAUAUGAUCGGGGC	-	chr3	185921139	185921210	Negative 5
all_samples_roc_auc_ada_novel-mir-7197	AAAAAAAAAAAAAAAAAAAAAAAAAAGACCGCCAGGGCUUUUCCGAGGUUUUUUGUUUGAGCCCUGGCGGUCUUUUUUUUUUUUUUUUGA	AAAAAAAAAAAAAAAAAAAAAAAA	GCGGUCUUUUUUUUUUUUUUUUGA	-	chr18	656869	656958	Negative 5
all_samples_roc_auc_ada_novel-mir-73411	CCUGGGCUCAAGUCUAGACUCCUUUGUCACCUCUGCACAGGUCUUUUUUUGGCCCAGCU	CCUGGGCUCAAGUCUAGACUCCU	AGGUCUUUUUUUGGCCCAGCU	-	chr19	48616417	48616475	Negative 5
all_samples_roc_auc_ada_novel-mir-7537	CCAUUUUUUUCCCUGUUUUACAAAUGACUCAUUUGUAAAAUAGGGAACAAAAUGAGC	CCAUUUUUUUCCCUGUUUUACAAAU	UUGUAAAAUAGGGAACAAAAUGAGC	+	chr3	31548375	31548431	Negative 5
all_samples_roc_auc_ada_novel-mir-81367	GUUGUGCAGCCUUUUUUUGUUGUUUUUGUAAAGAAUGUUUCAAAGACAAAAGCAGGCUGCCUCUGA	GUUGUGCAGCCUUUUUUUGUUGUUUUUG	AAGACAAAAGCAGGCUGCCUCUGA	+	chr22	41290626	41290691	Negative 5
all_samples_roc_auc_ada_novel-mir-82092	UCGGGAAAAUGUCUGUCAGGUGUGGUCACAUUCGUCAGGCUUUUUUUCUGAGA	UCGGGAAAAUGUCUGUCAGGUGUG	CAUUCGUCAGGCUUUUUUUCUGAGA	+	chr8	8964609	8964661	Negative 5
all_samples_roc_auc_ada_novel-mir-85994	CGUGGGGGCGCUGGGGGGGGACUGGGGUGGGCUUUUAAUUUCCUCCCCUCGCUGGUUUCUAUGAG	CGUGGGGGCGCUGGGGGGGGACU	UCCUCCCCUCGCUGGUUUCUAUGAG	-	chr19	4047292	4047356	Negative 5
all_samples_roc_auc_ada_novel-mir-90354	GAAAAAAUGGCAUUCUUGGAUAGAAAGCUUCACUGUUAUAAGAUGCCUUUUUUUUCUU	GAAAAAAUGGCAUUCUUGGAUA	UUAUAAGAUGCCUUUUUUUUCUU	+	chr2	71386802	71386859	Negative 5
all_samples_roc_auc_ada_novel-mir-9153	CGGGAGGGAGAGCUGGGAGGCGGUCGGUUCUGAGUCAUCCCAGCCUAUGUCACUUCUCAGAAACCUCCGCCACCCCCCCCCCCAUCCCGGC	CGGGAGGGAGAGCUGGGAGGCG	CCACCCCCCCCCCCAUCCCGGC	+	chr19	1253350	1253440	Negative 5
all_samples_acc_ada_novel-mir-111214	AAUAGUUGGAGGGGAAAAAAAACUGUGUCUUUAUUGAACAUGUACAGAUUUUUCCCCCCUUGUCAUUAC	AAUAGUUGGAGGGGAAAAAAAACUGUG	CAGAUUUUUCCCCCCUUGUCAUUAC	-	chr7	105140110	105140178	Negative 5
all_samples_acc_ada_novel-mir-116235	UUUCAAGAGAACAGACAUCCCUGCCAGCCUUGACGUCUAAUGCUUUGGGGUGAGGGGGGAGUGUUUUUGGUUUUUUUGAGACA	UUUCAAGAGAACAGACAUCCCU	GGAGUGUUUUUGGUUUUUUUGAGACA	+	chr1	148402018	148402100	Negative 5
all_samples_acc_ada_novel-mir-116279	UUUCAAGAGAACAGACAUCCCUGCCAGCCUUGAUGUCUAAUGCUUUGGGGUGAGGGGGGAGUGUUUUUGGUUUUUUUGAGACA	UUUCAAGAGAACAGACAUCCCU	GGAGUGUUUUUGGUUUUUUUGAGACA	-	chr1	149635699	149635781	Negative 5
all_samples_acc_ada_novel-mir-127360	AAGGGGUAAAAUUCAUGUUGGUUGCAAUUAAUACAUUUACCAACAUGCCUCUUUUUUUACCCCACCC	AAGGGGUAAAAUUCAUGUUGGU	CAACAUGCCUCUUUUUUUACCCCACCC	-	chr11	85973138	85973204	Negative 5
all_samples_acc_ada_novel-mir-13946	UUGUUUUUCUUGUUUGUUUUUUUGCUUUUAAAGAAAACUGUGUGGUAAAGAAAGAAAUGGUGAGAACUGAA	UUGUUUUUCUUGUUUGUUUUUUU	AGAAAGAAAUGGUGAGAACUGAA	+	chr2	63418963	63419033	Negative 5
all_samples_acc_ada_novel-mir-140379	GCGGGCGGGGCCGAGCGGGGCGCGCGCCUCCACCGCCCAACGAUCACCACCCCCCCCGACCCCGCCCCGCCG	GCGGGCGGGGCCGAGCGGGGCGCG	CACCCCCCCCGACCCCGCCCCGCCG	-	chr9	96418745	96418816	Negative 5
all_samples_acc_ada_novel-mir-152443	GCUCCCUCUCUCUCCUGCUGGCUGCCUGUUCUAGGAAGCCAGCGCGGAGAGGGGGGGGAUGCAC	GCUCCCUCUCUCUCCUGCUGGCU	CCAGCGCGGAGAGGGGGGGGAUGCAC	+	chr5	134526123	134526186	Negative 5
all_samples_acc_ada_novel-mir-156037	CUCCUGGAGGAAAGAAGCGACUGCGUUUCGCAGUGCUGACUUUUUUUUACAGUGUGAGCU	CUCCUGGAGGAAAGAAGCGACUG	GUGCUGACUUUUUUUUACAGUGUGAGCU	+	chr2	127811327	127811386	Negative 5
all_samples_acc_ada_novel-mir-19841	UGUAUUUGGUUUUUUUUUCCCUUUAGAUAUUAGGAUCAAGGAAGAAGAACCUGAUCCUGA	UGUAUUUGGUUUUUUUUUCCCU	AGGAAGAAGAACCUGAUCCUGA	-	chr2	173918752	173918811	Negative 5
all_samples_acc_ada_novel-mir-20154	UGGUGGGGUGGGGUGCCAAAGGAGCUGCCUCCUGCUCAGCGGCACCCCCCCCCCCACCUUU	UGGUGGGGUGGGGUGCCAAAGG	AGCGGCACCCCCCCCCCCACCUUU	-	chr8	140530303	140530363	Negative 5
all_samples_acc_ada_novel-mir-215793	CAAAAUACUGGUUCUUUUUUUUCUUUCUUUUUUACUACUUCUUUAGAAAAAGAACCAGUAUUUUGGA	CAAAAUACUGGUUCUUUUUUU	AAAAAGAACCAGUAUUUUGGA	+	chr14	31208916	31208982	Negative 5
all_samples_acc_ada_novel-mir-220832	UCAGGGGAAAAAAAGAGAAAAAGGAAAAUCAGUGUUCCUUUCUCUUUGCCUCCUGACU	UCAGGGGAAAAAAAGAGAAAAAGG	UUUCUCUUUGCCUCCUGACU	-	chr15	44809979	44810036	Negative 5
all_samples_acc_ada_novel-mir-232331	CGUUUUUUUUCUUUCCCCAUAAGGGGGCUUGCCCAGUUCCUCCUAAUGAGGGGAGUGAGAGAGGGGU	CGUUUUUUUUCUUUCCCCAUAAG	AAUGAGGGGAGUGAGAGAGGGGU	-	chr19	4278357	4278423	Negative 5
all_samples_acc_ada_novel-mir-247674	UUUUUUUUAAUUUGAAGGAUGCAUGCUUAUAUGUAUUAAUAAUGUAUUUUUGCAAAAAUUAAAAAAAAA	UUUUUUUUAAUUUGAAGGAUGCAUG	UGUAUUUUUGCAAAAAUUAAAAAAAAA	-	chr15	50278804	50278872	Negative 5
all_samples_acc_ada_novel-mir-27424	GAAAGAGAGAAAGGGGGGGGUCACAGCAACAUGCCCUGGCCUUUCUGCUCUGUUCCC	GAAAGAGAGAAAGGGGGGGGU	CCUGGCCUUUCUGCUCUGUUCCC	+	chr15	64867211	64867267	Negative 5
all_samples_acc_ada_novel-mir-276420	AGGGGGGGAAGAGGGGCUGGCUCUGGUAGAUUGCAAAUGACCUGCUUUUUUUCUGAUCCCGAG	AGGGGGGGAAGAGGGGCUGGCUCU	ACCUGCUUUUUUUCUGAUCCCGAG	-	chr12	31118998	31119060	Negative 5
all_samples_acc_ada_novel-mir-284160	CCCACUCCUUCCUCCGAGGGCUGUUUGGGUGAGCGCCAGACCGUGCGUGCCCUGGGGGGGGGGGGUCUCCG	CCCACUCCUUCCUCCGAGGGC	CCUGGGGGGGGGGGGUCUCCG	-	chr20	23421262	23421332	Negative 5
all_samples_acc_ada_novel-mir-284318	GAGAUGCAUAUCUUUUGCAACGAAUGGAAGAAUUUAUUGGAACAGUAAGAGGUAUGUUUUUUUUU	GAGAUGCAUAUCUUUUGCAACGAA	GGAACAGUAAGAGGUAUGUUUUUUUUU	-	chr2	39013446	39013510	Negative 5
all_samples_acc_ada_novel-mir-302997	UUUAUAUUCUAAUUUUGUGUUUCCUUAUUUUCAGGCCGAAAUAGAACUAUUUGUGAACA	UUUAUAUUCUAAUUUUGUGUUU	GCCGAAAUAGAACUAUUUGUGAACA	+	chr13	99517580	99517638	Negative 5
all_samples_acc_ada_novel-mir-317216	GCCCCUGCGGGGGGGGCGGGCCCUCCUUAGCGUCCCAGAGGGCUUGUCUGCUACAGGGGCUC	GCCCCUGCGGGGGGGGCGGGCC	CUUGUCUGCUACAGGGGCUC	+	chr1	23369171	23369232	Negative 5
all_samples_acc_ada_novel-mir-32239	CGUGGGGGCGCUGGGGGGGGACUGGGGUGGGCUUUUAAUUUCCUCCCCUCGCUGGUUUCUAUGAG	CGUGGGGGCGCUGGGGGGGGA	CUCCCCUCGCUGGUUUCUAUGAG	-	chr19	4047292	4047356	Negative 5
all_samples_acc_ada_novel-mir-3260	UGAAAAAGGAGAGAAGAAAUGGCCCCAGAGAAUAUUUUGAAGUUAUAUUGCAUGGUUUUCUUUUCUUUUCUUUUCUUUUUUUUUUUG	UGAAAAAGGAGAGAAGAAAUGGCC	UCUUUUCUUUUCUUUUUUUUUUUG	-	chr1	235267900	235267986	Negative 5
all_samples_acc_ada_novel-mir-333484	ACAAUGGAAAGAAUUUUUUUGUGUGUCCUCUUGGGAAGGAAAAACAAUGCAAUUUUUUCCAGUGGGC	ACAAUGGAAAGAAUUUUUUUGU	AAUGCAAUUUUUUCCAGUGGGC	+	chr4	177362365	177362431	Negative 5
all_samples_acc_ada_novel-mir-338655	AAUUCAUGCUGUUUUUUUUCUCUGCAACUCGUUAGCAGAGGAAAACAGCAUGUGGGUA	AAUUCAUGCUGUUUUUUUUCUCUGC	AGAGGAAAACAGCAUGUGGGUA	-	chr2	61478756	61478813	Negative 5
all_samples_acc_ada_novel-mir-33986	UUUUAUUUUAUUUUUUUCUACCUUGAGGUCUUUUGACAUGUGGAAAGUGAAUUUGAAUGAAAAA	UUUUAUUUUAUUUUUUUCUACCU	GUGGAAAGUGAAUUUGAAUGAAAAA	+	chr14	75282104	75282167	Negative 5
all_samples_acc_ada_novel-mir-345534	AACGAGACAAAACACUUCUGACUUUUAACAGAAAAGUGUCCUGUGGUGUUUUUUUUCUUUU	AACGAGACAAAACACUUCUGACUU	GUCCUGUGGUGUUUUUUUUCUUUU	+	chr19	975905	975965	Negative 5
all_samples_acc_ada_novel-mir-362800	AAUUUUUUUGCCAAGUCCUAAGUUGAUAGCUUAAAGUAAAAAGUGAAAAUUAUAGUUUCAUUAGGACUUGGUGUAAAGAAAUCCC	AAUUUUUUUGCCAAGUCCUAAGUU	AUUAGGACUUGGUGUAAAGAAAUCCC	-	chr6	85611533	85611617	Negative 5
all_samples_acc_ada_novel-mir-363035	AAUUGGGACCAGGUUUUUUUGCAAUGAUCCUGUCUGUGCAUGAACCCAGGACCCAAGAGC	AAUUGGGACCAGGUUUUUUUGCA	CAUGAACCCAGGACCCAAGAGC	+	chr1	202520933	202520992	Negative 5
all_samples_acc_ada_novel-mir-369681	CCCCCCCCGCCGCCCCCGCCCUCAGCGCCGCCGACACCAAGCCCGGCACUACGGGCAGCGGCGCAGGGAGCGGUG	CCCCCCCCGCCGCCCCCGCCCUCA	CGGGCAGCGGCGCAGGGAGCGGUG	+	chr1	42682603	42682677	Negative 5
all_samples_acc_ada_novel-mir-383150	CGGUGGGGGGGGCAGUGGGAACCUCAAGGCCUCUGCUCAUUCUCUCCCACUCUGUCCCUGCCCUGA	CGGUGGGGGGGGCAGUGGGAACCUC	CUCCCACUCUGUCCCUGCCCUGA	+	chr11	821890	821955	Negative 5
all_samples_acc_ada_novel-mir-410104	UAGGGAGUACAAAAUGAACAUGGAAGAUUAAUAUGACUAUGGUCUUUUUUUCUCCCUGCC	UAGGGAGUACAAAAUGAACAUG	UGGUCUUUUUUUCUCCCUGCC	-	chr1	113778161	113778220	Negative 5
all_samples_acc_ada_novel-mir-437018	UUUUUUUUCUCUGUCACUGAUUUCAGUUGUUUUGGAGAAUCAUGUAGUGACAGAUGAAGACGAACC	UUUUUUUUCUCUGUCACUGAUUU	AUCAUGUAGUGACAGAUGAAGACGAACC	+	chr16	87981010	87981075	Negative 5
all_samples_acc_ada_novel-mir-48036	GGCGGGGGGGGAGGGGGUUGGCCCGCGAGGGUGUGCGCAGGCACAGACCCGGGUCCUGUCCCCGCCGCCCCCUCCU	GGCGGGGGGGGAGGGGGUU	CCUGUCCCCGCCGCCCCCUCCU	-	chr21	10521217	10521292	Negative 5
all_samples_acc_ada_novel-mir-490605	UGGGGGGCGCCCCGCUCCGAGGACCCUCCCCGCCCCUCAGGCCUCGGUCACCCGCCCCCCCCACC	UGGGGGGCGCCCCGCUCCGAGGAC	CCUCGGUCACCCGCCCCCCCCACC	+	chr1	92486470	92486534	Negative 5
all_samples_acc_ada_novel-mir-507327	AGGGACGUUAUAUAAAGAACUGAAUUCAACAUUCAGGUUGUUUUUUUUUGUUUGUUUCUUA	AGGGACGUUAUAUAAAGAACUGA	AGGUUGUUUUUUUUUGUUUGUUUCUUA	-	chr12	76983920	76983980	Negative 5
all_samples_acc_ada_novel-mir-523730	CCCCCCCCCCACCCCCCGCCGCCGCCGCCCCUUGUUGCAGAGCUUGGGCUGGGCGGCUUGCUGGGGCUCGGGGGUGGGGGGC	CCCCCCCCCCACCCCCCGCCGC	UGCUGGGGCUCGGGGGUGGGGGGC	+	chr17	29390825	29390906	Negative 5
all_samples_acc_ada_novel-mir-525689	AGUUGUUGUGUUUUUUUUUAAAUAGUAGUUUGUAGUAUUUUAAAGAAAGAACAGAUCGAGUUC	AGUUGUUGUGUUUUUUUUUAAA	AAAGAAAGAACAGAUCGAGUUC	-	chr9	33112705	33112767	Negative 5
all_samples_acc_ada_novel-mir-534708	GGGGGGGGGAAUCCCCGGGGGCCGCGCCCUCUCUGAGUUCCUGGGCACACUCGGGGAGGGGGGGUCCCCAGGGCCGCACCCUCUCCAAG	GGGGGGGGGAAUCCCCGGGGGC	CCCCAGGGCCGCACCCUCUCCAAG	+	chr19	18280276	18280364	Negative 5
all_samples_acc_ada_novel-mir-544109	CCGCGGGGAGGGGGAGGAGGGGCAGGUGCUGCAGGCUCCCCCCCCUCCCCGCCUCGGGC	CCGCGGGGAGGGGGAGGAG	CCCCCCCCUCCCCGCCUCGGGC	+	chr5	139648620	139648678	Negative 5
all_samples_acc_ada_novel-mir-5470	GGGGUGGGGUGGGGGGUCAUGAAUAAAACCACAGGCCUCAGUGCCCCCCCCCAACCCCCAG	GGGGUGGGGUGGGGGGUCAUGA	AGUGCCCCCCCCCAACCCCCAG	-	chr20	36835300	36835360	Negative 5
all_samples_acc_ada_novel-mir-57504	GGGUCGGGGGGGGUGGGGGGGCUGGGGACGUGGCUGAAGAGCUGCCCUGACCCCUGACUCCCCAUCAUCCUCCCAUCCCCGUCCUG	GGGUCGGGGGGGGUGGGGGGGC	UCAUCCUCCCAUCCCCGUCCUG	+	chr21	44326624	44326709	Negative 5
all_samples_acc_ada_novel-mir-59050	CGCCUUUUUCCCCCUCAAUGGGAAAUAACAGGUUUCGUUAUUUUCAUUGGAAAAAAAGGCAGA	CGCCUUUUUCCCCCUCAAUGGGAAAUA	UUUUCAUUGGAAAAAAAGGCAGA	-	chr10	125819748	125819810	Negative 5
all_samples_acc_ada_novel-mir-595627	AGAGCAGGGCCUGGGGGGGGGGGGGGCUGCAGUGCAGGAUGGGUGCCACCUGGCCCUGCUGGGACCACCACCUUCCCACUGUCCCUCUGC	AGAGCAGGGCCUGGGGGGGGGG	CACCUUCCCACUGUCCCUCUGC	+	chr12	6960248	6960337	Negative 5
all_samples_acc_ada_novel-mir-619283	ACAAGUAGAAUGGGGCUCUCAAAGCAUUUUAACUCAGUUGCUUUAGGGUCCAUUUUUUUAUGUAA	ACAAGUAGAAUGGGGCUCUCAAA	UAGGGUCCAUUUUUUUAUGUAA	-	chr6	99399237	99399301	Negative 5
all_samples_acc_ada_novel-mir-634844	UUUAGAAUCUUGGACCACUAGGUACUGAGUAGAUCUUAGAUUUUCCAGUUCAGUGGUUUUUCAGAUUUUUUUUU	UUUAGAAUCUUGGACCACUAGG	CAGUGGUUUUUCAGAUUUUUUUUU	-	chr17	44930444	44930517	Negative 5
all_samples_acc_ada_novel-mir-637541	CCCCCCCCUCUCCGCGCUGGCUUCCUAGAACAGGCAGCCAGCAGGAGAGAGAGGGAGCG	CCCCCCCCUCUCCGCGCUGGCU	AGCCAGCAGGAGAGAGAGGGAGCG	-	chr5	134526122	134526180	Negative 5
all_samples_acc_ada_novel-mir-671797	UUGCUCCAAGUCAGAGAGGAGGCCUCAAACAAUCAAGGAUUUUUUUUUUUUUUUUGGAGAAAUG	UUGCUCCAAGUCAGAGAGGAGGC	UUUUUUUUUUUUUUUGGAGAAAUG	+	chr3	71444332	71444395	Negative 5
all_samples_acc_ada_novel-mir-676811	ACUGGAGCACAUUUUUUUCUGCCUGGGUUUUCACAGGCCAGCGUGGAUUUGUAGCUCCGGGCC	ACUGGAGCACAUUUUUUUCUGCCUG	GGCCAGCGUGGAUUUGUAGCUCCGGGCC	+	chr3	124585399	124585461	Negative 5
all_samples_acc_ada_novel-mir-68653	ACUUUUUUUCCUCCCCUCUCAGUAGCACGGAGUCCGAAUUAAUUGGAUUUCAUUCACUGGGGAGGAACAAAAACUAUCU	ACUUUUUUUCCUCCCCUCUCAGUAGCA	CACUGGGGAGGAACAAAAACUAUCU	-	chr12	89352281	89352359	Negative 5
all_samples_acc_ada_novel-mir-707482	UGGGGAGAAGGGAGGUGGGGGCAGAUAUGGAACCUCCCGUGCUCAUGCCCCCCCCACCACCCAAG	UGGGGAGAAGGGAGGUGGGGGCAGAU	AUGCCCCCCCCACCACCCAAG	+	chr8	144510295	144510359	Negative 5
all_samples_npv_sens_egbt_novel-mir-108280	AAAUAGCUAUAUCAGCAUGAAAAUUGUAGGGUAGAAUUAUUUUAAAUUAGUGUGAUGUUCUAGAACU	AAAUAGCUAUAUCAGCAUGAAAAUUGUAG	AAAUUAGUGUGAUGUUCUAGAACU	+	chr7	107181046	107181112	Negative 5
all_samples_npv_sens_egbt_novel-mir-110159	UUAGUAAUGUAGCUCGAGUAUCCUUAGUAUCCCUUAAUUAUCUAGUAUACAGUGAUUAUUUAUUAAUA	UUAGUAAUGUAGCUCGAGUAUCCU	UAUACAGUGAUUAUUUAUUAAUA	-	chr3	125548574	125548641	Negative 5
all_samples_npv_sens_egbt_novel-mir-113604	ACACCCCUCGCCAUCUCGCCCUUGCUGGGGGCACGGGAGUGGGGGGGGUGACA	ACACCCCUCGCCAUCUCGCCCUU	GGGCACGGGAGUGGGGGGGGUGACA	-	chr2	43224213	43224265	Negative 5
all_samples_npv_sens_egbt_novel-mir-119680	UCAUGGGCUGGGGGGGGCCUUCGAGGGGCUCUGAUAUCCCUCCUCACCGGCCCAUCACCCAUGAAG	UCAUGGGCUGGGGGGGGCCUUCGA	ACCGGCCCAUCACCCAUGAAG	-	chr19	12690111	12690176	Negative 5
all_samples_npv_sens_egbt_novel-mir-120646	UUUUUUUUCUUCCUGAUUUCCUUAGAAAUCCUAAGUAAUGCACUGAAGAGAGGAGAGA	UUUUUUUUCUUCCUGAUUUCCU	UAAUGCACUGAAGAGAGGAGAGA	+	chr19	8483133	8483190	Negative 5
all_samples_npv_sens_egbt_novel-mir-120931	AUGGGCUGUUCAUGAAUUUUUUUCAGUCUGGAAUACAUGAGGACAAUGCUAUGAGCAUAUAU	AUGGGCUGUUCAUGAAUUUUUUUCAG	GAGGACAAUGCUAUGAGCAUAUAU	-	chr2	45424446	45424507	Negative 5
all_samples_npv_sens_egbt_novel-mir-128023	GUUGGGGGGGGCGGGGGCGCGGCUUUGUGGCGGCAGCGGACCGUGGAGGCCGGGUGCAGCCCCGUCGGCUG	GUUGGGGGGGGCGGGGGCGCGGCUU	GCCGGGUGCAGCCCCGUCGGCUG	+	chr16	14302218	14302288	Negative 5
all_samples_npv_sens_egbt_novel-mir-151764	UUGAAAAAAUAAAUAUAUGUGACAGAGAAGUAAGAAAAUAUUGUUUUUGACUCACUAAUUUUUUCUCAG	UUGAAAAAAUAAAUAUAUGUGACAGAGAA	UUUUGACUCACUAAUUUUUUCUCAG	-	chr13	77191814	77191882	Negative 5
all_samples_npv_sens_egbt_novel-mir-152309	AGGAACAGAGAAUAGAACUUUGAAAUUCAGUCCAAUAUUAAAACUAGUUUAUUGAUUUCUGU	AGGAACAGAGAAUAGAACUUUGA	AAAACUAGUUUAUUGAUUUCUGU	-	chr2	25794569	25794630	Negative 5
all_samples_npv_sens_egbt_novel-mir-1545	AGUUUGUAUUUAUUAAUAAUUGGAGAAAAGUCUUUCUCUAAUUUAAUGGAUCUAUUUUA	AGUUUGUAUUUAUUAAUAAUUGGA	UAAUUUAAUGGAUCUAUUUUA	-	chr4	16163544	16163602	Negative 5
all_samples_npv_sens_egbt_novel-mir-164693	CCCCAUUUCCCAUCUUUCUUUUCAGUCCUUGCGCACCGGGGAACAAGGUCGUGAAAAAAAAGGUCUUGGUGAGGUG	CCCCAUUUCCCAUCUUUCUUUUCA	AAAAAAAAGGUCUUGGUGAGGUG	+	chr5	86617924	86617999	Negative 5
all_samples_npv_sens_egbt_novel-mir-164788	UGCUUGAAAUUUUGUUUCCUUAGAACAACUGGUAAAGCCACCAGUUGCUUAGCUAAGAAGAUCAUAAAC	UGCUUGAAAUUUUGUUUCCUUAGAACAAC	UGCUUAGCUAAGAAGAUCAUAAAC	-	chr7	30132089	30132157	Negative 5
all_samples_npv_sens_egbt_novel-mir-166545	GCAAAACAAGGAAAUAAAGGCUUACUUCUUUAAAAAGUCUCUGGACUCUUAAUUUUGUAAUUUUUUUUCCUUUUUGACAC	GCAAAACAAGGAAAUAAAGGCUU	AUUUUUUUUCCUUUUUGACAC	-	chr12	120196658	120196737	Negative 5
all_samples_npv_sens_egbt_novel-mir-1720	UUCACAUGGAGGAGCUGCAGAUAGAUAUGUGUUUCUGUGUAUGUGUAUGUCUGCCUUUUUUUCUAAGUGGGGGC	UUCACAUGGAGGAGCUGCAGAU	CUGCCUUUUUUUCUAAGUGGGGGC	-	chr9	33441498	33441571	Negative 5
all_samples_npv_sens_egbt_novel-mir-179267	ACCGCGUCGCCCCCCCCGGCCUGCAGGGCUCGCGCUCUGAGGUCAGGCCGAGGACGCGGACA	ACCGCGUCGCCCCCCCCGGCCUG	GGUCAGGCCGAGGACGCGGACA	-	chr14	34714792	34714853	Negative 5
all_samples_npv_sens_egbt_novel-mir-184690	AGGGUUUUUUUGGGGGUAGGGGUGUUGUUUUUAAAGUUGAAAUCCAUGUGUGCCCUCAUAAAUAUCUGAA	AGGGUUUUUUUGGGGGUAGGGG	UGUGCCCUCAUAAAUAUCUGAA	-	chr16	58531556	58531625	Negative 5
all_samples_npv_sens_egbt_novel-mir-184992	CGGGGGGGGUCUCUGUGCCGCCACUCUCAUGGUGGCAUUGGUGAUGUCCCUCCCCACU	CGGGGGGGGUCUCUGUGCCG	GCAUUGGUGAUGUCCCUCCCCACU	-	chr22	42060418	42060475	Negative 5
all_samples_npv_sens_egbt_novel-mir-186323	CGGCUUGAGGUUUUUUUCUUGGUUUUCACUUUCCAUUAGACUUGCAUACGGAAGAAAUCUUAACGCCAGC	CGGCUUGAGGUUUUUUUCUUGG	ACGGAAGAAAUCUUAACGCCAGC	+	chr1	121117529	121117598	Negative 5
all_samples_npv_sens_egbt_novel-mir-191751	UGACUUUCAUGUAUUUUUUUUCCUUCUUCCAGAAUGAGUACAUGAAAGAAGACU	UGACUUUCAUGUAUUUUUUUU	AAUGAGUACAUGAAAGAAGACU	-	chr17	1541619	1541672	Negative 5
all_samples_npv_sens_egbt_novel-mir-195654	CACUGGCAACUAAUAAAAAAAAUUACAAGUAUAAUAGUAUUUCAUUUUUUUUAAUAGUAAAUGAUCAUGUGUU	CACUGGCAACUAAUAAAAAAAAUU	UUUUUUUUAAUAGUAAAUGAUCAUGUGUU	-	chr12	14825527	14825599	Negative 5
all_samples_npv_sens_egbt_novel-mir-199213	UCAGGUACUGUUCUGUAUUUUUUUUCCAAUGGCUCAUUUUUUAUGUGGAAGAGUAUAUUCAGUAGUUGGAU	UCAGGUACUGUUCUGUAUUUUUUUUCCA	GAAGAGUAUAUUCAGUAGUUGGAU	+	chr22	17640292	17640362	Negative 5
all_samples_npv_sens_egbt_novel-mir-207125	UGCCCGGGGGGGGCGAGAACGCGCGACCCGUCUGGGGCCCUCCGCCGCCGCCGCGCCACCCUCCCCCGCGCUGUCAGCCCCGCCGGGCUCA	UGCCCGGGGGGGGCGAGAACGCGCGA	GCGCUGUCAGCCCCGCCGGGCUCA	-	chr18	48951524	48951614	Negative 5
all_samples_npv_sens_egbt_novel-mir-211461	UUAUUUAAGAAGUCGGGCCUAUGCUUUUAACCUACAAAUGAUGAGUAAUUUACUUGCAAUGAAC	UUAUUUAAGAAGUCGGGCCUAU	GAGUAAUUUACUUGCAAUGAAC	-	chr12	123291149	123291212	Negative 5
all_samples_npv_sens_egbt_novel-mir-211772	AAUAUUAUUUCAUAACAUGUAAAAAUUAUAUAAAACGUAAAUUUCCAUGUUGAUAAAUAAAGUUGU	AAUAUUAUUUCAUAACAUGUAAAAAU	UUCCAUGUUGAUAAAUAAAGUUGU	+	chr17	78207625	78207690	Negative 5
all_samples_npv_sens_egbt_novel-mir-212391	AAAAUGUUCAUUUAUUUAGUCAUAUAAUCGUUUGUAUAUAUGUAAAUAACUUUAUUC	AAAAUGUUCAUUUAUUUAGUCAUA	UAUAUGUAAAUAACUUUAUUC	+	chr3	101768941	101768997	Negative 5
all_samples_npv_sens_egbt_novel-mir-212696	ACGGAAAAUAGUUUUUAAAGCUUUAUUGGGGAAUUAAUUUUUGUUACGUUUUUUGUUG	ACGGAAAAUAGUUUUUAAAGCUU	UUUUUGUUACGUUUUUUGUUG	+	chr7	128740043	128740100	Negative 5
all_samples_npv_sens_egbt_novel-mir-214941	GGUGGGGGGGGGGCAGGGGUCUUUCUCUUAUGAACAUAAAUCUGUGAGCUGAAGUCUCAUUCCCCUGUUCCUCCCUACCCC	GGUGGGGGGGGGGCAGGGGUC	CCCCUGUUCCUCCCUACCCC	+	chr12	55752378	55752458	Negative 5
all_samples_npv_sens_egbt_novel-mir-222115	AAAAAAAAAAGACCGCCAGGGCUCAAACAAAAAACCUCGGAAAAGCCCUGGCGGUCUUUUUUUUUUUU	AAAAAAAAAAGACCGCCA	GCGGUCUUUUUUUUUUUU	+	chr18	656877	656944	Negative 5
all_samples_npv_sens_egbt_novel-mir-225682	ACAUUGUUUUUCUUUUUUAACCAACUCAUUGUUUAAAAAACAAAAACAAAAAAA	ACAUUGUUUUUCUUUUUUAACC	UUAAAAAACAAAAACAAAAAAA	+	chr4	6882221	6882274	Negative 5
all_samples_npv_sens_egbt_novel-mir-23000	UGGGGGGGCAGCGCGGCCGGGCGGCCCCGGCGGCUCCAUUCACCGCGGCCAGCCCGGCGCCGCCGCCCCCCCCCG	UGGGGGGGCAGCGCGGCC	CGCCGCCGCCCCCCCCCG	+	chr17	81961414	81961488	Negative 5
all_samples_npv_sens_egbt_novel-mir-234542	AUUUUUAUUUAUUUAUUUAUUUUUUUAGGGAAUGGGAAAGAAUAUGUAGGAAAGGAUUUC	AUUUUUAUUUAUUUAUUUAUUUU	AGAAUAUGUAGGAAAGGAUUUC	-	chr1	35624133	35624192	Negative 5
all_samples_npv_sens_egbt_novel-mir-235645	AUUCCAUUUUCAUGAAAGACUUUGAAUUUUUUUUUUUUUUUUUUUUUUGAGAUGGAGUCU	AUUCCAUUUUCAUGAAAGACUUUG	UUUUUUUUUUUGAGAUGGAGUCU	-	chr7	92552540	92552599	Negative 5
all_samples_npv_sens_egbt_novel-mir-244015	GUAUAAAUUUUAGAAUAGUUUUUUUUUCUAAUUCUUUGAAAAAUGACAUUGAGAGUUUGAUAG	GUAUAAAUUUUAGAAUAGUUUUUUUU	AAUGACAUUGAGAGUUUGAUAG	-	chr19	9451077	9451139	Negative 5
all_samples_npv_sens_egbt_novel-mir-244376	UUUUUUUACUGACUUGUCUGACGUCUGUGUGCAGUCAGCCGUCGGCAGGUUGAUGGGUCCAGA	UUUUUUUACUGACUUGUCUGACGU	GUCGGCAGGUUGAUGGGUCCAGA	-	chr3	197674825	197674887	Negative 5
all_samples_npv_sens_egbt_novel-mir-244408	CAAGUCCCCCGGGCCGCCGCGCCGAGGCGGAGCUCGGGGACGAAGCAGAGGUCGUGGCGGACAGCCGGCGGGCUUGGGGGGGGG	CAAGUCCCCCGGGCCGCCGCG	CGGCGGGCUUGGGGGGGGG	+	chr4	40056630	40056713	Negative 5
all_samples_npv_sens_egbt_novel-mir-244820	UAUAAUGAAAAUGGUAAUGGAAAUGGUCUAUUUACAACUAUAUUUUACAUUAUUUAUUUAAAUAAU	UAUAAUGAAAAUGGUAAUGGAAAUG	UUUUACAUUAUUUAUUUAAAUAAU	-	chr10	54359462	54359527	Negative 5
all_samples_npv_sens_egbt_novel-mir-245136	GCGGGGGGGGGCGCCCCGAUGAGCCCCGAGUGCGAGGAGCCGCCGCCCCCCCU	GCGGGGGGGGGCGCCCCGAUGAG	AGUGCGAGGAGCCGCCGCCCCCCCU	-	chr19	55258440	55258492	Negative 5
all_samples_npv_sens_egbt_novel-mir-249561	UUAUGUGUUUUGAUUACUAGUGAGCAGAAAAUAACAUACCCUGUAUUCAAAAUUACUGAAA	UUAUGUGUUUUGAUUACUAGUG	CCCUGUAUUCAAAAUUACUGAAA	-	chr5	168557137	168557197	Negative 5
all_samples_npv_sens_egbt_novel-mir-257443	UAAAACGAGACAAAACACUUCUGACUUUUAACAGAAAAGUGUCCUGUGGUGUUUUUUUUCUUUUGGC	UAAAACGAGACAAAACACUUCUG	GUGGUGUUUUUUUUCUUUUGGC	+	chr19	975902	975968	Negative 5
all_samples_npv_sens_egbt_novel-mir-259334	CCCGCCUCCUCGCCCCCCCCGGCCCGGGGCGCUGGUGCUGGGGGGGGCCGGCGGCGGCGGCG	CCCGCCUCCUCGCCCCCCCCGG	GGGCCGGCGGCGGCGGCG	-	chr17	67825957	67826018	Negative 5
all_samples_npv_sens_egbt_novel-mir-272619	AGGGCUGGGUCGGUUGGGCUGGGUGCGUGCCGCCGCUCGACGAGGCCCCGCUGCCCCCCCCAA	AGGGCUGGGUCGGUUGGGCUGGG	AGGCCCCGCUGCCCCCCCCAA	-	chr2	132280504	132280566	Negative 5
all_samples_npv_sens_egbt_novel-mir-272735	UUAGUCUAGCUAAAAGUUUAUUGGUUUUGUUUAUCUUUUCAAAAAAUAAUUUUUUUGUUUUAUUGAUC	UUAGUCUAGCUAAAAGUUUAUUGGUUU	AAAUAAUUUUUUUGUUUUAUUGAUC	-	chr4	38836171	38836238	Negative 5
all_samples_npv_sens_egbt_novel-mir-27383	CAAAAGUAAUUGUGGUUUUUGCUGUUACUUUUAAUGGCAAAAAAAAAACACAGUAACUUUUUUA	CAAAAGUAAUUGUGGUUUUUG	AAAAAAAAACACAGUAACUUUUUUA	-	chr3	136408470	136408533	Negative 5
all_samples_npv_sens_egbt_novel-mir-278912	CGCCGCCGUCCCCCCCCCGCGGGGGCGUGCUGCAGCCUGCGAGGGGACGACGGUGUC	CGCCGCCGUCCCCCCCCCGCGGGG	CUGCGAGGGGACGACGGUGUC	+	chr11	993671	993727	Negative 5
all_samples_npv_sens_egbt_novel-mir-295085	CCUGGAGAAAGGAGAGCUGCCUUCUGAAUGGUCUUUAGUGCAGUAUUUUUUUCAUCUUCUGC	CCUGGAGAAAGGAGAGCUGCCU	GCAGUAUUUUUUUCAUCUUCUGC	+	chr5	95494681	95494742	Negative 5
all_samples_npv_sens_egbt_novel-mir-300877	UUUUUUUCUUCCGGACCCCGCAGCUUCCUCUGUGCUGGGCUGGGAACUGGGGAGGCAUGG	UUUUUUUCUUCCGGACCCCGC	CUGGGCUGGGAACUGGGGAGGCAUGG	-	chr5	157142719	157142778	Negative 5
all_samples_npv_sens_egbt_novel-mir-306161	GUCUGCUUUUUUUUCCGCUGAGCGGAGGCCGCUAGGCUGGAGAGGGAGGGGAAGG	GUCUGCUUUUUUUUCCGCUGAG	AGGCUGGAGAGGGAGGGGAAGG	-	chr20	23350470	23350524	Negative 5
all_samples_npv_sens_egbt_novel-mir-319598	GUUGGGGGCGGGGGGGGCCCUGAGGGCCGCCGGACCCCCGACCCCCAACCU	GUUGGGGGCGGGGGGGGCCC	CGGACCCCCGACCCCCAACCU	+	chr14	23010271	23010321	Negative 5
all_samples_npv_sens_egbt_novel-mir-321948	GAGAAAUGAAGAGUGAAGGCUUUGACUUCCUCAGCUUUUUUUUUUUUUUUUUUUU	GAGAAAUGAAGAGUGAAGGCUU	GCUUUUUUUUUUUUUUUUUUUU	-	chr12	50763643	50763697	Negative 5
all_samples_npv_sens_egbt_novel-mir-322723	GUGAGCUAUGAUAAGAUUGAAAUUCCAGUUGCAAUUCAUAACUAAUGAAUUGAAAUUUUAUUUAUUUUAAUUUUUUUAAGUUCCCAG	GUGAGCUAUGAUAAGAUUGAAA	UUAAUUUUUUUAAGUUCCCAG	-	chr5	132880730	132880816	Negative 5
all_samples_npv_sens_egbt_novel-mir-325510	UUAUUUUGAAUAUCUGAUGUAACCUGUCAAUUUUCUUUUUACUACUAGUUCUUAUCAAUUCAGGAUCGAGA	UUAUUUUGAAUAUCUGAUGUAAC	UCUUAUCAAUUCAGGAUCGAGA	+	chr9	136412442	136412512	Negative 5
all_samples_npv_sens_egbt_novel-mir-335149	CAUGGGGGAAAAAAGGUACGUUAAAAAAAUCAAAAUAAUGAUAUGUCACUUGCAGCUACCUUUUUUUUUCUUUUAA	CAUGGGGGAAAAAAGGUACGUU	CAGCUACCUUUUUUUUUCUUUUAA	+	chr8	23572561	23572636	Negative 5
all_samples_npv_sens_egbt_novel-mir-338789	GAUUUUGCUGGGUUGGUUUUUUUUUUAAUUAAAAAGUUUUGCAUCUUUUAAAAAAAAUCACAGCACUGGUCUG	GAUUUUGCUGGGUUGGUUUUUUU	AAAAAUCACAGCACUGGUCUG	+	chr19	16327478	16327550	Negative 5
all_samples_npv_sens_egbt_novel-mir-339319	UGGAUGAUUUUUCUAAAUUUUUCCUUUAGGAAUUUAAACUUUGGGAUAAUGAGCUGCAGU	UGGAUGAUUUUUCUAAAUUUUU	AAACUUUGGGAUAAUGAGCUGCAGU	+	chr8	43077187	43077246	Negative 5
all_samples_npv_sens_egbt_novel-mir-352870	CAGAAGCAGAACUACCUUUUUUUUUUUUUUUAAUGGUAUUACAUUUUGCAAAUGGAGAGGUAGACUCUGAUUGGG	CAGAAGCAGAACUACCUUUUUUUUU	AUGGAGAGGUAGACUCUGAUUGGG	+	chr11	65507443	65507517	Negative 5
all_samples_npv_sens_egbt_novel-mir-354048	CCCUUUCCCGUGGCUCUGGCGGUGCCUUGCGCUCUGCCUCGCUUGCAGCCACGCUAGGCCCUGCACAGGUUGGGGGGGGCG	CCCUUUCCCGUGGCUCUGGCGGUGC	CCUGCACAGGUUGGGGGGGGCG	-	chrX	136909226	136909306	Negative 5
all_samples_npv_sens_egbt_novel-mir-356529	AUGAUGUGGUAUUUUUCUCUAUUUUUUCUUUUUCCAAGUAUGAAAUGGAAAAAAAUGUAGUUAAGA	AUGAUGUGGUAUUUUUCUCUAUUUUU	AAAUGGAAAAAAAUGUAGUUAAGA	+	chr6	11582524	11582589	Negative 5
all_samples_npv_sens_egbt_novel-mir-358006	AGGAAUUUUUUUUUCGGGGAGCUCGGCUCUUAAGACACGAGUCUGCAGACGCUCCCGGCUGAAUAAAAAAACCUCU	AGGAAUUUUUUUUUCGGGGAGCU	CUCCCGGCUGAAUAAAAAAACCUCU	-	chrX	82360537	82360612	Negative 5
all_samples_npv_sens_egbt_novel-mir-358430	CCCAGCACCAUCUAUUGAAAAAAAACUUUCCCUCUACUAGAAAUGUCAUUGUUUUCACUUUUUAAUUUUUGAGUUCUGGGUU	CCCAGCACCAUCUAUUGAAAAAAA	CUUUUUAAUUUUUGAGUUCUGGGUU	+	chr10	58352029	58352110	Negative 5
all_samples_npv_sens_egbt_novel-mir-360102	AACAAGGUCCAGUAAUAGCAAGUCUUAGUACAUCCUCACUUUUAUUAUAAAUGGGUGUUUU	AACAAGGUCCAGUAAUAGCAAGU	UUUUAUUAUAAAUGGGUGUUUU	+	chr16	8784216	8784276	Negative 5
all_samples_npv_sens_egbt_novel-mir-36942	UGCCCCGGCCUUGAAGCAUGGCUGUGUGCACGAUUCAUACCCAUGCUUGGCAGACGGGUGGGGGGGGG	UGCCCCGGCCUUGAAGCAUGG	AUGCUUGGCAGACGGGUGGGGGGGGG	-	chr22	20111714	20111781	Negative 5
all_samples_npv_sens_egbt_novel-mir-369997	UGUGUGUUCUUUUGAUACAUUUAUCUUCUGUUUUUCUCAAAUAAAGUUCAAAGCAACCACCUG	UGUGUGUUCUUUUGAUACAUUUAUC	UAAAGUUCAAAGCAACCACCUG	+	chr7	76304232	76304294	Negative 5
all_samples_npv_sens_egbt_novel-mir-370915	AUCCCCAACCCCCAGGACCAUCCGGGGCAGCACAGGAGUGAGACCCGGCAGUCCUUGGCGGAGAGGGGGGGGUCC	AUCCCCAACCCCCAGGACCAUCC	GCAGUCCUUGGCGGAGAGGGGGGGGUCC	+	chr19	14159914	14159988	Negative 5
all_samples_npv_sens_egbt_novel-mir-379776	GAGAGGGUGCGGCCCUGGGGACCCCCCCUCCCCGAGUGUGCCCAGGAACUCAGAGAGGGCGCGGCCCCCGGGGAUUCCCCCCCCC	GAGAGGGUGCGGCCCUGGGGACCC	GCCCCCGGGGAUUCCCCCCCCC	-	chr19	18280276	18280360	Negative 5
all_samples_npv_sens_egbt_novel-mir-382031	CAACCUCCCCUUGCUCCCUGCCCCAUAUAAAGCAGAAAGAAGCGGGGGGGGGCUGCU	CAACCUCCCCUUGCUCCCUGC	AGAAAGAAGCGGGGGGGGGCUGCU	-	chr4	1210585	1210641	Negative 5
all_samples_npv_sens_egbt_novel-mir-394467	AAUAUCCCACUUUUUUUUUUUUUUCCAAAAUCACAGGAGUGAAGACUGCCAAGGGGAAGUAGGGUGGGGAAUGG	AAUAUCCCACUUUUUUUUUUUUUUCC	CAAGGGGAAGUAGGGUGGGGAAUGG	-	chr13	47642991	47643064	Negative 5
all_samples_npv_sens_egbt_novel-mir-395533	UCUCUCCUCCCCCUCAGCCUGAGCCGGGGGAAGCCAGGCGGCCCGGGUGUCUGGAGGGGGGGGG	UCUCUCCUCCCCCUCAGCCUGAG	CGGGUGUCUGGAGGGGGGGGG	-	chr2	151828191	151828254	Negative 5
all_samples_npv_sens_egbt_novel-mir-396633	ACUCUAUGUGAAAAGUACUUUGUAAGCUUUAAACAGGAAUCAAAUAUUAAUUAUUAUAGAUUAU	ACUCUAUGUGAAAAGUACUUUGU	AAAUAUUAAUUAUUAUAGAUUAU	-	chr1	230937737	230937800	Negative 5
all_samples_npv_sens_egbt_novel-mir-397013	GUUUUUCAUUUACUUUUGAAAAGAAAUUUCUUUAACAGGAUUGCACCUAUCAAUUUCUUGUAGAAUAAAAAAAAAUCU	GUUUUUCAUUUACUUUUGAAAAGAAAU	UUCUUGUAGAAUAAAAAAAAAUCU	-	chr5	115613512	115613589	Negative 5
all_samples_npv_sens_egbt_novel-mir-397113	AAAAUAUUUUAAAACUGGACCUGUAUUAUCCUGAAUACACUAUUUUGAAAAUUUUUAA	AAAAUAUUUUAAAACUGGACCUGUA	CACUAUUUUGAAAAUUUUUAA	+	chr7	115018684	115018741	Negative 5
all_samples_npv_sens_egbt_novel-mir-400898	CAUUUCUGUAUUUUUUGUUUGUAUUGUAAAAAAUUCACAUAAUAAACGAUGUUGUGAUGUA	CAUUUCUGUAUUUUUUGUUUGUA	CAUAAUAAACGAUGUUGUGAUGUA	+	chr7	35905246	35905306	Negative 5
all_samples_npv_sens_egbt_novel-mir-403217	UCCCUCUGUCUUUUUUUGGCCUGGGAUAUAAGCAUCCUUCUUAUUGGGCUGCCAUACCAGAAGAGGGCAGAGAGCCUGGACA	UCCCUCUGUCUUUUUUUGGCC	CCAGAAGAGGGCAGAGAGCCUGGACA	-	chr17	34153424	34153505	Negative 5
all_samples_npv_sens_egbt_novel-mir-417321	UUAAAGCCUGCUAAUUUUUUUCCUUCCUAGCCAGGGAAAGAAUAGUUGGCUGGUACC	UUAAAGCCUGCUAAUUUUUUUC	AAAGAAUAGUUGGCUGGUACC	+	chr16	74301525	74301581	Negative 5
all_samples_npv_sens_egbt_novel-mir-423794	CCCCAGGAUGCAAAAAAAACCUGGGUUUUUUUGUUUGUUUUGUUUUUGGGUUUUUUUUUUUUUUUUUGCAUCCUGGGGAC	CCCCAGGAUGCAAAAAAAAC	UUUUUUUGCAUCCUGGGGAC	-	chr7	151718600	151718679	Negative 5
all_samples_npv_sens_egbt_novel-mir-425325	CGCUAGAAGAGGUCUCCGAGUGCCGGCCGGGGGUGGGUGGCGGGGGGGGCUUCCUCUCCCAGUGCA	CGCUAGAAGAGGUCUCCGAGUG	GGGGGGGGCUUCCUCUCCCAGUGCA	+	chr12	111430990	111431055	Negative 5
all_samples_npv_sens_egbt_novel-mir-425743	AGGGGUGCAGCUUUUUUUCUGUCUUUUACUCAGCCUGAGAAAGGUUGUCGUUUGA	AGGGGUGCAGCUUUUUUUCUGU	CUGAGAAAGGUUGUCGUUUGA	-	chr21	46621841	46621895	Negative 5
all_samples_npv_sens_egbt_novel-mir-429558	GAUAAUUUUUUUUUUCUUCUCAGCAACCAUGGCCUGAGACUGAAGAAUAAUUAUUUA	GAUAAUUUUUUUUUUCUUCUCA	AGACUGAAGAAUAAUUAUUUA	+	chr10	45981281	45981337	Negative 5
all_samples_npv_sens_egbt_novel-mir-429921	UCAUUCCUGUCCCCCUCUGGCAGGCCCGCUGCCCAGGGCGGGGGGGGGGGCACUC	UCAUUCCUGUCCCCCUCUGGCA	CCAGGGCGGGGGGGGGGGCACUC	-	chr19	3543476	3543530	Negative 5
all_samples_npv_sens_egbt_novel-mir-441329	UGUUGUACUUUUUUUUUUGUUCGUUGCAUUUUUAGGAACAAAAAAAAAAGCCCAACCC	UGUUGUACUUUUUUUUUUGUU	ACAAAAAAAAAAGCCCAACCC	-	chr13	49996429	49996486	Negative 5
all_samples_npv_sens_egbt_novel-mir-447244	GAGCUGGAGGAGGCGGCGGGCGCGAGACCCGGAAUGCGCAGGGCCCCCGCCUCGCCCCCCCCAGCCCGG	GAGCUGGAGGAGGCGGCGGGC	CUCGCCCCCCCCAGCCCGG	-	chrX	3713540	3713608	Negative 5
all_samples_npv_sens_egbt_novel-mir-451003	ACCAGCCUUCUGCCAGGUCUGCCCACCCUUACCUGGGGGAGGGGGGACGGGGUUGGGGGGGGCGGGGAGC	ACCAGCCUUCUGCCAGGUCUG	GGGUUGGGGGGGGCGGGGAGC	-	chr20	50930342	50930411	Negative 5
all_samples_npv_sens_egbt_novel-mir-452043	UGGGGAAAAAAGACAAUAGUUGGGUUUGAAAGAAAUCUUAACUGUUUUUUUCCCCUAC	UGGGGAAAAAAGACAAUAGUUGGG	UAACUGUUUUUUUCCCCUAC	+	chr17	50743639	50743696	Negative 5
all_samples_npv_sens_egbt_novel-mir-456302	UUAGUUUUUUUUAUAUAUAUUUUAAACAUAUGUAAGAAAUUAAGUGGCAAAGAACUGAGA	UUAGUUUUUUUUAUAUAUAUUUU	AAUUAAGUGGCAAAGAACUGAGA	+	chr12	34027037	34027096	Negative 5
all_samples_npv_sens_egbt_novel-mir-457190	UUGUUGUUUGUUUUUUUAUUUUGGAUGACAAUGAAUUGAAUAUCUAAUAAGGAGAUUUAAGAUAAGA	UUGUUGUUUGUUUUUUUAUUUUGGAUG	UCUAAUAAGGAGAUUUAAGAUAAGA	+	chr6	71302179	71302245	Negative 5
all_samples_npv_sens_egbt_novel-mir-458606	UUCAUUGAGAUAUUUGGAGACUAUAGAGAAAGAUAAAAGAAAAUAAAUCACCUAUAUUCCACUAUCCAAAGACAA	UUCAUUGAGAUAUUUGGAGACUAUAGAG	CUAUAUUCCACUAUCCAAAGACAA	+	chr2	201140611	201140685	Negative 5
all_samples_npv_sens_egbt_novel-mir-472650	AACGAGACAAAACACUUCUGACUUUUAACAGAAAAGUGUCCUGUGGUGUUUUUUUUCUUUU	AACGAGACAAAACACUUCUGACUUU	GUGUCCUGUGGUGUUUUUUUUCUUUU	+	chr19	975905	975965	Negative 5
all_samples_npv_sens_egbt_novel-mir-479544	AAACAAUCUGCGUUCAUUACAUUCUUGAAACAUAUAACAAUAAUAAUGUAGAUAACAUAAUUGUUUUG	AAACAAUCUGCGUUCAUUACAUU	UGUAGAUAACAUAAUUGUUUUG	+	chr7	116892923	116892990	Negative 5
all_samples_npv_sens_egbt_novel-mir-481340	UUCCGUUCGUCUUCCUCCCUCCCGGCCUCUCCCGCCGACCGCGGGCGUGGUGGUGGGGGUGGGGGGGGGAGGGCGCGCGACCCC	UUCCGUUCGUCUUCCUCCCUCCCG	GGGGGGGGAGGGCGCGCGACCCC	+	chr22_KI270733v1_random	135349	135432	Negative 5
all_samples_npv_sens_egbt_novel-mir-49787	UUUUUUUUCCGUCCUGCGCCUGCGCGCUGGAGGAGCGGCCGGCUGGCUGCAGGCUGGAGGGG	UUUUUUUUCCGUCCUGCGCCUGCGCG	GGCUGGCUGCAGGCUGGAGGGG	+	chr17	79009907	79009968	Negative 5
all_samples_npv_sens_egbt_novel-mir-506996	AUUUUAUAAUUUCGAUGGCUAUACUAUGAGUAAGUAGGAUUAUGUCAUUGUAGAAGAUAAAAAAA	AUUUUAUAAUUUCGAUGGCUAUAC	UAUGUCAUUGUAGAAGAUAAAAAAA	-	chr18	12845834	12845898	Negative 5
all_samples_npv_sens_egbt_novel-mir-507717	AAUUGCAUAUGUCUUAAAAGCAAUGGUAAAUUAAGUUGCCUUCCAAAACUGUGUACUUGU	AAUUGCAUAUGUCUUAAAAGCAA	GCCUUCCAAAACUGUGUACUUGU	+	chr6	111716054	111716113	Negative 5
all_samples_npv_sens_egbt_novel-mir-510061	GGGGGGGGGUUUGGGGUCACCGCCGCGGGGUUUGUCGCCGCCGCUGGGAGCUCACCUGCGUCCG	GGGGGGGGGUUUGGGGUCACCGCCGCGG	GCCGCUGGGAGCUCACCUGCGUCCG	-	chr22	23857523	23857586	Negative 5
all_samples_npv_sens_egbt_novel-mir-510493	ACUAGUUCAUCUUUCCUUAAUUCAGUCAACAAAUAUGAUAUCAAGUUUAGUAAGAUGAUGACAGUUG	ACUAGUUCAUCUUUCCUUAAUUCAG	AAGUUUAGUAAGAUGAUGACAGUUG	-	chr7	130945011	130945077	Negative 5
all_samples_npv_sens_egbt_novel-mir-510533	UUAUCUGAGUGAACAAAGUGCUAAAUAAAUAGAUCUACAUUUUGUACAUAUUUAUAUAAAAU	UUAUCUGAGUGAACAAAGUGCU	CAUUUUGUACAUAUUUAUAUAAAAU	+	chr8	17222339	17222400	Negative 5
all_samples_npv_sens_egbt_novel-mir-513425	GAACAAAAGGAUUGCUGAAACCAGAAAUGGUUAGAAUUUUAUAAAACCCAAAUUUCCUUUUGCAUAUUUUUUUGUUUGU	GAACAAAAGGAUUGCUGAAACCAG	CCUUUUGCAUAUUUUUUUGUUUGU	+	chr5	50760995	50761073	Negative 5
all_samples_npv_sens_egbt_novel-mir-516577	UUGUUUUGUUUUGUUUUUUUAAUUUUUCAGCCUUAAAGAAGGAGAGGAUCAGAAAGAGAUAAAG	UUGUUUUGUUUUGUUUUUUUAA	AGAGGAUCAGAAAGAGAUAAAG	-	chr5	150731123	150731186	Negative 5
all_samples_npv_sens_egbt_novel-mir-520598	AUAUUGUGAGUAUUUAUUAGAUUCGUAGGUCAUAUUACUUAUCAACUGAGCCAAAUGUCUGUGU	AUAUUGUGAGUAUUUAUUAGAUUCGUA	UCAACUGAGCCAAAUGUCUGUGU	+	chr2	111166864	111166927	Negative 5
all_samples_npv_sens_egbt_novel-mir-522467	GGUAAUGGCGUUUUUUUUGCCGUUACUUCUAAUUGCAAAAACUGCCAUUACUUU	GGUAAUGGCGUUUUUUUUGCCGUU	UUGCAAAAACUGCCAUUACUUU	-	chr13	109522591	109522644	Negative 5
all_samples_npv_sens_egbt_novel-mir-527276	UCGCCACCAUCCCCCACCCCAGGGUCUGGCGGAGAAGCCCCGGGGCGGGGGGGGCGGGGGGG	UCGCCACCAUCCCCCACCCCA	GGGCGGGGGGGGCGGGGGGG	+	chr2	171160163	171160224	Negative 5
all_samples_npv_sens_egbt_novel-mir-537435	GGGGCGGGGGGAGUCUUUGAAUUGGAAUUGCUAUACUUUUGUUUAGUAGUUUUGUGAAGAUUUUUUUUUUUUUUU	GGGGCGGGGGGAGUCUUUGAAU	GUGAAGAUUUUUUUUUUUUUUU	-	chr19	58152426	58152500	Negative 5
all_samples_npv_sens_egbt_novel-mir-540833	AUUAGCAUCUGAACAAUUGCAAGCAGUGAGAUUGAUUUAUAAUUUUUUUGUUGUUGAUUG	AUUAGCAUCUGAACAAUUGCAAGCA	UUUAUAAUUUUUUUGUUGUUGAUUG	-	chr13	24494538	24494597	Negative 5
all_samples_npv_sens_egbt_novel-mir-544149	ACAAGGGACGUUAUAUAAAGAACUGAAUUCAACAUUCAGGUUGUUUUUUUUUGUUUGUUUCUUAAGU	ACAAGGGACGUUAUAUAAAGAACU	UUUUUUUUGUUUGUUUCUUAAGU	-	chr12	76983917	76983983	Negative 5
all_samples_npv_sens_egbt_novel-mir-545915	UCCGGGCCUGGUGGGGAUAAUUUUUUUGUGCUUUAUAGAAAACCCCAACAAGCCUGAACU	UCCGGGCCUGGUGGGGAUAAUUUUUUU	AAAACCCCAACAAGCCUGAACU	+	chr17	74290982	74291041	Negative 5
all_samples_npv_sens_egbt_novel-mir-547899	ACAGAAAGGAAGUAGAAAUUACAACCACACUUCAGGAAUUGUUACUCUACUUUAUUUUUUUAA	ACAGAAAGGAAGUAGAAAUUACAAC	UGUUACUCUACUUUAUUUUUUUAA	+	chr5	137890505	137890567	Negative 5
all_samples_npv_sens_egbt_novel-mir-550192	UCCUGUUUUUUUUUUUUUUGCUGGAAUUUGUUUUCUCAGUACUGAAAAGAGAAAAAGUGAC	UCCUGUUUUUUUUUUUUUUGC	ACUGAAAAGAGAAAAAGUGAC	+	chr17	66808318	66808378	Negative 5
all_samples_npv_sens_egbt_novel-mir-551058	CUACCCUCCGCUCCUGGGCGCGCUCUCAUUCAUAGCAGCCUCUUCAUGAAUUACAGCUGAGGGGGGGCGGAGGAGGGGGGGGUACCA	CUACCCUCCGCUCCUGGGCGCG	GGCGGAGGAGGGGGGGGUACCA	-	chr9	20622291	20622377	Negative 5
all_samples_npv_sens_egbt_novel-mir-553368	UCAGAUUUGGAAAAGAGCAUUAGGUGGUUUAGCUUAUUUUGUUGGUUUUUUUCCUUUUUGGAU	UCAGAUUUGGAAAAGAGCAUUAGGU	UGUUGGUUUUUUUCCUUUUUGGAU	+	chr2	172564913	172564975	Negative 5
all_samples_npv_sens_egbt_novel-mir-562217	UAUCUUAAUCAUUAUGGCUGCUUCUGUUUUUUCAUUAACAAAGGUUAUUCAUAUGUUAGCAUAUA	UAUCUUAAUCAUUAUGGCUGCUU	GUUAUUCAUAUGUUAGCAUAUA	+	chr9	35450788	35450852	Negative 5
all_samples_npv_sens_egbt_novel-mir-572415	AUUUGAAUGCAUUUUGUUUGGUAUUGUAUUUAUUCAAUAAAGUAUUUAAUUAGUGC	AUUUGAAUGCAUUUUGUUUGG	CAAUAAAGUAUUUAAUUAGUGC	+	chr3	186789709	186789764	Negative 5
all_samples_npv_sens_egbt_novel-mir-580273	AAGAACCUAAUUAAAUAGCUGACUACAUUUUGUGUCUCUUUUUUUAAUUUUUGGUUUUUAA	AAGAACCUAAUUAAAUAGCUGACU	UCUCUUUUUUUAAUUUUUGGUUUUUAA	-	chr12	112405156	112405216	Negative 5
all_samples_npv_sens_egbt_novel-mir-582300	UUGUAGAAAUUAAGUUGUAUGCCCUCAGGACGUACAACUUGGUUUUUUUUUUU	UUGUAGAAAUUAAGUUGUAUG	UACAACUUGGUUUUUUUUUUU	+	chr16	9112964	9113016	Negative 5
all_samples_npv_sens_egbt_novel-mir-586317	AGUUUUUUUAUAAACCUGUAUUUUUGUAUGCAAUUUUGCAUAUAAAGGAUUUUUUUAGGAAUAUCUA	AGUUUUUUUAUAAACCUGUAUUUUUG	AAGGAUUUUUUUAGGAAUAUCUA	+	chr2	148732794	148732860	Negative 5
all_samples_npv_sens_egbt_novel-mir-591896	CCGUUACCUGGUUCUGGGGGGGGUCCCAGGUGUUCAGGCUCCCCAAGGUAUCCCAGGGGGUCGAGCGGCCCCCCCUUCUCCCAGGCCGGGG	CCGUUACCUGGUUCUGGGGGGGGUC	CCCCCCCUUCUCCCAGGCCGGGG	-	chr17	7834267	7834357	Negative 5
all_samples_npv_sens_egbt_novel-mir-59218	UAUUUAUGGAUCUGUUUAUUUUUUAAAAACCAAACAUAAUUCACAUACGUAGUGGGGGAAAAAAAGUCAGAUCCAGAAAGG	UAUUUAUGGAUCUGUUUAUUUUUUAAAA	AAAAAAAGUCAGAUCCAGAAAGG	-	chr10	86449024	86449104	Negative 5
all_samples_npv_sens_egbt_novel-mir-598781	GGCUCCAGGAGAUCCCCCCCCACCACAUGGCUUAACUCAGUGGGGGGCCACUGGAUCCUC	GGCUCCAGGAGAUCCCCCCCCACCA	GUGGGGGGCCACUGGAUCCUC	+	chr2_KI270776v1_alt	136677	136736	Negative 5
all_samples_npv_sens_egbt_novel-mir-599523	UACCUUAUGUUAAGUUCUAAUAAAGUAUACAUUUAUUGACUAUUAUGUUCUUGACACUGUACC	UACCUUAUGUUAAGUUCUAAUAAAG	CUAUUAUGUUCUUGACACUGUACC	-	chr1	243696351	243696413	Negative 5
all_samples_npv_sens_egbt_novel-mir-604934	UACACAACAUUAAUGUUUGAUAAGGAAAGCAUUUUUUUUUUGUUAAAAUUGAAUUGUCAGUACU	UACACAACAUUAAUGUUUGAUA	UUAAAAUUGAAUUGUCAGUACU	+	chr15	57715554	57715617	Negative 5
all_samples_npv_sens_egbt_novel-mir-605334	UACACAACAUUAAUGUUUGAUAAGGAAAGCAUUUUUUUUGUUAAAAUUGAAUUGUCAGUACU	UACACAACAUUAAUGUUUGAUA	UUAAAAUUGAAUUGUCAGUACU	+	chr4	68040525	68040586	Negative 5
all_samples_npv_sens_egbt_novel-mir-60750	AGGCACUUCCCUCUCUGAGCAGGACCAGUGUUUGGGUGUGGGGGGGGGGUGUUUGU	AGGCACUUCCCUCUCUGAGCAGG	GGGUGUGGGGGGGGGGUGUUUGU	+	chr5	141683053	141683108	Negative 5
all_samples_npv_sens_egbt_novel-mir-607854	GGAUUGUAAAUAUUGUAGAUUCUUUUUCUGUGUGAUGUGUCCUACUGUUUCAUAAUGCUG	GGAUUGUAAAUAUUGUAGAUUC	GUCCUACUGUUUCAUAAUGCUG	+	chr2	111167015	111167074	Negative 5
all_samples_npv_sens_egbt_novel-mir-609490	GACAGGGAUAGAAUGAGAGUCCAGACUGGGUUGUUUUGGGUUUUUUUGUUUUUUUCUUUUUUC	GACAGGGAUAGAAUGAGAGUCCA	GGUUUUUUUGUUUUUUUCUUUUUUC	+	chr22	45813377	45813439	Negative 5
all_samples_npv_sens_egbt_novel-mir-621184	UUUAUAAUGUUUUUAAAUUCUCUAAGAUAUUUUUGCUGCUUUCCAGACUUUGAAACUAUUAAGCU	UUUAUAAUGUUUUUAAAUUCUCUAAG	UCCAGACUUUGAAACUAUUAAGCU	-	chr14	65878402	65878466	Negative 5
all_samples_npv_sens_egbt_novel-mir-621355	CACACACCCCCGCGGGGGGGGACGCCGCGCCCCAUCCCCGCCCCGGGCCCCACCCCAGCCCCCCCGCGGGGGCCCUGACCCCA	CACACACCCCCGCGGGGGGGGACG	AGCCCCCCCGCGGGGGCCCUGACCCCA	-	chr17	57988409	57988491	Negative 5
all_samples_npv_sens_egbt_novel-mir-621646	UGAUGGUUCCUGAUAGUAGUAUUGAAACCUAUGCAUCUUAUACACAUCAUUAUCUUCAAU	UGAUGGUUCCUGAUAGUAGUAUUGA	UAUACACAUCAUUAUCUUCAAU	-	chr1	97721767	97721826	Negative 5
all_samples_npv_sens_egbt_novel-mir-624900	UAUAAAAGUUUUUUUAAAAGGUAAAAAACGGUAGGGCACUUACCAUGAAUAGAGCUUUUGAGAC	UAUAAAAGUUUUUUUAAAAGGUAAA	UACCAUGAAUAGAGCUUUUGAGAC	-	chr4	22824034	22824097	Negative 5
all_samples_npv_sens_egbt_novel-mir-628448	UUCACUUACAUUUAUAUCUUUUUUUUAAAGCACUGCUGAAGCUGUACUUCAAAAAAUGGAUGACAUGAAGAAGA	UUCACUUACAUUUAUAUCUUUUUUUUA	AAAAAUGGAUGACAUGAAGAAGA	-	chr8	123371295	123371368	Negative 5
all_samples_npv_sens_egbt_novel-mir-632023	UAAUCCUCUGUGAAUUUUCUGUAAAUAAAAUUAUUUCUGAAAAUCUCUAGCUAUUAGU	UAAUCCUCUGUGAAUUUUCUGUA	CUGAAAAUCUCUAGCUAUUAGU	-	chr5	65517757	65517814	Negative 5
all_samples_npv_sens_egbt_novel-mir-632365	GAAUAAGUAAAUGUAUAUGUCAAAUACAAUGGAGAUUAAAUAGUAAAAUGUAUAUAUUUUUUACUUCUCUG	GAAUAAGUAAAUGUAUAUGUCAAAUA	AAUGUAUAUAUUUUUUACUUCUCUG	-	chr11	46459788	46459858	Negative 5
all_samples_npv_sens_egbt_novel-mir-635025	UGGUGGGGUGGGGUGCCAAAGGAGCUGCCUCCUGCUCAGCGGCACCCCCCCCCCCACCUUU	UGGUGGGGUGGGGUGCCAAAGGAG	CAGCGGCACCCCCCCCCCCACCUUU	-	chr8	140530303	140530363	Negative 5
all_samples_npv_sens_egbt_novel-mir-636445	GAAUCUGAAGUUUUUUUUACCACCAUCUUUUUCUACUCUGUAUGGAAGUAGAUCUUUAUGGGGAAAAGAGAAUUUGGGGUGUUCUG	GAAUCUGAAGUUUUUUUUACC	AAAAGAGAAUUUGGGGUGUUCUG	+	chr1	229303850	229303935	Negative 5
all_samples_npv_sens_egbt_novel-mir-641933	AAUUGGUCUUCCUUUUUUUCUUAAAGUUUGAAUUCUUCUUUACAGUCAGAAGAAGAAGUUGUAGAAGGAGAGAAGGAAGUCGAGGCU	AAUUGGUCUUCCUUUUUUUCUUA	AGGAGAGAAGGAAGUCGAGGCU	+	chr8	26407955	26408041	Negative 5
all_samples_npv_sens_egbt_novel-mir-642025	GGCUGGGGGGGGUAUGAGGGGAGGGGGAGGAAAGCUGACCCCUUGAUUGUCUUUUCCUACCAG	GGCUGGGGGGGGUAUGAGGGGAGGGGG	CCCUUGAUUGUCUUUUCCUACCAG	-	chrX	154785158	154785220	Negative 5
all_samples_npv_sens_egbt_novel-mir-645545	UAUUUUAUAAAUGAUGAAAGUAAAUGGAAUUUGGGUUUAAAUUUCUUUUUUUGGCAAAAUGAA	UAUUUUAUAAAUGAUGAAAGUAAA	UAAAUUUCUUUUUUUGGCAAAAUGAA	-	chrX	77666389	77666451	Negative 5
all_samples_npv_sens_egbt_novel-mir-65095	CCCCCCCCACAGCUGGCGUCCCUCGGCCAUGCCCCAGGGGACCCAGCCAGGGGGUGGGCU	CCCCCCCCACAGCUGGCGUC	CCCAGCCAGGGGGUGGGCU	-	chr1	155254986	155255045	Negative 5
all_samples_npv_sens_egbt_novel-mir-654756	AGAGGGUGAAGUAGGUUGGGGGGCCAUUGGCCUUUGUCCUUUUUUUCCCUCUGU	AGAGGGUGAAGUAGGUUGGGGGG	UUUGUCCUUUUUUUCCCUCUGU	+	chr19	47258270	47258323	Negative 5
all_samples_npv_sens_egbt_novel-mir-668018	AGGUAGAGCUGUUCUUAAAUUUAUUAAAAAAAAAAAUAAAAGGGAAUCUCAGUGUCUGUUC	AGGUAGAGCUGUUCUUAAAUUUAUU	UAAAAGGGAAUCUCAGUGUCUGUUC	+	chr11	65921501	65921561	Negative 5
all_samples_npv_sens_egbt_novel-mir-67403	AGGGGGGGGUGGGGGAGGAAGAGGAAGGAGGGGACGUCGCUCGGCUGCCGGGGUCGCCCGCUGGCUUCGUCCGCACCCCCCCCUUC	AGGGGGGGGUGGGGGAGGAA	CGUCCGCACCCCCCCCUUC	-	chr12	116277550	116277635	Negative 5
all_samples_npv_sens_egbt_novel-mir-685606	AAAAAAAAGACCGCCAGGGCUUUUCCGAGGUUUUUUGUUUGAGCCCUGGCGGUCUUUUUUUUUU	AAAAAAAAGACCGCCAGGG	CUGGCGGUCUUUUUUUUUU	-	chr18	656877	656940	Negative 5
all_samples_npv_sens_egbt_novel-mir-68607	UUUCGUUUUUUUUUUCAACUUGCAAUAAAUACAUUUUUAAAAGGAAAAAAGAAAACGGAGAG	UUUCGUUUUUUUUUUCAACUUG	AGGAAAAAAGAAAACGGAGAG	+	chr22	40323306	40323367	Negative 5
all_samples_npv_sens_egbt_novel-mir-708645	CAUGGGGGGAAGUGGGUGAAGGGUGUAUAGGGCCUCCCGGUACUUUUUUUUUUUUUGCAACUUCCUGUAGU	CAUGGGGGGAAGUGGGUGAAGGGU	UUUUUUUUUGCAACUUCCUGUAGU	+	chr17	79997309	79997379	Negative 5
all_samples_npv_sens_egbt_novel-mir-709378	AAUAAUCAUUUGCAAGCUUAGAACUGGAAGCAACCUUACAAGUAUUCUAGACUUCUAAAUUUUAUUUU	AAUAAUCAUUUGCAAGCUUAGAAC	UCUAGACUUCUAAAUUUUAUUUU	-	chr6	79062416	79062483	Negative 5
all_samples_npv_sens_egbt_novel-mir-709527	UAGGAGAUUUAAAGAAAAUAAAGGUCUACAAUAUCUUUAGGUUUUUUUUUUUUCCUGUU	UAGGAGAUUUAAAGAAAAUAAAG	UUAGGUUUUUUUUUUUUCCUGUU	-	chr9	127940857	127940915	Negative 5
all_samples_npv_sens_egbt_novel-mir-717331	AAAAGUAAUUGUGGGUUUUGUCCUUACUUUUAAUGGCAAAAAAACACAAUUACUUUUGC	AAAAGUAAUUGUGGGUUUUGUC	CAAAAAAACACAAUUACUUUUGC	-	chr1	84993312	84993370	Negative 5
all_samples_npv_sens_egbt_novel-mir-717360	AGUUUUUUUUGUUUUGUUUUGUUUUUUAAACCAUGAAAAUGCUGAUAGUACUCAAAAGCUUU	AGUUUUUUUUGUUUUGUUUUGUUUU	AAUGCUGAUAGUACUCAAAAGCUUU	-	chr20	41592168	41592229	Negative 5
all_samples_npv_sens_egbt_novel-mir-717753	AUUUUUAAAAGUUUUACAUUGCUGUAUAUUCAAAGAUUUGUUUUAUUAAUAUGCAAUAAAGGCUUAGAAAUUU	AUUUUUAAAAGUUUUACAUUGCUGUAUA	UAUGCAAUAAAGGCUUAGAAAUUU	+	chr6	63713926	63713998	Negative 5
all_samples_npv_sens_egbt_novel-mir-720796	CAUUAUUUAUUCAGUCUGUUAAUAAUGGUCAUUUAAGUUUUUCUCCAGUUGACAACUCUAAAUAACAUU	CAUUAUUUAUUCAGUCUGUUAAUAA	GUUGACAACUCUAAAUAACAUU	-	chr2	219372055	219372123	Negative 5
all_samples_npv_sens_egbt_novel-mir-721028	UUAAAUAUGGCAUUUUGGGGUCUUAUGAUACAGCUUUUAUUUUCUAAAAAUCUAUUUCUAGGC	UUAAAUAUGGCAUUUUGGGGUCUUAUG	UUUUCUAAAAAUCUAUUUCUAGGC	-	chr6	78988046	78988108	Negative 5
all_samples_npv_sens_egbt_novel-mir-725244	UUCUGUUUUUUUUUUUUUUCUGUUUCCAAAGAAUUGGAACAGCUGAAAACUGAAGAAGAGGAGC	UUCUGUUUUUUUUUUUUUUCUGU	AGCUGAAAACUGAAGAAGAGGAGC	+	chr15	40650513	40650576	Negative 5
all_samples_npv_sens_egbt_novel-mir-727253	UGGCGGGGGGGGAGGGGGGAAUUGUUCUACUACGCAUGCGCACCGGGGAUGGCGACAGGGCCUCUUUCUUUGCUUCUCUCCACA	UGGCGGGGGGGGAGGGGGGAA	CUUUCUUUGCUUCUCUCCACA	-	chr9	6008430	6008513	Negative 5
all_samples_npv_sens_egbt_novel-mir-729150	CUUGGCUGAGAAAAUGUGAGGAGUGCUAAGGCCGUGGUUGGAGGAUUUUUUUUUUUUUCUUGGUAAAGGGA	CUUGGCUGAGAAAAUGUGAGGAGUG	UUUUUUUUUUUUUCUUGGUAAAGGGA	+	chr10	12709279	12709349	Negative 5
all_samples_npv_sens_egbt_novel-mir-733473	GCCGGCGGGCCGCCCCCCCCUCCACGCGCCCCGCGCGCGCGGGAGGGCGCGUGCCCCGCCGCGCGC	GCCGGCGGGCCGCCCCCCCC	GAGGGCGCGUGCCCCGCCGCGCGC	+	chr21	8218658	8218723	Negative 5
all_samples_npv_sens_egbt_novel-mir-73701	GAUUCUUUCAGAUUUUGGUUGAAAUAUGAUGAGUGUACAAAAUCUUGAUUUAAGUGAAUGAAAAAUUAC	GAUUCUUUCAGAUUUUGGUUGAAAU	UUUAAGUGAAUGAAAAAUUAC	+	chr3	52690732	52690800	Negative 5
all_samples_npv_sens_egbt_novel-mir-73812	UAUGGUAGAAUCCUUCUUUACUUUUUAAGUCUUUUAUUUAAAAAAAAAAAGUCAAAAAAAGGAUUCCAUUGUGUA	UAUGGUAGAAUCCUUCUUUACUUU	AGUCAAAAAAAGGAUUCCAUUGUGUA	+	chr7	30158469	30158543	Negative 5
all_samples_npv_sens_egbt_novel-mir-738867	UUGUUUUCUUCUUCCAUUAUCCAUUUAAUAGAUGCUUACUGUAGAGAACUUCAAAAGUAUAGAAAUGUGAGAUGAAGGAAAAAAACAUCC	UUGUUUUCUUCUUCCAUUAUCCAUU	UGUGAGAUGAAGGAAAAAAACAUCC	+	chr1	15646806	15646895	Negative 5
all_samples_npv_sens_egbt_novel-mir-739413	UCUUUUAAAUUGACCAGCUCUAAUUUUAUUUUAUAAAAUGGAAUCUGAUUUGAACAGACA	UCUUUUAAAUUGACCAGCUCUAAU	UGGAAUCUGAUUUGAACAGACA	-	chr9	120669323	120669382	Negative 5
all_samples_npv_sens_egbt_novel-mir-742796	UUCCUUUUUUUCUUUUAUGAAUCUUCACAACUUUGAUAUCAGGAGAAAGAUGAAAAAGAGAAAA	UUCCUUUUUUUCUUUUAUGAA	CAGGAGAAAGAUGAAAAAGAGAAAA	-	chr6	17885068	17885131	Negative 5
all_samples_npv_sens_egbt_novel-mir-745755	ACAGAAUUACAUUUUCAAAAAAAGGUUUUUAUAAUGAAGUUGUUUAUUAAAAACUUCUGAAUGAUGUGUUUGGGA	ACAGAAUUACAUUUUCAAAAAAAGGUUUU	AACUUCUGAAUGAUGUGUUUGGGA	-	chr20	32192499	32192573	Negative 5
all_samples_npv_sens_egbt_novel-mir-745942	CUCCCCUCCCCCACCUCAUUUCUCCAAACCACCAAGGUUGGAGAAAUCUCAUAAACAAAGUAUAAGUCCGUGGGGGGGGGGGGGGGGGG	CUCCCCUCCCCCACCUCAUUU	GUGGGGGGGGGGGGGGGGGG	-	chr3	43997479	43997567	Negative 5
all_samples_npv_sens_egbt_novel-mir-746133	CGGCCGCGGCCCCUUCGCCCGUGCAGAGCCGCCGUCUGGGCCGCAGCGGGGGGCGCAUGGGGGGGGAACCGGACCGCC	CGGCCGCGGCCCCUUCGCCCGUGC	AUGGGGGGGGAACCGGACCGCC	-	chr7	5530396	5530473	Negative 5
all_samples_npv_sens_egbt_novel-mir-746268	AUGUGGAGAAAUGAUUUUGGCACAGUUGUGGAAACAACUAUAUUGUAAACUAAGAUCUUUUUUUUUCCUUU	AUGUGGAGAAAUGAUUUUGGCAC	ACUAAGAUCUUUUUUUUUCCUUU	+	chrX	123972057	123972127	Negative 5
all_samples_npv_sens_egbt_novel-mir-747272	AUAUUUUAAUUUUUUUGUCCUUAGGAUAGAAUUGUGUCUAUGACCCUUGACAAAGAAUAUGAUGUUG	AUAUUUUAAUUUUUUUGUCCUUAGGAUA	CCCUUGACAAAGAAUAUGAUGUUG	+	chrX	124051291	124051357	Negative 5
all_samples_npv_sens_egbt_novel-mir-747376	AUUUUUUUCUUGGAUAUGUACCGCAUAGACCUUUCUUAGUAGAUACUGGGAGAAAGAAGU	AUUUUUUUCUUGGAUAUGUACCGC	AGUAGAUACUGGGAGAAAGAAGU	-	chr11	117048694	117048753	Negative 5
all_samples_npv_sens_egbt_novel-mir-748560	UCUUUUUUUUUUUUUACUAGGAAUAUAUUUAACAAAUAUUCUGAAGACCGAAGAAGGGAAU	UCUUUUUUUUUUUUUACUAGGAAU	UCUGAAGACCGAAGAAGGGAAU	-	chr14	50138744	50138804	Negative 5
all_samples_npv_sens_egbt_novel-mir-751127	ACAUAAAUUGUCAAAUAUGUAAAUAUUUGAAUAUACAAGAAUUUGAUGUAGACAUUAUUGG	ACAUAAAUUGUCAAAUAUGUAAAUAU	AUUUGAUGUAGACAUUAUUGG	+	chr6	37959587	37959647	Negative 5
all_samples_npv_sens_egbt_novel-mir-753468	UGAUUUUUAGUAACCUUUAAAAAUGUAUAAUGACUUUUAAAAUUUGUAGAAUUGAAAAGACGCU	UGAUUUUUAGUAACCUUUAAAAAUGUA	AAUUUGUAGAAUUGAAAAGACGCU	+	chr4	71030815	71030878	Negative 5
all_samples_npv_sens_egbt_novel-mir-755315	GGGUUUUUUUGUUUUGUUUGUUUUUGUGUGGUAAACUGAUAUUUAAAAAAGGAAAGGAGAAAAAUCACG	GGGUUUUUUUGUUUUGUUUGUUU	AAAAGGAAAGGAGAAAAAUCACG	-	chr12	112027135	112027203	Negative 5
all_samples_npv_sens_egbt_novel-mir-755320	UUUUUUUUGUAUUUGUGUCUUUAGAUUGUGCCUUGCCAGUACAUGCUGCAGACAAUGAAGGAUGAG	UUUUUUUUGUAUUUGUGUCUUUAGAUU	GCUGCAGACAAUGAAGGAUGAG	-	chr12	115980897	115980962	Negative 5
all_samples_npv_sens_egbt_novel-mir-756350	AAAAAAAAGACCGCCAGGGCUCAAACAAAAAACCUCGGAAAAGCCCUGGCGGUCUUUUUUUUUUUUUUUUUUUUUUUUU	AAAAAAAAGACCGCCAGGGCU	UUUUUUUUUUUUUUUUUUUUUUU	+	chr18	656879	656957	Negative 5
all_samples_npv_sens_egbt_novel-mir-756851	AUAAAAUAUUGGUUGAGAUUUUUAAAUAUAUUUUUCAUAAAAACUGAAGUAAUUUUUUAUAC	AUAAAAUAUUGGUUGAGAUUUU	AACUGAAGUAAUUUUUUAUAC	-	chr1	158654098	158654159	Negative 5
all_samples_npv_sens_egbt_novel-mir-759191	AUUUUUUUAAAAUAAUUUCAAGUUUCUAUGAAGCACUUGCGCUUCUGUAAUAUCAACUUGAAAUCUGAAGAAAUGC	AUUUUUUUAAAAUAAUUUCAAGUUUC	AACUUGAAAUCUGAAGAAAUGC	-	chr13	50108965	50109040	Negative 5
all_samples_npv_sens_egbt_novel-mir-760200	AAAAAGGAAAAGAAGAAGAAACACAGAUCGUCAGUUUUUUAAGUUUUAUUAUGGAAAAUUUCUUUUCUUUUUUUUUUUUUUUUUUUUUUUU	AAAAAGGAAAAGAAGAAGAAACAC	UUUUUUUUUUUUUUUUUUUUUUUU	-	chrX	119934432	119934522	Negative 5
all_samples_npv_sens_egbt_novel-mir-76140	AUGGGUUAGGAUUUCAUUUUUUUCUGUUGAAAUAGAGGAGAGGGGAGACUUGACAAUGCC	AUGGGUUAGGAUUUCAUUUUUUUCU	AGGAGAGGGGAGACUUGACAAUGCC	-	chr9	109084891	109084950	Negative 5
all_samples_npv_sens_egbt_novel-mir-762832	AAAGUCAGACCCUGCCUCAAAAAAAAUAAGAACAGCUUUUCGAGGUAGGAGUCGACUCCUG	AAAGUCAGACCCUGCCUCAAAAAAA	UUUUCGAGGUAGGAGUCGACUCCUG	+	chr6	89721120	89721180	Negative 5
all_samples_npv_sens_egbt_novel-mir-763219	UCUAACCUUUGACUCUUAUUUUUUUCCACAGCCGUCAUGGAAAUGAUGAGUCAGAAGAUU	UCUAACCUUUGACUCUUAUUUUUUUC	UGGAAAUGAUGAGUCAGAAGAUU	+	chr12	53299238	53299297	Negative 5
all_samples_npv_sens_egbt_novel-mir-764838	CAGAUUCAUAAUUUUUUUCUGAGGUAAUUAAUAAUUGCCAGGUCAAGUAGAAGGAUUGAGUUUGCU	CAGAUUCAUAAUUUUUUUCUGA	AGUAGAAGGAUUGAGUUUGCU	+	chr15	50441732	50441797	Negative 5
all_samples_npv_sens_egbt_novel-mir-766266	UAUUUUUUUUUUCCUCCUAAGGAAGGUUUUUUUUCUUCCCUCUAGUGGGCGGGGCAGAGGAGUUAG	UAUUUUUUUUUUCCUCCUAAGG	GUGGGCGGGGCAGAGGAGUUAG	-	chr2	136116204	136116269	Negative 5
all_samples_npv_sens_egbt_novel-mir-766399	UAGUUAGUGGAAAAUGCCUUUACAAAAUGUAUUUAAAAUAGCUGUCAUCUCAUUUGUAAAUUUUGUCGUGUAUUGUG	UAGUUAGUGGAAAAUGCCUUUACAAA	UGUAAAUUUUGUCGUGUAUUGUG	+	chr5	154056540	154056616	Negative 5
all_samples_npv_sens_egbt_novel-mir-767902	UAAAUAGAUUUGUUAACUGAAAUAUACUUUAAGAAAGAUAAAAUCUGUAAAUAAACUGAUUUAUA	UAAAUAGAUUUGUUAACUGAAAU	AUCUGUAAAUAAACUGAUUUAUA	+	chr1	180114805	180114869	Negative 5
all_samples_npv_sens_egbt_novel-mir-768632	CUGUCAAUUUGCUUAGAAUUUAAACAAUGUCAUUGUAUUAUUCCUCUAAAGCUUGAAGUU	CUGUCAAUUUGCUUAGAAUUUAAAC	UUAUUCCUCUAAAGCUUGAAGUU	+	chr15	94254869	94254928	Negative 5
all_samples_npv_sens_egbt_novel-mir-769006	AAAUAGAUUUGCAAAAAUGUGUUUUUUCAACAUUAAUAAAAAAUACGUCCGUUCUGUUUUCU	AAAUAGAUUUGCAAAAAUGUGUUUU	AAUACGUCCGUUCUGUUUUCU	-	chr2	17721271	17721332	Negative 5
all_samples_npv_sens_egbt_novel-mir-770398	CUUUUUUUUCUAGGUUCCUGAUCAGUAUGGCACAAUCAGAGCUGUAGCAGAAGGAAAGGC	CUUUUUUUUCUAGGUUCCUGAU	CAGAGCUGUAGCAGAAGGAAAGGC	+	chr2	42303091	42303150	Negative 5
all_samples_npv_sens_egbt_novel-mir-77135	UUAGUUUUACAACCCUCCCUCAUUUGUAUAAAUCUCCUCUCAGAUUAUUCAUAUGAUGAGUAUUGCCUGAAU	UUAGUUUUACAACCCUCCCUCAUUUGUAUA	UUCAUAUGAUGAGUAUUGCCUGAAU	+	chr7	30297143	30297214	Negative 5
all_samples_npv_sens_egbt_novel-mir-771457	AAAAAGGAGUUGAAAGAAAGAAAGCCCUAUCUUUUUUUUUUUCUUAAUUUAACUUUUAUU	AAAAAGGAGUUGAAAGAAAGAA	UUUUUUUUCUUAAUUUAACUUUUAUU	-	chr14	52205968	52206027	Negative 5
all_samples_npv_sens_egbt_novel-mir-77190	CAGCUGAGAAACUCGGAGGUGAGGAGUGAGCCUGCUCUGUUGGGAGCUGGGGGGCCAUUACCUCACCCCUCAGUUUUUUUUUUGCU	CAGCUGAGAAACUCGGAGGUGAGGA	CUCACCCCUCAGUUUUUUUUUUGCU	+	chr8	144845315	144845400	Negative 5
all_samples_npv_sens_egbt_novel-mir-772650	AAAGAACUAUUAUAAUACACAUCAGUUCAAUACAAUACGUGUUUAUUGAGUAUCUCUUGG	AAAGAACUAUUAUAAUACACAUCAG	CGUGUUUAUUGAGUAUCUCUUGG	-	chr4	65382816	65382875	Negative 5
all_samples_npv_sens_egbt_novel-mir-772698	GCUUUUUUUUAACCAAACUUUUUUUCUUUCAGUUGGUCCAACACUAAGUAAGGAGGAAAAAGAGUUGGAAAGAAGAAAAGAAU	GCUUUUUUUUAACCAAACUUUUU	AGAGUUGGAAAGAAGAAAAGAAU	+	chr5	77055482	77055564	Negative 5
all_samples_npv_sens_egbt_novel-mir-772757	GCGGGGCAGGGGUGGAGCAAGGCUCCUUUUUUUUUUGUUUUGCGCCCCCCCCCCGCCU	GCGGGGCAGGGGUGGAGCAAGGC	UUUGCGCCCCCCCCCCGCCU	+	chr6	132798661	132798718	Negative 5
all_samples_npv_sens_egbt_novel-mir-773000	UUAUUUUUUUUUAACAGUUGUGAUGAGUGAGUGGCCCUUCUCAGCCACCCUGCUAGUAGAUAGAUGAGC	UUAUUUUUUUUUAACAGUUGUGA	ACCCUGCUAGUAGAUAGAUGAGC	-	chr8	69379195	69379263	Negative 5
all_samples_npv_sens_egbt_novel-mir-773406	AAACUAGGAAAAUUAAAGUCAUACAAUUAGGCAUAAAUUCCACCCAAAAUGUGAGACGGUACCUGUGUUUUU	AAACUAGGAAAAUUAAAGUCAUACAAUU	AUGUGAGACGGUACCUGUGUUUUU	-	chr13	72737893	72737964	Negative 5
all_samples_npv_sens_egbt_novel-mir-774057	UUUUUUUUUAGGUGGUUCUAUGUGGACACAUCCUAAUUUGAUAUCUCAUGAGGACUAUUGUGGAAAAGAGC	UUUUUUUUUAGGUGGUUCUAUG	UGAGGACUAUUGUGGAAAAGAGC	-	chr22	30959578	30959648	Negative 5
all_samples_npv_sens_egbt_novel-mir-774524	AAAAAAAUGAGGACAUCUGUGUCAAAUAGAAGAGACACCUCAACUGUCUCGUUUUUGCAUGGAAAUUUCAUUUUUAUUUG	AAAAAAAUGAGGACAUCUGUGU	AUGGAAAUUUCAUUUUUAUUUG	+	chr8	473760	473839	Negative 5
all_samples_npv_sens_egbt_novel-mir-775969	GAGUCUGAUAACUCAUUUUUUUUGUCUCUAGGUGAGAAGUUAUUAUUUGCUAAAGGAGCUGAGUCAUCAAUUCUC	GAGUCUGAUAACUCAUUUUUUUU	AGGAGCUGAGUCAUCAAUUCUC	+	chr3	182869197	182869271	Negative 5
all_samples_npv_sens_egbt_novel-mir-776527	CGGCGGUCGCUGUUCUGCUGGGAGCGGGCGCGGGAACCGGCGGGGGGGGCGGAGCCGUA	CGGCGGUCGCUGUUCUGCUGGGAG	ACCGGCGGGGGGGGCGGAGCCGUA	-	chrX	20266936	20266994	Negative 5
all_samples_npv_sens_egbt_novel-mir-776650	AUUUAAUUUAUCUUGCAUAUUUUCCACAUUUAAAAAUGAAUUAGGUCUAUUAGGAUAAUUAGGAGU	AUUUAAUUUAUCUUGCAUAUUUUCCACA	AGGUCUAUUAGGAUAAUUAGGAGU	+	chr12	130877073	130877138	Negative 5
all_samples_npv_sens_egbt_novel-mir-776708	UAAAAAUAAAGCUGAAUUGUGUCAUUUGUGUAUGCAUUCUGUAUUUAUUCAUUAUU	UAAAAAUAAAGCUGAAUUGUG	CAUUCUGUAUUUAUUCAUUAUU	+	chr13	27667388	27667443	Negative 5
all_samples_npv_sens_egbt_novel-mir-777674	GUUUUUUUUUUUUAAACUAAAGCUAUAUAAAGCUUGUGGAUUAAACAGAAUAAAUUU	GUUUUUUUUUUUUAAACUAAA	UGGAUUAAACAGAAUAAAUUU	-	chrX	136975464	136975520	Negative 5
all_samples_npv_sens_egbt_novel-mir-777861	UUUUUUUUUUUUUUUUUUUUUUUUUAAAAAAAAAAAAAGGAAGUGAAAGGAC	UUUUUUUUUUUUUUUUUUUUU	AAAAAAAGGAAGUGAAAGGAC	-	chr12	50924503	50924554	Negative 5
all_samples_npv_sens_egbt_novel-mir-779893	AGUGAAGUCUGAUAAACUAAAAUCUUAAGAUAUUUCUUAAGUUUUUUUUUUUUUUGAUUACUCCUUU	AGUGAAGUCUGAUAAACUAAAA	UUUUUUUUUUUGAUUACUCCUUU	+	chr10	110125390	110125456	Negative 5
all_samples_npv_sens_egbt_novel-mir-780982	AUGAGCAUCAGUUUGGAAUGAUCUCUAAGACGUGUAUCAAGUUCCUAAUUUUUUCAUUU	AUGAGCAUCAGUUUGGAAUGAUC	UCAAGUUCCUAAUUUUUUCAUUU	+	chr6	83868466	83868524	Negative 5
all_samples_npv_sens_egbt_novel-mir-781116	UAUUCAUGCAGCCAAAAAAAGAAUGAGAUUGUCUUUUGUGGUAACAUGAAUGGA	UAUUCAUGCAGCCAAAAAAAGA	UUUUGUGGUAACAUGAAUGGA	-	chr8	79956784	79956837	Negative 5
all_samples_npv_sens_egbt_novel-mir-782277	UCAGUUAAUUUUUUCUUUAAUUUUUACGAGUCAUGAAAACUACAGGAAAAAAAUCUGAAC	UCAGUUAAUUUUUUCUUUAAUUU	ACUACAGGAAAAAAAUCUGAAC	-	chr7	26198927	26198986	Negative 5
all_samples_npv_sens_egbt_novel-mir-783433	AACUGUCACUUGUUUUAUCAUGUGGGAACAUAAGUUAUGUGGUCAAAAAUAUAAGGAUUUUG	AACUGUCACUUGUUUUAUCAUG	UGGUCAAAAAUAUAAGGAUUUUG	-	chr5	95887552	95887613	Negative 5
all_samples_npv_sens_egbt_novel-mir-78383	GGGGGGGGGCACCCUCACCCUUGGACCUAGGUGCGAGCGGUGUGCACUCUCUCCU	GGGGGGGGGCACCCUCACCCUUGG	GAGCGGUGUGCACUCUCUCCU	-	chr12	1800445	1800499	Negative 5
all_samples_npv_sens_egbt_novel-mir-82558	GAAUUUUUUUCUUAGAUCUCCAAGAGGUUUGUCUCAUUCUCCUUGGGCUGUAAAAAAGAUUAAU	GAAUUUUUUUCUUAGAUCUCCAAGAGG	CCUUGGGCUGUAAAAAAGAUUAAU	-	chr8	27823157	27823220	Negative 5
all_samples_npv_sens_egbt_novel-mir-93009	AUGUCGUUUGUCUUUUUUUGAUCUUUGUUGUUUUCAAGUCUGUUUUGUCAGAAACUAGGAUUGCGACUCC	AUGUCGUUUGUCUUUUUUUGAUCU	GUCAGAAACUAGGAUUGCGACUCC	+	chr18	9165151	9165220	Negative 5
all_samples_npv_sens_egbt_novel-mir-95429	CUUUGUUACUCUAUUUAUUUUAGUCACUUGUAUAAAACACCAAAUAAAGCAAUAGAGGC	CUUUGUUACUCUAUUUAUUUU	ACCAAAUAAAGCAAUAGAGGC	-	chr17	7225348	7225406	Negative 5
all_samples_npv_sens_egbt_novel-mir-97770	CCCCGCCAGCUCGUCCAGGCUCCCGCCGCCAGCGAUUCUUCCGGGCUGGGGGUGGGGAGGUGGGGGGGGAGUGCAGGGUU	CCCCGCCAGCUCGUCCAGGCUCCCG	GGGAGGUGGGGGGGGAGUGCAGGGUU	+	chr20	4823735	4823814	Negative 5
all_samples_npv_sens_egbt_novel-mir-98812	UCUGUUUCUUGUGUUUUUUUUAAGGUCCUUAUUCCUUAAAUGGAUACAGAGUGAGAGU	UCUGUUUCUUGUGUUUUUUUUAAG	UAAAUGGAUACAGAGUGAGAGU	-	chr10	63217298	63217355	Negative 5
all_samples_ppv_spec_gbt_novel-mir-12761	GCUGUAACAAAUUUAAAAAAAACUAAAGUUUGAAUUAAUUAGUUUUUUUUCAACUUGUUACAGCAG	GCUGUAACAAAUUUAAAAAAAA	UUUUUUCAACUUGUUACAGCAG	-	chr10	484946	485011	Negative 5
all_samples_ppv_spec_gbt_novel-mir-152280	GUGGGGGGGGGUGGGGGUCAACACAGCCACCUUUGUGCUGUCCCCUGGUCUCCUCCGCAG	GUGGGGGGGGGUGGGGGUCAAC	UGUCCCCUGGUCUCCUCCGCAG	+	chr2	2704966	2705025	Negative 5
all_samples_ppv_spec_gbt_novel-mir-178685	AAAAAAAAAAGACCGCCAGGGCUUUUCCGAGGUUUUUUGUUUGAGCCCUGGCGGUCUUUUUUUUUUUU	AAAAAAAAAAGACCGCCAGGGC	CCUGGCGGUCUUUUUUUUUUUU	-	chr18	656875	656942	Negative 5
all_samples_ppv_spec_gbt_novel-mir-181799	UGGGGGGGGGUAGGUGUGAGGCUGACAGUCCAGCAGGCCUCACCUCUGCCCUCUGCCCUC	UGGGGGGGGGUAGGUGUGAGGC	CUCACCUCUGCCCUCUGCCCUC	-	chr20	45824647	45824706	Negative 5
all_samples_ppv_spec_gbt_novel-mir-203639	UCCCCCCCCUCUCCGCGCUGGCUUCCUAGAACAGGCAGCCAGCAGGAGAGAGAGGGAGCGAGC	UCCCCCCCCUCUCCGCGCUGGCU	CCAGCAGGAGAGAGAGGGAGCGAGC	-	chr5	134526119	134526181	Negative 5
all_samples_ppv_spec_gbt_novel-mir-204177	CGGGGGGGGUGCAGGAGGGGGGUCCCUUCCGAUCCUCCCUCCUGACGCCCCCCCCAGC	CGGGGGGGGUGCAGGAGGGGGG	UCCCUCCUGACGCCCCCCCCAGC	-	chr17	48544938	48544995	Negative 5
all_samples_ppv_spec_gbt_novel-mir-22600	UGGCAUUAGUGGGACUUUUUUUUUUUUUUUUUUUAAUGUUAAAAGUCCCACUAAUGCCAGCUCA	UGGCAUUAGUGGGACUUUUUUUUU	AAGUCCCACUAAUGCCAGCUCA	-	chr3	185253207	185253270	Negative 5
all_samples_ppv_spec_gbt_novel-mir-22811	CUGCUGUAACAAGUUGAAAAAAAACUAAUUAAUUCAAACUUUAGUUUUUUUUAAAUUUGUUACAGCGCUG	CUGCUGUAACAAGUUGAAAAAAA	UUUUUAAAUUUGUUACAGCGCUG	+	chr10	484946	485015	Negative 5
all_samples_ppv_spec_gbt_novel-mir-27338	GGGGGGGGCGUCAGGAGGGAGGAUCGGAAGGGACCCCCCUCCUGCACCCCCCCCGA	GGGGGGGGCGUCAGGAGGGAGG	CCCCUCCUGCACCCCCCCCGA	+	chr17	48544941	48544996	Negative 5
all_samples_ppv_spec_gbt_novel-mir-286	UGAGCUUUGUUUUUUUCAGGGAAAUUUUGAAUAUUUUCCUGAAGAACAAAGUUCAGA	UGAGCUUUGUUUUUUUCAGGGAAA	UUCCUGAAGAACAAAGUUCAGA	-	chr9	122078868	122078924	Negative 5
all_samples_ppv_spec_gbt_novel-mir-56571	GUUCCCCUUUUUUUCAGAGUUGACCCGUGCACUGAACAAGGCGGCAACUGAAGAAAAGGGGACACU	GUUCCCCUUUUUUUCAGAGUUGAC	CAACUGAAGAAAAGGGGACACU	+	chr8	144951009	144951074	Negative 5
all_samples_ppv_spec_gbt_novel-mir-62026	CUCCCUCUCUCUCCUGCUGGCUGCCUGUUCUAGGAAGCCAGCGCGGAGAGGGGGGGGAUGCA	CUCCCUCUCUCUCCUGCUGGCU	CCAGCGCGGAGAGGGGGGGGAUGCA	+	chr5	134526124	134526185	Negative 5
all_samples_ppv_spec_gbt_novel-mir-71509	UUGUUGUACUUUUUUUUUUGUUCGUUGCAUUUUUAGGAACAAAAAAAAAAGCCCAACCCUU	UUGUUGUACUUUUUUUUUUGUUC	ACAAAAAAAAAAGCCCAACCCUU	-	chr13	49996427	49996487	Negative 5
chr10:107461579-107461687_r77548_x1_p2	TGGTCTCGGAAGCTAAGCAAGGTTGGGCCTGCTTGGTACTTGGGTGGGA	TGGTCTCGGAAGCTAAGCA	CTTGGTACTTGGGTGGGA	+	chr10	107461599	107461647	Negative 4
chr10:113820451-113820559_r363775_x1_p1	GATTAGAGAGGCTATGTCTATGCTCAGCGTTCTGTCCC	GATTAGAGAGGCTATGTCT	GCTCAGCGTTCTGTCCC	+	chr10	113820521	113820558	Negative 4
chr10:113820501-113820609_r363775_x1_p2	GATTAGAGAGGCTATGTCTATGCTCAGCGTTCTGTCCCATGAACATTTGAATGTTTAATAGTCTGACTCTCCT	GATTAGAGAGGCTATGTCT	TAATAGTCTGACTCTCCT	+	chr10	113820521	113820593	Negative 4
chr10:13727774-13727881_r29687_x1_p1	TACTGCCCTGAATGCGCCTGATCTTGTCTGATTTCAGAAGCTAAGCAGGGTCGTGCC	TACTGCCCTGAATGCGCCT	AAGCTAAGCAGGGTCGTGCC	+	chr10	13727807	13727863	Negative 4
chr10:13727791-13727901_r243062_x1_p1	CTCAGGTCTATGGCCATACTGCCCTGAATGCGCCTGATCTTGTCTGATTTCAGAAGCTAAGCAGGGTCGTGCCCGGTTAGTACTTGGATGG	CTCAGGTCTATGGCCATAC	CCGGTTAGTACTTGGATGG	+	chr10	13727791	13727881	Negative 4
chr10:13727791-13727903_r99567_x1_p1	GGTCTATGGCCATACTGCCCTGAATGCGCCTGATCTTGTCTGATTTCAGAAGCTAAGCAGGGTCGTGCCCGGTTAGTACTTGGATGGG	GGTCTATGGCCA	GTTAGTACTTGGATGGG	+	chr10	13727795	13727882	Negative 4
chr10:13727792-13727903_r85198_x1_p1	TCAGGTCTATGGCCATACTGCCCTGAATGCGCCTGATCTTGTCTGATTTCAGAAGCTAAGCAGGGTCGTGCCCGGTTAGTACTTGGATGGGA	TCAGGTCTATGGCC	TTAGTACTTGGATGGGA	+	chr10	13727792	13727883	Negative 4
chr10:13727841-13727950_r102367_x2_p2	GTTAGTACTTGGATGGGAGAATTTAGTGCTCGAAC	GTTAGTACTTGGATGGG	AATTTAGTGCTCGAAC	+	chr10	13727866	13727900	Negative 4
chr10:13727841-13727951_r243062_x1_p2	CCGGTTAGTACTTGGATGGGAGAATTTAGTGCTCGAAC	CCGGTTAGTACTTGGATGG	ATTTAGTGCTCGAAC	+	chr10	13727863	13727900	Negative 4
chr10:13727842-13727955_r31404_x1_p2	AAGCTAAGCAGGGTCGTGCCCGGTTAGTACTTGGATGGGAGAATTTAGTGCTCGAACACTATTGCTGTAGCTTTC	AAGCTAAGCAGGGTCGTGCC	CACTATTGCTGTAGCTTTC	+	chr10	13727844	13727918	Negative 4
chr10:16767155-16767264_r54725_x1_p2	ATCTGATTAGTTTGAAGAGCACATTCATCTGATTAGTTTGAAGAGC	ATCTGATTAGTTTGAAGAGC	ATCTGATTAGTTTGAAGAGC	+	chr10	16767175	16767220	Negative 4
chr10:19598177-19598286_r171132_x1_p1	CAGGTGATGAGGAAGAGAAAGGAATCAACAGTGACTTCCAAGACTGTGCTTTCAGGGAT	CAGGTGATGAGGAAGAGAAAGG	AAGACTGTGCTTTCAGGGAT	+	chr10	19598208	19598266	Negative 4
chr10:19598227-19598336_r171132_x1_p2	AAGACTGTGCTTTCAGGGATCATGTCTATAGTTTGCCACTAGAGAAGTTTTTTTGAACATGTAGTAGGGCACCAGAAGCACAAGGAAGA	AAGACTGTGCTTTCAGGGAT	ACCAGAAGCACAAGGAAGA	+	chr10	19598247	19598335	Negative 4
chr10:22997299-22997406_r542579_x1_p2	TGGATGGGAGACTGCCCGGGAAAACCGGGTGCTCAAAAACAAG	TGGATGGGAGACTGCCCG	GGTGCTCAAAAACAAG	+	chr10	22997319	22997361	Negative 4
chr10:26509607-26509715_r329646_x2_p2	CCGATCTCAGAAGCTAGACAGGGTTAGGTCTGGTTAGTACTTGGATG	CCGATCTCAGAAGCTAGAC	CTGGTTAGTACTTGGATG	+	chr10	26509627	26509673	Negative 4
chr10:26509613-26509724_r33558_x1_p1	CATCCGATCTCAGAAGCTAGACAGGGTTAGGTCTGGTTAGTACTTGGATGGG	CATCCGATCTCAGAAGCTAGAC	CTGGTTAGTACTTGGATGGG	+	chr10	26509624	26509675	Negative 4
chr10:26509698-26509807_r103322_x1_p2	AAACTTGTGGAGAGAAAGAAATGTTACCAAATTTATGGTTTCTCTCTCCTTTTTCAGTC	AAACTTGTGGAGAGAAAGAA	CTCTCTCCTTTTTCAGTC	+	chr10	26509718	26509776	Negative 4
chr10:28667892-28667999_r27789_x1_p1	ATATGCTAAAATTGGAAGGATACACAGAAGATTAGCATGGCC	ATATGCTAAAATTGGAAG	CAGAAGATTAGCATGGCC	+	chr10	28667938	28667979	Negative 4
chr10:32056746-32056853_r435021_x1_p1	GGTCCCGTTGCGGTGGTGTTTGCAGCTAATTGGTCACAGCCAGAGATTTGTTTCTTCTCCACTCGCACTGTGTCACTTGACTAG	GGTCCCGTTGC	ACTGTGTCACTTGACTAG	+	chr10	32056750	32056833	Negative 4
chr10:35135360-35135467_r227382_x1_p1	ATTATGTGTTTTAATTTATTCCTGTAGAAAATTATTCCTGTAGAAAATCGGTAGTATATAAGTG	ATTATGTGTTTTAATTTATT	ATCGGTAGTATATAAGTG	+	chr10	35135384	35135447	Negative 4
chr10:36438590-36438698_r75478_x1_p2	CACAGGCAAAGATGATGTTTGGAGTTCAGTGGTCAAGAAAACCCCGATGACTGCACTTCTGTATGTTTTTGTTTAACTTGTGGA	CACAGGCAAAGATGATGTT	TATGTTTTTGTTTAACTTGTGGA	+	chr10	36438610	36438693	Negative 4
chr10:49954322-49954431_r434273_x1_p1	CTTCCTTGAGAGTGTGCTGAGCATTCACCTTGGCTGCTTGGTTCTAGTCTGGGAGCAGAC	CTTCCTTGAGAGTGTGCTG	GTTCTAGTCTGGGAGCAGAC	+	chr10	49954352	49954411	Negative 4
chr10:49954325-49954432_r182358_x1_p1	GCTTCCTTGAGAGTGTGCTGAGCATTCACCTTGGCTGCTTGGTTCTAGTCTGGGAGCAGACA	GCTTCCTTGAGAGTGTGC	CTAGTCTGGGAGCAGACA	+	chr10	49954351	49954412	Negative 4
chr10:53458229-53458336_r25763_x1_p2	AGGGCCTGGTTAGTACTTGAATGGGAGGAACTAACCAGCCAATT	AGGGCCTGGTTAGTACT	AACTAACCAGCCAATT	+	chr10	53458249	53458292	Negative 4
chr10:55598812-55598919_r165244_x1_p2	ACACGGTAAGTGTACTGGAAAGTGCACCTGGATAAACCAAAGTGTAGCTTAACCCAAAGCACTCGGCTTACACC	ACACGGTAAGTGTACTGG	AAAGCACTCGGCTTACACC	+	chr10	55598832	55598905	Negative 4
chr10:60081679-60081786_r70490_x1_p1	ATAGGCACATGAAACTTTCACAAAATGTCTATTTGGCGGGTTCGAAGGTAGTGCGTTATC	ATAGGCACATGAAACTTTCACA	CGAAGGTAGTGCGTTATC	+	chr10	60081707	60081766	Negative 4
chr10:60081681-60081789_r22166_x1_p1	AAAATAGGCACATGAAACTTTCACAAAATGTCTATTTGGCGGGTTCGAAGGTAGTGCGTTATCTCA	AAAATAGGCACATGAAACTTTCA	AAGGTAGTGCGTTATCTCA	+	chr10	60081704	60081769	Negative 4
chr10:60081721-60081828_r287675_x1_p2	GGCGGGTTCGAAGGTAGTGCGTTATCTCAGTTGACTGTTCTCGTCAGTCATAGATAGAACTTCCTGGTCCTACTCTTTTCCCCCTT	GGCGGGTTCGAAGGTAGT	TACTCTTTTCCCCCTT	+	chr10	60081741	60081826	Negative 4
chr10:60081729-60081836_r70490_x1_p2	CGAAGGTAGTGCGTTATCTCAGTTGACTGTTCTCGTCAGTCATAGATAGAACTTCCTGGTCCTACTCTTTTCC	CGAAGGTAGTGCGTTATC	TAGAACTTCCTGGTCCTACTCTTTTCC	+	chr10	60081749	60081821	Negative 4
chr10:60081731-60081839_r22166_x1_p2	AAGGTAGTGCGTTATCTCAGTTGACTGTTCTCGTCAGTCATAGATAGAACTTCCTGGTCCTACTCTTTT	AAGGTAGTGCGTTATCTCA	AGATAGAACTTCCTGGTCCTACTCTTTT	+	chr10	60081751	60081819	Negative 4
chr10:67764413-67764522_r193321_x1_p1	CGGGCCTGGCATGAGCGCAGTGGTTGTTACACTAAAGTGTCTCCGCCTGTCGAATATTCTCGTGGCAGCGATGGCCGAGTG	CGGGCCTGGCA	GCAGCGATGGCCGAGTG	+	chr10	67764439	67764519	Negative 4
chr10:67764567-67764674_r30220_x1_p2	AGCGGGTGCTCTTATTTTTTCTATTTTTTTAAATAAACACCTTCAAA	AGCGGGTGCTCTTATTTT	AATAAACACCTTCAAA	+	chr10	67764587	67764633	Negative 4
chr10:68461411-68461518_r33634_x1_p1	GATCTCATCTTATCTCAGAAGCTAAGCAGGGTTGAGCTTGGTTACTACTTGGATGGGAGACC	GATCTCATCTTATCTCAGA	TACTTGGATGGGAGACC	+	chr10	68461437	68461498	Negative 4
chr10:68461461-68461568_r33634_x1_p2	TACTTGGATGGGAGACCACCTGGGAATATTGGGTGCTGTAGCTTTAAGAAAGAAAGA	TACTTGGATGGGAGACC	TAGCTTTAAGAAAGAAAGA	+	chr10	68461482	68461538	Negative 4
chr10:68755102-68755210_r131487_x1_p1	AGTTTGAATTATAGCTTGTTTCTTTAAAAGAACTCTATCTGAAGAAATATTTTAAAAGGATGAGTTATGATGTGTGTAAA	AGTTTGAATTATAGCTTGT	GAGTTATGATGTGTGTAAA	+	chr10	68755111	68755190	Negative 4
chr10:68755102-68755211_r71870_x1_p1	AAGTTTGAATTATAGCTTGTTTCTTTAAAAGAACTCTATCTGAAGAAATATTTTAAAAGGATGAGTTATGATGTGTGTAAAT	AAGTTTGAATTATAGCTTGT	GAGTTATGATGTGTGTAAAT	+	chr10	68755110	68755191	Negative 4
chr10:68755103-68755210_r26462_x1_p1	AGTTTGAATTATAGCTTGTTTCTTTAAAAGAACTCTATCTGAAGAAATATTTTAAAAGGATGAGTTATGATGTGTGTAAA	AGTTTGAATTATAGCTTG	AGTTATGATGTGTGTAAA	+	chr10	68755111	68755190	Negative 4
chr10:77587030-77587137_r382353_x1_p2	TCTGCGGCCATACCACCCTGGACACACCTGATCTTGTCTGATCTTGGCAGCTAAGCAGGGTCTGGCCCAGTTAATA	TCTGCGGCCATACCACCC	GTCTGGCCCAGTTAATA	+	chr10	77587050	77587125	Negative 4
chr10:77587030-77587139_r110413_x1_p2	TCTGCGGCCATACCACCCTGGACACACCTGATCTTGTCTGATCTTGGCAGCTAAGCAGGGTCTGGCCCAGTTAATA	TCTGCGGCCATACCACCCTG	GGGTCTGGCCCAGTTAATA	+	chr10	77587050	77587125	Negative 4
chr10:77587034-77587142_r29363_x1_p2	CGGCCATACCACCCTGGACACACCTGATCTTGTCTGATCTTGGCAGCTAAGCAGGGTCTGGCCCAG	CGGCCATACCACCCTGGAC	GCAGGGTCTGGCCCAG	+	chr10	77587054	77587119	Negative 4
chr10:84003300-84003408_r501561_x1_p1	TTACCTACTGGGGGAAATACCATGATCATGAAGGTGGCTTTCCCAGGGTGAGG	TTACCTACTGGGGGAAATACC	TGGCTTTCCCAGGGTGAGG	+	chr10	84003336	84003388	Negative 4
chr10:88992361-88992470_r390630_x1_p1	TGCTTTGAAAATCTCATAGTTTTTGGACAGCAGTATTAGTAAAGTGTAAGAAAATTGTCAAAGCTTGGAGC	TGCTTTGAAAATCTCATAGTTTTT	AAATTGTCAAAGCTTGGAGC	+	chr10	88992380	88992450	Negative 4
chr10:93303182-93303289_r46836_x1_p1	TGTCTATGGCCATACCATCCTGAACATTCCCGCTCTTGTCTGAACTCAGAAGCTAAGCAGGGTCAGGTTAGTACTTGGATGGG	TGTCTATGGCCATACCATCCT	GTTAGTACTTGGATGGG	+	chr10	93303189	93303271	Negative 4
chr10:93303182-93303290_r65618_x1_p1	GTCTATGGCCATACCATCCTGAACATTCCCGCTCTTGTCTGAACTCAGAAGCTAAGCAGGGTCAGGTTAGTACTTGGATGGG	GTCTATGGCCATACCATCCTGAAC	GTTAGTACTTGGATGGG	+	chr10	93303190	93303271	Negative 4
chr10:93303182-93303292_r28749_x2_p1	TTGTCTATGGCCATACCATCCTGAACATTCCCGCTCTTGTCTGAACTCAGAAGCTAAGCAGGGTCAGGTTAGTACTTGGATGGGA	TTGTCTATGGCCATACCATCC	TTAGTACTTGGATGGGA	+	chr10	93303188	93303272	Negative 4
chr10:93303183-93303290_r67732_x1_p1	TTGTCTATGGCCATACCATCCTGAACATTCCCGCTCTTGTCTGAACTCAGAAGCTAAGCAGGGTCAGGTTAGTACTTGGATGGGA	TTGTCTATGGCCATACCATCCT	GTTAGTACTTGGATGGGA	+	chr10	93303188	93303272	Negative 4
chr10:96619316-96619423_r10848_x2_p1	CCACCAGGGTCTATAGCCATAACACCCTGAACGCG	CCACCAGGGTCTATAG	ATAACACCCTGAACGCG	+	chr10	96619368	96619402	Negative 4
chr10:96619356-96619463_r129266_x1_p1	ACACCCTGAACGCGCCCAATCCCATCTGATCTCTGAGGGTAAGCAGGGTCGGGCCT	ACACCCTGAACGCGCCC	TAAGCAGGGTCGGGCCT	+	chr10	96619389	96619444	Negative 4
chr10:96619361-96619468_r109461_x1_p1	ACACCCTGAACGCGCCCAATCCCATCTGATCTCTGAGGGTAAGCAGGGTCGGGCCTG	ACACCCTGAACGCGCCCA	AAGCAGGGTCGGGCCTG	+	chr10	96619389	96619445	Negative 4
chr10:96619361-96619470_r78058_x1_p1	AACACCCTGAACGCGCCCAATCCCATCTGATCTCTGAGGGTAAGCAGGGTCGGGCCTG	AACACCCTGAACGCGCCCA	AAGCAGGGTCGGGCCTG	+	chr10	96619388	96619445	Negative 4
chr10:96619363-96619472_r182716_x1_p1	CATAACACCCTGAACGCGCCCAATCCCATCTGATCTCTGAGGGTAAGCAGGGTCGGGCCTGG	CATAACACCCTGAACGCGCCCA	TAAGCAGGGTCGGGCCTGG	+	chr10	96619385	96619446	Negative 4
chr10:96619363-96619474_r76921_x1_p2	ATAACACCCTGAACGCGCCCAATCCCATCTGATCTCTGAGGGTAAGCAGGGTCGGGCCTG	ATAACACCCTGAACGC	AAGCAGGGTCGGGCCTG	+	chr10	96619386	96619445	Negative 4
chr10:96619364-96619471_r34963_x1_p2	TAACACCCTGAACGCGCCCAATCCCATCTGATCTCTGAGGGTAAGCAGGGTCGGGCCT	TAACACCCTGAACGCGCCCAA	TAAGCAGGGTCGGGCCT	+	chr10	96619387	96619444	Negative 4
chr10:96619364-96619472_r23859_x1_p2	CCATAACACCCTGAACGCGCCCAATCCCATCTGATCTCTGAGGGTAAGCAGGGTCGGGCCTGG	CCATAACACCCTGAACGCG	AGCAGGGTCGGGCCTGG	+	chr10	96619384	96619446	Negative 4
chr10:96619364-96619473_r96800_x1_p1	ATAACACCCTGAACGCGCCCAATCCCATCTGATCTCTGAGGGTAAGCAGGGTCGGGCCTG	ATAACACCCTGAACGCGCC	TAAGCAGGGTCGGGCCTG	+	chr10	96619386	96619445	Negative 4
chr10:96619365-96619472_r36098_x1_p2	CACCCTGAACGCGCCCAATCCCATCTGATCTCTGAGGGTAAGCAGGGTCGGGCCT	CACCCTGAACGCGCCCAATC	TAAGCAGGGTCGGGCCT	+	chr10	96619390	96619444	Negative 4
chr10:96619365-96619474_r58292_x1_p2	CATAACACCCTGAACGCGCCCAATCCCATCTGATCTCTGAGGGTAAGCAGGGTCGGGCCT	CATAACACCCTGAACGCGCC	TAAGCAGGGTCGGGCCT	+	chr10	96619385	96619444	Negative 4
chr10:96619366-96619473_r10848_x2_p2	ATAACACCCTGAACGCGCCCAATCCCATCTGATCTCTGAGGGTAAGCAGGGTCGGGCCTGG	ATAACACCCTGAACGCGC	TAAGCAGGGTCGGGCCTGG	+	chr10	96619386	96619446	Negative 4
chr10:96619366-96619476_r64164_x1_p2	ATAACACCCTGAACGCGCCCAATCCCATCTGATCTCTGAGGGTAAGCAGGGTCGGGCCTG	ATAACACCCTGAACGCGCCCA	AAGCAGGGTCGGGCCTG	+	chr10	96619386	96619445	Negative 4
chr10:96619366-96619477_r41330_x1_p2	CACCCTGAACGCGCCCAATCCCATCTGATCTCTGAGGGTAAGCAGGGTCGGGCCT	CACCCTGAACGCGCCCAA	TAAGCAGGGTCGGGCCT	+	chr10	96619390	96619444	Negative 4
chr10:96619366-96619478_r171500_x1_p2	ATAACACCCTGAACGCGCCCAATCCCATCTGATCTCTGAGGGTAAGCAGGGTCGGGCCT	ATAACACCCTGAACGCGCCCAAT	TAAGCAGGGTCGGGCCT	+	chr10	96619386	96619444	Negative 4
chr10:96619367-96619475_r481733_x1_p2	TAACACCCTGAACGCGCCCAATCCCATCTGATCTCTGAGGGTAAGCAGGGTCGGGCCT	TAACACCCTGAACGCGCCC	GTAAGCAGGGTCGGGCCT	+	chr10	96619387	96619444	Negative 4
chr10:96619367-96619476_r811858_x1_p2	CACCCTGAACGCGCCCAATCCCATCTGATCTCTGAGGGTAAGCAGGGTCGGGCCT	CACCCTGAACGCGCCCA	TAAGCAGGGTCGGGCCT	+	chr10	96619390	96619444	Negative 4
chr10:96619368-96619475_r34490_x1_p2	AACACCCTGAACGCGCCCAATCCCATCTGATCTCTGAGGGTAAGCAGGGTCGGGCCT	AACACCCTGAACGCGCCC	TAAGCAGGGTCGGGCCT	+	chr10	96619388	96619444	Negative 4
chr10:96619411-96619518_r109461_x1_p2	AAGCAGGGTCGGGCCTGGCTAGTACTTTGAAGGAAGCAGCCTGGGGAGGTGGAGAGAGAAAGCAATAGTTCCAGTCCTGACTCGGCCCCT	AAGCAGGGTCGGGCCTG	GTCCTGACTCGGCCCCT	+	chr10	96619429	96619518	Negative 4
chr10:96619413-96619522_r182716_x1_p2	TAAGCAGGGTCGGGCCTGGCTAGTACTTTGAAGGAAGCAGCCTGGGGAGGTGGAGAGAGAAAGCAATAGTTCCAGTCCTGACTCGGCCCCTC	TAAGCAGGGTCGGGCCTGG	AGTCCTGACTCGGCCCCTC	+	chr10	96619428	96619519	Negative 4
chr10:96619414-96619523_r96800_x1_p2	TAAGCAGGGTCGGGCCTGGCTAGTACTTTGAAGGAAGCAGCCTGGGGAGGTGGAGAGAGAAAGCAATAGTTCCAGTCCTGACTCGGCCCCTC	TAAGCAGGGTCGGGCCTG	GTCCTGACTCGGCCCCTC	+	chr10	96619428	96619519	Negative 4
chr10:96743131-96743238_r286911_x1_p1	TGCTCACTGCGGCAGCCCATATACTAAAATTGGGACAATACAGAGAAGATT	TGCTCACTGCGGCAGCCC	GACAATACAGAGAAGATT	+	chr10	96743168	96743218	Negative 4
chr10:97297363-97297472_r64920_x1_p1	AGTGTGGCATCAATGTGGTGACCTCCCAGGAGTGGGGGCCACCAGGTTGACTAAGGAGG	AGTGTGGCATCAATGTGGTGAC	CACCAGGTTGACTAAGGAGG	+	chr10	97297394	97297452	Negative 4
chr10_rev:100237215-100237322_r76089_x2_p1	AGTTGTGGTGGTTTTCTTTTTGGCACATTTGTTAAGTTTTCAAATGGGCCTAACTCTGCCACATATAT	AGTTGTGGTGGTTTTCTT	TAACTCTGCCACATATAT	-	chr10	100237235	100237302	Negative 4
chr10_rev:100237220-100237329_r50791_x1_p2	TGGTGGTTTTCTTTTTGGCACATTTGTTAAGTTTTCAAATGGGCCTAACTCTGCCACA	TGGTGGTTTTCTTTTTGGCACATTT	ATGGGCCTAACTCTGCCACA	-	chr10	100237240	100237297	Negative 4
chr10_rev:100237265-100237372_r76089_x2_p2	GAAAATCAGATTGTAAATCATTTGTAGTTGTGGTGGTTTTCTT	GAAAATCAGATTGT	AGTTGTGGTGGTTTTCTT	-	chr10	100237285	100237327	Negative 4
chr10_rev:100398336-100398443_r100691_x1_p2	GTGTCATTAAAGTGGTATACAAACCCTCACCGCTAAATTTGACTGGCTT	GTGTCATTAAAGTGG	GCTAAATTTGACTGGCTT	-	chr10	100398355	100398403	Negative 4
chr10_rev:114423734-114423842_r273233_x1_p1	ATGTGACTAGCCACTGCCCTCCAGCCTGGGCAACATAGCAAAACC	ATGTGACTAGCCACTGCCC	TGGGCAACATAGCAAAACC	-	chr10	114423778	114423822	Negative 4
chr10_rev:119059936-119060045_r162649_x1_p1	CTCCTTCAGACAAAAATTCTATAAGAAGTGTTTAAATATATTCGGTAAGTAGCAGGTTTTTAGGCTTTTTTGTTTTACAACAAC	CTCCTTCAGACAAAAATTCT	CTTTTTTGTTTTACAACAAC	-	chr10	119059942	119060025	Negative 4
chr10_rev:119059992-119060099_r122656_x1_p2	TAATTGAAGGCTAATTAGCAGTATAACTATAAATAGTAATGCTGCCAGTCTCCTTCAGACAAA	TAATTGAAGGCTAATTAGC	CAGTCTCCTTCAGACAAA	-	chr10	119060012	119060074	Negative 4
chr10_rev:119059994-119060102_r101612_x1_p2	ATTGAAGGCTAATTAGCAGTATAACTATAAATAGTAATGCTGCCAGTCTCCTTCAGACA	ATTGAAGGCTAATTAGCAGT	TGCCAGTCTCCTTCAGACA	-	chr10	119060014	119060072	Negative 4
chr10_rev:119059997-119060106_r14749_x1_p2	GAAGGCTAATTAGCAGTATAACTATAAATAGTAATGCTGCCAGTCTCCTTCAG	GAAGGCTAATTAGCAGTATAA	ATGCTGCCAGTCTCCTTCAG	-	chr10	119060017	119060069	Negative 4
chr10_rev:119060049-119060158_r80801_x1_p1	GTGCACATTTCATTGACCTGCTTTCTTTTATGTGAGTAGTGTTATTTCTTATGTGCTATACAA	GTGCACATTTCATTGACCTG	GTGTTATTTCTTATGTGCTATACAA	-	chr10	119060076	119060138	Negative 4
chr10_rev:119060051-119060158_r99117_x1_p1	GTGCACATTTCATTGACCTGCTTTCTTTTATGTGAGTAGTGTTATTTCTTATGTGCTATACAA	GTGCACATTTCATTGACC	TTATTTCTTATGTGCTATACAA	-	chr10	119060076	119060138	Negative 4
chr10_rev:119060101-119060208_r99117_x1_p2	TTTTCCATTTGTTGCATTTGGGAAGGAGGGCGTTTTATTATATTTTCATCTCAGTATTTGTGCACATTTCATTGACC	TTTTCCATTTGTTGCATTT	GTGCACATTTCATTGACC	-	chr10	119060121	119060197	Negative 4
chr10_rev:119060955-119061064_r137255_x1_p1	TTTGGAGGTTAATTAGCAGCATGACTAATTTAGCCATTGCTGCCAGTCACCTTCAAACA	TTTGGAGGTTAATTAGCAGC	TGCCAGTCACCTTCAAACA	-	chr10	119060986	119061044	Negative 4
chr10_rev:119060956-119061064_r105592_x1_p1	TTTGGAGGTTAATTAGCAGCATGACTAATTTAGCCATTGCTGCCAGTCACCTTCAAACA	TTTGGAGGTTAATTAGCAG	GCCAGTCACCTTCAAACA	-	chr10	119060986	119061044	Negative 4
chr10_rev:14663335-14663442_r53161_x1_p1	CCTGGTTAGTACTTGGATGGGGGAGACGAAGTTTACCTTCTTTTCACACCTGCACTTTCTATGTT	CCTGGTTAGTACTTGGATG	ACCTGCACTTTCTATGTT	-	chr10	14663364	14663428	Negative 4
chr10_rev:14663401-14663514_r80096_x1_p1	CTCGGAAGCTAAGCAGGGTTGGGCCTGGTTAGTACTTGGATGGG	CTCGGAAGCTAAGCAGG	CTGGTTAGTACTTGGATGGG	-	chr10	14663408	14663451	Negative 4
chr10_rev:14663403-14663513_r91952_x1_p1	TCGGAAGCTAAGCAGGGTTGGGCCTGGTTAGTACTTGGATG	TCGGAAGCTAAGCAGGG	CTGGTTAGTACTTGGATG	-	chr10	14663410	14663450	Negative 4
chr10_rev:14663405-14663513_r292474_x1_p1	GTCTACGACCATACCACCCTGAACGCACCCAATCTCATCAGATCTCGGAAGCTAAGCAGGGTTGGGCCTGGTTAGTACTTGGATGG	GTCTACGACCATAC	CTGGTTAGTACTTGGATGG	-	chr10	14663409	14663494	Negative 4
chr10_rev:14663406-14663514_r82294_x1_p1	GTCTACGACCATACCACCCTGAACGCACCCAATCTCATCAGATCTCGGAAGCTAAGCAGGGTTGGGCCTGGTTAGTACTTGGATGGG	GTCTACGACCATACCACCC	CTGGTTAGTACTTGGATGGG	-	chr10	14663408	14663494	Negative 4
chr10_rev:154837-154946_r223367_x1_p2	CCTGATCTTGGAAGCTAAGCAGGATTGGGCCTGGTGAGTACTTGGATGGGAGA	CCTGATCTTGGAAGCTAAGCA	AGTACTTGGATGGGAGA	-	chr10	154854	154906	Negative 4
chr10_rev:154837-154947_r30053_x2_p2	ATCTTGGAAGCTAAGCAGGATTGGGCCTGGTGAGTACTTGGATGG	ATCTTGGAAGCTAAGCAGGAT	CCTGGTGAGTACTTGGATGG	-	chr10	154858	154902	Negative 4
chr10_rev:19633615-19633723_r30340_x1_p1	GAATACCGTGTGCTGTAGGCTTAAAAAAAAAATCTGTAAGTGTTTTTTCACAAGGCTTTTTG	GAATACCGTGTGCTGTAGG	TTTTTTCACAAGGCTTTTTG	-	chr10	19633642	19633703	Negative 4
chr10_rev:19633665-19633773_r30340_x1_p2	CTAAGCCAGGGTTGGGCCTGGTTACTACCTGAATGGGAAGCTTCCTGGGAATACCGTGTGCTGTAGG	CTAAGCCAGGGTTGGGCC	GAATACCGTGTGCTGTAGG	-	chr10	19633685	19633751	Negative 4
chr10_rev:22229410-22229518_r110223_x1_p1	TTATGAGCTGGTCGCGGGAAGTTTTGCAGAAATCGAGTTCAGGCCTCCGGGATAAGAA	TTATGAGCTGGTCGCGGGA	AGGCCTCCGGGATAAGAA	-	chr10	22229441	22229498	Negative 4
chr10_rev:22229429-22229540_r58431_x1_p1	ACCCAGGGACGCGCTCTCCTTTTATGAGCTGGTCGCGGGAAG	ACCCAGGGACGCGCTCTCCT	ATGAGCTGGTCGCGGGAAG	-	chr10	22229478	22229519	Negative 4
chr10_rev:25813812-25813926_r773844_x1_p2	TGTCTGATCTTGGAAGCTAAGCAGGGTCTGGCCTGCTTAGTACTTGGATGGGAGACC	TGTCTGATCTTGGAAGCTAA	AGTACTTGGATGGGAGACC	-	chr10	25813832	25813888	Negative 4
chr10_rev:33288495-33288602_r10807_x2_p2	CCTGTAGTCCCAGCTACTCAGGAGGCTGAGGTGAGAGGATCACTTGAGCCTAGGCGTTCTGGGCTGTAGTG	CCTGTAGTCCCAGCTAC	AGGCGTTCTGGGCTGTAGTG	-	chr10	33288513	33288583	Negative 4
chr10_rev:34201974-34202087_r124783_x1_p1	TAGTGGGTTATCAGAACTTATTAATGTTAGTGTCACAAAAGTTGGTGTTAACCCCCCACTGCTAAAAT	TAGTGGGTTATCAGAACT	CCCCCCACTGCTAAAAT	-	chr10	34201993	34202060	Negative 4
chr10_rev:34201986-34202094_r20993_x2_p1	TAGTGGGTTATCAGAACTTATTAATGTTAGTGTCACAAAAGTTGGTGTTAACCCCCCACTGCT	TAGTGGGTTATCAGAACT	TGTTAACCCCCCACTGCT	-	chr10	34201998	34202060	Negative 4
chr10_rev:34202036-34202144_r20993_x2_p2	CTGTGATCACACCACTGCACTCTTGCCTGAGCAACAAAGAGAGACCCTGTCTCTAAAAAAAACAAAAATAGGCTGGTTCGATGGTAGTGGGTTATCAGAACT	CTGTGATCACACCACTGCA	TAGTGGGTTATCAGAACT	-	chr10	34202043	34202144	Negative 4
chr10_rev:56595886-56595995_r131362_x1_p1	TTGCTGATCACTTGATTATTTCAGCATAATTCATGTTCTAAATGGAATACATGGTGTGAAGTAGAAGTGACATTTTGATGTG	TTGCTGATCACTTGATTATT	TAGAAGTGACATTTTGATGTG	-	chr10	56595894	56595975	Negative 4
chr10_rev:56595892-56595999_r33473_x1_p1	CTCATTGCTGATCACTTGATTATTTCAGCATAATTCATGTTCTAAATGGAATACATGGTGTGAAGTAGAAGTG	CTCATTGCTGATCACTTG	GGTGTGAAGTAGAAGTG	-	chr10	56595907	56595979	Negative 4
chr10_rev:73126049-73126156_r135414_x1_p1	TCAATGTGATGAGAGGCACAAAGCTTGTGGCCTCCCTACAAACAAATGCC	TCAATGTGATGAGAGGCA	CCTCCCTACAAACAAATGCC	-	chr10	73126087	73126136	Negative 4
chr10_rev:73126080-73126189_r80459_x1_p1	TCTGTTTATAACACACCCAACAGGAATCTGGGGTCAATGTGATGAGAGG	TCTGTTTATAACACACCCAA	GGGTCAATGTGATGAGAGG	-	chr10	73126121	73126169	Negative 4
chr10_rev:73126115-73126228_r67478_x1_p1	AGGGGTGTGCTCAGAGCAGGGGGCCTAAAGAATGGCTCCTCTGTTTATAACACACCCAA	AGGGGTGTGCTCAGAGCAGGGGGC	TCTGTTTATAACACACCCAA	-	chr10	73126150	73126208	Negative 4
chr10_rev:73126118-73126227_r132334_x1_p2	TAGGGGTGTGCTCAGAGCAGGGGGCCTAAAGAATGGCTCCTCTGTTTATAACACACCCAACAGGAATCTGGG	TAGGGGTGTGC	ACACCCAACAGGAATCTGGG	-	chr10	73126138	73126209	Negative 4
chr10_rev:73126119-73126228_r42168_x1_p1	AGGGGTGTGCTCAGAGCAGGGGGCCTAAAGAATGGCTCCTCTGTTTATAACACACCCAACAGGAATCTGG	AGGGGTGTGCTCAGAGCAGG	TGTTTATAACACACCCAACAGGAATCTGG	-	chr10	73126139	73126208	Negative 4
chr10_rev:73126128-73126239_r332496_x1_p2	AGGGGTGTGCTCAGAGCAGGGGGCCTAAAGAATGGCTCCTCTGTTTATAACACACCCAACA	AGGGGTGTGCTCAGAGCAGG	TCTGTTTATAACACACCCAACA	-	chr10	73126148	73126208	Negative 4
chr10_rev:73126130-73126239_r80459_x1_p2	GGGTGTGCTCAGAGCAGGGGGCCTAAAGAATGGCTCCTCTGTTTATAACACACCCAA	GGGTGTGCTCAGAGCAGGGG	TCTGTTTATAACACACCCAA	-	chr10	73126150	73126206	Negative 4
chr10_rev:76242073-76242182_r64920_x1_p1	CACCAGGTTGACTAAGGAGGAGTGATCCAGCCCAGGTCAGAAATGGAGCAGGTCAAAACTCCTGTGCTGATCAGCAGTGGG	CACCAGGTTGACTAAGGAGG	TCCTGTGCTGATCAGCAGTGGG	-	chr10	76242082	76242162	Negative 4
chr10_rev:88585681-88585789_r74327_x1_p2	GAACTGATGGCCTGAACTGGTGTGATGATAGTGGGTTATCAGAATTT	GAACTGATGGCCTGAACTGGT	TAGTGGGTTATCAGAATTT	-	chr10	88585701	88585747	Negative 4
chr10_rev:94047044-94047157_r554441_x1_p2	TAGTGGGTTATCAGAACTTATTAACAGTGTCACTAAAGTTGGTATACAAAACCCACTGCT	TAGTGGGTTATCAGAACT	TATACAAAACCCACTGCT	-	chr10	94047052	94047111	Negative 4
chr11:102313697-102313805_r263877_x2_p1	TATTTAGGCTGTGCTTGCTTTGGCAGCACATATACTAAAATTG	TATTTAGGCTGTGCTT	GCACATATACTAAAATTG	+	chr11	102313712	102313754	Negative 4
chr11:102313747-102313855_r263877_x2_p2	GAAGATTAGCATGCCCCCTGCACAAGGATAACAGCTGGATGTTGAAAGGAAA	GAAGATTAGCATGCCCCCT	CTGGATGTTGAAAGGAAA	+	chr11	102313767	102313818	Negative 4
chr11:104252527-104252635_r118098_x1_p1	TTGGCTTAGGATTGACTTGGCGATGCGGGCTTGCACCCGATCTCGTTTGATCTCGGAAGCTAAGC	TTGGCTTAGGATTGACT	TTGATCTCGGAAGCTAAGC	+	chr11	104252551	104252615	Negative 4
chr11:117015895-117016005_r71872_x1_p1	GGCTGGTCCTATGGTAGTGGGTTATCAGAACTTATTAACTTTAGTGTCACTAAAGTTGGTATACAACCCCCCATTGCTAAATTTGACTGGCTT	GGCTGGTCCTATGGTAG	GCTAAATTTGACTGGCTT	+	chr11	117015897	117015989	Negative 4
chr11:117263802-117263909_r126870_x1_p1	CTTTTTTGGTCCCCCTGTGCTCAGTTCTAACAAGGTAGTCTGGCAGGACACACAGCA	CTTTTTTGGTCCCCCTGTGCTCAGTT	CTGGCAGGACACACAGCA	+	chr11	117263833	117263889	Negative 4
chr11:118836013-118836125_r44747_x1_p1	GGTCCAAGTGCAGTGGTGTTACAACTAATTTATCACAACCAGTCACAGATTTATTTATTCCTTCTCCACTCCCTACTGCTTCACTTGACTAG	GGTCCAAGTGCAGTGGTG	CTGCTTCACTTGACTAG	+	chr11	118836014	118836105	Negative 4
chr11:118836014-118836127_r441767_x1_p1	GGTCCAAGTGCAGTGGTGTTACAACTAATTTATCACAACCAGTCACAGATTTATTTATTCCTTCTCCACTCCCTACTGCTTCACTTGACTAGC	GGTCCAAGTGCAGTGGTGT	ACTGCTTCACTTGACTAGC	+	chr11	118836014	118836106	Negative 4
chr11:118836016-118836123_r200640_x1_p2	TCCAAGTGCAGTGGTGTTACAACTAATTTATCACAACCAGTCACAGATTTATTTATTCCTTCTCCACTCCCTACTGCTTCACTTGACTAG	TCCAAGTGCAGTGGTGT	ACTGCTTCACTTGACTAG	+	chr11	118836016	118836105	Negative 4
chr11:118836016-118836125_r49878_x1_p1	TCCAAGTGCAGTGGTGTTACAACTAATTTATCACAACCAGTCACAGATTTATTTATTCCTTCTCCACTCCCTACTGCTTCACTTGACTAG	TCCAAGTGCAGTGGTG	CTGCTTCACTTGACTAG	+	chr11	118836016	118836105	Negative 4
chr11:118836017-118836124_r1308756_x1_p1	CCAAGTGCAGTGGTGTTACAACTAATTTATCACAACCAGTCACAGATTTATTTATTCCTTCTCCACTCCCTACTGCTTCACTTGACTAG	CCAAGTGCAGTGGTGT	ACTGCTTCACTTGACTAG	+	chr11	118836017	118836105	Negative 4
chr11:118836017-118836127_r26340_x2_p1	CCAAGTGCAGTGGTGTTACAACTAATTTATCACAACCAGTCACAGATTTATTTATTCCTTCTCCACTCCCTACTGCTTCACTTGACTAG	CCAAGTGCAGTGGTG	CTGCTTCACTTGACTAG	+	chr11	118836017	118836105	Negative 4
chr11:122451416-122451523_r98123_x1_p1	AGAGCTAACCATTCTTTCCTTGGGGTTGCGCTACTGT	AGAGCTAACCATTCTT	TTGGGGTTGCGCTACTGT	+	chr11	122451467	122451503	Negative 4
chr11:122559890-122559998_r89283_x2_p1	GAGATTAGGGGAAAGGGAGAATGGGGAGAAACTGAGTAATGGGTAGCCTGGATAGCTCAGTTGGTAGAGCATCAGACTTTTAATCTGAGGGTCCA	GAGATTAGGGGAAAGGGA	CTTTTAATCTGAGGGTCCA	+	chr11	122559902	122559996	Negative 4
chr11:122927065-122927173_r181010_x1_p1	TACCCACCATGATGACTTGAAATATAGTCGGCATTGGCAATT	TACCCACCATGATGACTTGAA	ATAGTCGGCATTGGCAATT	+	chr11	122927112	122927153	Negative 4
chr11:122927065-122927174_r124316_x1_p1	ATACCCACCATGATGACTTGAAATATAGTCGGCATTGGCAATTT	ATACCCACCATGATGACTTGAA	ATAGTCGGCATTGGCAATTT	+	chr11	122927111	122927154	Negative 4
chr11:123301488-123301596_r23993_x1_p2	ATTGCTCCTATCTGATTCTTTCTGAACAAAACAAAACAAAAGAAAAACTTGACTTAATGAATAAATGGTGGAGTTGGGT	ATTGCTCCTATCTGATTCT	AATAAATGGTGGAGTTGGGT	+	chr11	123301508	123301586	Negative 4
chr11:124636400-124636512_r238608_x1_p2	AGAGATTCAGTAACCACCTGTCAGGAATTTTGTAAAGACGTCTACGGCCATATCACCCTGAACGCGCCTGATCTCATCTGATCTCGGA	AGAGATTCAGTAACCACCTGTCA	TCTCATCTGATCTCGGA	+	chr11	124636420	124636507	Negative 4
chr11:129289883-129289993_r67539_x2_p1	GTCTACAGCCATACCACCCTGAACGCACCCGATCTCATCTGATCTCGCTAGCAGGGTCGGTCCTGGTTAGTACTTGGATGG	GTCTACAGCCATACCACCC	CTGGTTAGTACTTGGATGG	+	chr11	129289904	129289984	Negative 4
chr11:129289888-129289996_r47518_x1_p1	TCTGATCTCGCTAGCAGGGTCGGTCCTGGTTAGTACTTGGATG	TCTGATCTCGCTAGCAGGGTC	CCTGGTTAGTACTTGGATG	+	chr11	129289941	129289983	Negative 4
chr11:129289889-129289996_r49506_x1_p1	CATCTGATCTCGCTAGCAGGGTCGGTCCTGGTTAGTACTTGGATGGG	CATCTGATCTCGCTAGCAGGGT	CTGGTTAGTACTTGGATGGG	+	chr11	129289939	129289985	Negative 4
chr11:129289890-129290004_r346310_x1_p1	ATCTGATCTCGCTAGCAGGGTCGGTCCTGGTTAGTACTTGGATGG	ATCTGATCTCGCTAGCAGGGT	CTGGTTAGTACTTGGATGG	+	chr11	129289940	129289984	Negative 4
chr11:129289891-129289999_r337664_x1_p1	ATCTGATCTCGCTAGCAGGGTCGGTCCTGGTTAGTACTTGGATGG	ATCTGATCTCGCTAGCAGGGTC	CCTGGTTAGTACTTGGATGG	+	chr11	129289940	129289984	Negative 4
chr11:129289892-129289999_r28199_x3_p1	TCTGATCTCGCTAGCAGGGTCGGTCCTGGTTAGTACTTGGATG	TCTGATCTCGCTAGCAGGGT	CTGGTTAGTACTTGGATG	+	chr11	129289941	129289983	Negative 4
chr11:129289942-129290049_r28199_x3_p2	CTGGTTAGTACTTGGATGGGAGAATTGGGAGTAAGAAGAAAATAACTACAGCCTGCACTTCAAAGAGCAGCAAGGG	CTGGTTAGTACTTGGATG	TCAAAGAGCAGCAAGGG	+	chr11	129289966	129290041	Negative 4
chr11:129289942-129290054_r160568_x1_p2	CCTGGTTAGTACTTGGATGGGAGAATTGGGAGTAAGAAGAAAATAACTACAGCCTGCACTTCAAAGAGCAGCAAGGGC	CCTGGTTAGTACTTGGATG	TCAAAGAGCAGCAAGGGC	+	chr11	129289965	129290042	Negative 4
chr11:18266372-18266482_r48194_x1_p1	TTCTGAAGGTGTCTTATCTCCTCTGATCTAGAGAGGTAAGCAGGGTCGGGCCT	TTCTGAAGGTGTCTTATC	TAAGCAGGGTCGGGCCT	+	chr11	18266409	18266461	Negative 4
chr11:18266373-18266484_r341093_x2_p1	CATTCTGAAGGTGTCTTATCTCCTCTGATCTAGAGAGGTAAGCAGGGTCGGGCCTGGT	CATTCTGAAGGTGTCTTATC	TAAGCAGGGTCGGGCCTGGT	+	chr11	18266407	18266464	Negative 4
chr11:40351624-40351732_r587762_x1_p2	TTCTCACTACTAAACTTGACTACTCTTAACAAAATATATTTTGCTTTATATATCTGGTTGATCAAGTGTTGAGTGCCTATG	TTCTCACTACTAAACTTGA	AAGTGTTGAGTGCCTATG	+	chr11	40351644	40351724	Negative 4
chr11:59551341-59551448_r169199_x1_p2	TCGAGTCCCACCAGAGTCGCTTTTTGTTTGAAGAAGAGCAAACGGAAAGTTAGGCGGAGGGAATGGAT	TCGAGTCCCACCAGAGTC	CGGAGGGAATGGAT	+	chr11	59551361	59551428	Negative 4
chr11:59551341-59551449_r117089_x1_p2	TCGAGTCCCACCAGAGTCGCTTTTTGTTTGAAGAAGAGCAAACGGAAAGTTAGGCGGAGGGAATGGAT	TCGAGTCCCACCAGAGTCG	GCGGAGGGAATGGAT	+	chr11	59551361	59551428	Negative 4
chr11:59551342-59551449_r83614_x1_p2	CGAGTCCCACCAGAGTCGCTTTTTGTTTGAAGAAGAGCAAACGGAAAGTTAGGCGGAGGGAATGGA	CGAGTCCCACCAGAGTCG	GCGGAGGGAATGGA	+	chr11	59551362	59551427	Negative 4
chr11:59551342-59551451_r52495_x1_p2	CGAGTCCCACCAGAGTCGCTTTTTGTTTGAAGAAGAGCAAACGGAAAGTTAGGCGGAGGGAATGGA	CGAGTCCCACCAGAGTCGCT	TTAGGCGGAGGGAATGGA	+	chr11	59551362	59551427	Negative 4
chr11:59551344-59551453_r26397_x1_p2	AGTCCCACCAGAGTCGCTTTTTGTTTGAAGAAGAGCAAACGGAAAGTTAGGCGGAGGGAATGG	AGTCCCACCAGAGTCGCTTT	AGTTAGGCGGAGGGAATGG	+	chr11	59551364	59551426	Negative 4
chr11:59551346-59551453_r477357_x1_p2	GTCCCACCAGAGTCGCTTTTTGTTTGAAGAAGAGCAAACGGAAAGTTAGGCGGAGGGAATG	GTCCCACCAGAGTCGCT	TTAGGCGGAGGGAATG	+	chr11	59551365	59551425	Negative 4
chr11:59551346-59551454_r126762_x1_p2	TCCCACCAGAGTCGCTTTTTGTTTGAAGAAGAGCAAACGGAAAGTTAGGCGGAGGGAAT	TCCCACCAGAGTCGCTTTT	AAGTTAGGCGGAGGGAAT	+	chr11	59551366	59551424	Negative 4
chr11:59551347-59551456_r54904_x1_p2	CCCACCAGAGTCGCTTTTTGTTTGAAGAAGAGCAAACGGAAAGTTAGGCGGAGGGAA	CCCACCAGAGTCGCTTTTTG	GAAAGTTAGGCGGAGGGAA	+	chr11	59551367	59551423	Negative 4
chr11:59551349-59551456_r303458_x1_p2	CACCAGAGTCGCTTTTTGTTTGAAGAAGAGCAAACGGAAAGTTAGGCGGAGGG	CACCAGAGTCGCTTTTTG	GAAAGTTAGGCGGAGGG	+	chr11	59551369	59551421	Negative 4
chr11:59551685-59551792_r41479_x1_p1	GCCTAGTGTTACCCGAGTTGCTTTAAAATAAAACATTGTTTTATCAGTTACCAGAATGGCCGAGTGG	GCCTAGTGTTACCCGAGTTG	ACCAGAATGGCCGAGTGG	+	chr11	59551706	59551772	Negative 4
chr11:59551816-59551923_r90738_x2_p2	TAAAGAGGAGTTGTTTTTCCTGGCAAAAACCTTTTTTCC	TAAAGAGGAGTTGTTTTT	TGGCAAAAACCTTTTTTCC	+	chr11	59551836	59551874	Negative 4
chr11:6017006-6017113_r134064_x1_p1	GGAAGCTAAGCAGGGTCAGGCCTGGTTAGTACTTGGATG	GGAAGCTAAGCAGGGTC	CTGGTTAGTACTTGGATG	+	chr11	6017042	6017080	Negative 4
chr11:6017051-6017160_r122072_x1_p2	CCTGGTTAGTACTTGGATGAGAGACCTCCTGGGAATATTGGGTGCTGTAGGAA	CCTGGTTAGTACTTGGATG	TTGGGTGCTGTAGGAA	+	chr11	6017062	6017114	Negative 4
chr11:6017056-6017163_r134064_x1_p2	CTGGTTAGTACTTGGATGAGAGACCTCCTGGGAATATTGGGTGCTGTAGGA	CTGGTTAGTACTTGGATG	TTGGGTGCTGTAGGA	+	chr11	6017063	6017113	Negative 4
chr11:62665479-62665586_r19700_x1_p1	CTCGGCGTCATGTCTTCGGTGCTGGCGGCTTCCCATCCGCTGGTTCTATCCTCAAACGCCGGGAC	CTCGGCGTCATGTCTTCGG	ATCCTCAAACGCCGGGAC	+	chr11	62665502	62665566	Negative 4
chr11:65423191-65423298_r42543_x1_p1	CAGGCAGTGGGTGCAGGGCTGCAGGAGGGCCGGGAGGGCTAATCTTCAACTTGTCCATGCCAGCA	CAGGCAGTGGGTGCAGGGCTGC	AACTTGTCCATGCCAGCA	+	chr11	65423214	65423278	Negative 4
chr11:65423191-65423300_r65722_x1_p2	AGGCAGGCAGTGGGTGCAGGGCTGCAGGAGGGCCGGGAGGGCTAATCTTCAACTTGTCCATGCCAGCAGCC	AGGCAGGCAGTGGGTGCAGG	TGTCCATGCCAGCAGCC	+	chr11	65423211	65423281	Negative 4
chr11:65423197-65423304_r357718_x1_p2	GCAGTGGGTGCAGGGCTGCAGGAGGGCCGGGAGGGCTAATCTTCAACTTGTCCATGCCA	GCAGTGGGTGCAGGGCTG	AACTTGTCCATGCCA	+	chr11	65423217	65423275	Negative 4
chr11:65423197-65423305_r423552_x1_p2	GCAGTGGGTGCAGGGCTGCAGGAGGGCCGGGAGGGCTAATCTTCAACTTGTCCATGCCA	GCAGTGGGTGCAGGGCTGC	AACTTGTCCATGCCA	+	chr11	65423217	65423275	Negative 4
chr11:65423275-65423383_r138207_x1_p2	ACCAAGGGCTGTGAACCCGCCTGGGGATGAGGCCTGGTCT	ACCAAGGGCTGTGAACCCG	GGGATGAGGCCTGGTCT	+	chr11	65423295	65423334	Negative 4
chr11:65423324-65423431_r86151_x1_p1	TTCGCTCGGCCTGGGACGGGGCCCAGGCCGGGCCCAGC	TTCGCTCGGCCTGGGACG	GCCCAGGCCGGGCCCAGC	+	chr11	65423394	65423431	Negative 4
chr11:65423550-65423658_r107155_x1_p1	GGACTGCGAGGCACGCTGCTCGGGTGTTGGGGACAACATTGACCAACGCTTTATTTTCCAGGTGGCAGTGCTC	GGACTGCGAGGCACGCTGCTCGGG	TTTCCAGGTGGCAGTGCTC	+	chr11	65423566	65423638	Negative 4
chr11:65423554-65423661_r175666_x1_p2	AGGCACGCTGCTCGGGTGTTGGGGACAACATTGACCAACGCTTTATTTTCCAGGTGGCAGT	AGGCACGCTGCTCGGGTG	CTTTATTTTCCAGGTGGCAGT	+	chr11	65423574	65423634	Negative 4
chr11:65423563-65423670_r135147_x1_p2	GCTCGGGTGTTGGGGACAACATTGACCAACGCTTTATTTTCCAGGTGG	GCTCGGGTGTTGGGGACA	TGACCAACGCTTTATTTTCCAGGTGG	+	chr11	65423583	65423630	Negative 4
chr11:65423563-65423671_r69274_x2_p2	GCTCGGGTGTTGGGGACAACATTGACCAACGCTTTATTTTCCAGGTGG	GCTCGGGTGTTGGGGACAA	TTGACCAACGCTTTATTTTCCAGGTGG	+	chr11	65423583	65423630	Negative 4
chr11:65423691-65423799_r181052_x2_p1	ATCCATTCACTTAAAACATTACCTGGTCATCTGGTAAGCCCGGGACAGTAAGCCGAGTGGCTGT	ATCCATTCACTTAAAACA	CAGTAAGCCGAGTGGCTGT	+	chr11	65423716	65423779	Negative 4
chr11:65423692-65423799_r45385_x1_p1	ATCCATTCACTTAAAACATTACCTGGTCATCTGGTAAGCCCGGGACAGTAAGCCGAGTGGCTGT	ATCCATTCACTTAAAAC	AGTAAGCCGAGTGGCTGT	+	chr11	65423716	65423779	Negative 4
chr11:65423910-65424017_r289148_x1_p1	AGATGGAACCGGGAGACATGGAGTCCCTGGCCAGTGT	AGATGGAACCGGGAGACA	TCCCTGGCCAGTGT	+	chr11	65423980	65424016	Negative 4
chr11:65423910-65424018_r148825_x1_p1	AGATGGAACCGGGAGACATGGAGTCCCTGGCCAGTGT	AGATGGAACCGGGAGACAT	GTCCCTGGCCAGTGT	+	chr11	65423980	65424016	Negative 4
chr11:65423957-65424065_r38719_x3_p2	AGCAGATGGAACCGGGAGACATGGAGTCCCTGGCCAGTGTGAG	AGCAGATGGAACCGGGAGA	CCCTGGCCAGTGTGAG	+	chr11	65423977	65424019	Negative 4
chr11:65423958-65424065_r394917_x1_p2	GCAGATGGAACCGGGAGACATGGAGTCCCTGGCCAGTGTGA	GCAGATGGAACCGGGAGA	CCCTGGCCAGTGTGA	+	chr11	65423978	65424018	Negative 4
chr11:65423958-65424066_r121161_x2_p2	GCAGATGGAACCGGGAGACATGGAGTCCCTGGCCAGTGTGA	GCAGATGGAACCGGGAGAC	CCCTGGCCAGTGTGA	+	chr11	65423978	65424018	Negative 4
chr11:65424019-65424126_r775014_x1_p1	CTCAATTGATGCCTGCAGATTGAATTTCCAGAGGCTTAGGAGGA	CTCAATTGATGCCTGCAGATT	TCCAGAGGCTTAGGAGGA	+	chr11	65424063	65424106	Negative 4
chr11:65424021-65424129_r299508_x1_p1	CGCCTCAATTGATGCCTGCAGATTGAATTTCCAGAGGCTTAGGAGGAGGA	CGCCTCAATTGATGCCTGCAGA	CAGAGGCTTAGGAGGAGGA	+	chr11	65424060	65424109	Negative 4
chr11:65424026-65424133_r235358_x1_p1	AGCCCGCCTCAATTGATGCCTGCAGATTGAATTTCCAGAGGCTTAGGAGGAGGAAGTT	AGCCCGCCTCAATTGATGCCT	GCTTAGGAGGAGGAAGTT	+	chr11	65424056	65424113	Negative 4
chr11:65424076-65424183_r235358_x1_p2	GCTTAGGAGGAGGAAGTTCTCCAATGTTCTGTTTCCAGGCCT	GCTTAGGAGGAGGAAGTT	GTTCTGTTTCCAGGCCT	+	chr11	65424096	65424137	Negative 4
chr11:65424112-65424219_r65838_x1_p2	AGGCCTTGCTCAGGAAGCCCTGTATTCAGGAGGCTACCATTTAAAGTTTGC	AGGCCTTGCTCAGGAAGC	TACCATTTAAAGTTTGC	+	chr11	65424132	65424182	Negative 4
chr11:65424112-65424220_r341780_x1_p2	AGGCCTTGCTCAGGAAGCCCTGTATTCAGGAGGCTACCATTTAAAGTTTGC	AGGCCTTGCTCAGGAAGCC	CTACCATTTAAAGTTTGC	+	chr11	65424132	65424182	Negative 4
chr11:65424116-65424223_r300408_x1_p2	CTTGCTCAGGAAGCCCTGTATTCAGGAGGCTACCATTTAAAGT	CTTGCTCAGGAAGCCCTG	GGAGGCTACCATTTAAAGT	+	chr11	65424136	65424178	Negative 4
chr11:65445451-65445560_r60321_x1_p1	TTGCTTTTCACCTTCCCATCTGTGAAAGAGTGAGCAGGAAAAAGCAAAA	TTGCTTTTCACCTTCCCATCT	GTGAGCAGGAAAAAGCAAAA	+	chr11	65445492	65445540	Negative 4
chr11:65445472-65445581_r573071_x1_p2	TTGCTTTTCACCTTCCCATCTGTGAAAGAGTGAGCAGGAAAAAGCAAAA	TTGCTTTTCACCTTCCCATC	TGAGCAGGAAAAAGCAAAA	+	chr11	65445492	65445540	Negative 4
chr11:65502812-65502920_r120881_x2_p1	CAAATGAAAGCTACCAATTTAAAGTTACGGAATCTACCATTTTAAAGTTAATTGCTTGTCAAGCT	CAAATGAAAGCTACCAATTT	GTTAATTGCTTGTCAAGCT	+	chr11	65502836	65502900	Negative 4
chr11:65502843-65502952_r262920_x1_p1	TGCTTGTCAAGCTATAACCACAAAAATAATGAATTGATGAGAAAT	TGCTTGTCAAGCTATAACCA	ATAATGAATTGATGAGAAAT	+	chr11	65502888	65502932	Negative 4
chr11:65502846-65502955_r217949_x1_p1	TTAATTGCTTGTCAAGCTATAACCACAAAAATAATGAATTGATGAGAAATACA	TTAATTGCTTGTCAAGCTATAA	ATGAATTGATGAGAAATACA	+	chr11	65502883	65502935	Negative 4
chr11:65502847-65502954_r389199_x1_p1	ATTGCTTGTCAAGCTATAACCACAAAAATAATGAATTGATGAGAAATAC	ATTGCTTGTCAAGCTATA	TGAATTGATGAGAAATAC	+	chr11	65502886	65502934	Negative 4
chr11:65502853-65502961_r459605_x1_p2	CATTTTAAAGTTAATTGCTTGTCAAGCTATAACCACAAAAATAATGAATTGATGAGAAATACAATGAAGAGGC	CATTTTAAAGTTAATTGCT	AAATACAATGAAGAGGC	+	chr11	65502873	65502945	Negative 4
chr11:65502856-65502965_r63740_x1_p1	CATTTTAAAGTTAATTGCTTGTCAAGCTATAACCACAAAAATAATGAATTGATGAGAAATACAATGAAGAGGC	CATTTTAAAGTTAATTGCTTGT	GAGAAATACAATGAAGAGGC	+	chr11	65502873	65502945	Negative 4
chr11:65502860-65502969_r101687_x1_p1	CTACCATTTTAAAGTTAATTGCTTGTCAAGCTATAACCACAAAAATAATGAATTGATGAGAAATACAATGAAGAGGCAATG	CTACCATTTTAAAGTTAATTGC	AATACAATGAAGAGGCAATG	+	chr11	65502869	65502949	Negative 4
chr11:65502989-65503097_r448849_x1_p1	ACACTACATTAATCCTGGAATAAAAGAAGCCGAAATAAATGAGAGATGAGTTGGGATCAAGTGGATTGAGGAGGCTGTGCTGTGTGC	ACACTACATTAATCCTG	GGAGGCTGTGCTGTGTGC	+	chr11	65503010	65503096	Negative 4
chr11:65502995-65503104_r84654_x1_p1	ATCCTGGAATAAAAGAAGCCGAAATAAATGAGAGATGAGTTGGGATCAAGTGGATTGAGGAGGC	ATCCTGGAATAAAAGAAGC	ATCAAGTGGATTGAGGAGGC	+	chr11	65503021	65503084	Negative 4
chr11:65502997-65503104_r29422_x1_p1	ATCCTGGAATAAAAGAAGCCGAAATAAATGAGAGATGAGTTGGGATCAAGTGGATTGAGGAGGC	ATCCTGGAATAAAAGAA	CAAGTGGATTGAGGAGGC	+	chr11	65503021	65503084	Negative 4
chr11:65506053-65506162_r491343_x1_p2	TTGCTTTTTGGCCTTTTTCTAGCTTAAAAAAAAAAAAAGCAAAA	TTGCTTTTTGGCCTTTTTCT	TAAAAAAAAAAAAAGCAAAA	+	chr11	65506073	65506116	Negative 4
chr11:66348017-66348124_r115656_x2_p2	TCTGCGTTGCGACTTACGTGGTAGTGCTTGGAAGGTGCGGAGTAGATG	TCTGCGTTGCGACTTACG	GAAGGTGCGGAGTAGATG	+	chr11	66348037	66348084	Negative 4
chr11:66348089-66348202_r65014_x1_p1	ACGAGGTGGCCGAGTGGTTAAGGCGATGGACTGCTAATCCATTGTGCTTTGCACGCGTGGGTTCGAATCCCATCCTCGTCG	ACGAGGTGGCCGAGTGGT	TCGAATCCCATCCTCGTCG	+	chr11	66348121	66348201	Negative 4
chr11:66348090-66348199_r22153_x1_p1	GAGGTGGCCGAGTGGTTAAGGCGATGGACTGCTAATCCATTGTGCTTTGCACGCGTGGGTTCGAATCCCATCCTCGT	GAGGTGGCCGAGTGGT	TCGAATCCCATCCTCGT	+	chr11	66348123	66348199	Negative 4
chr11:66348090-66348201_r39620_x1_p1	CGAGGTGGCCGAGTGGTTAAGGCGATGGACTGCTAATCCATTGTGCTTTGCACGCGTGGGTTCGAATCCCATCCTCGTC	CGAGGTGGCCGAGTGGT	TCGAATCCCATCCTCGTC	+	chr11	66348122	66348200	Negative 4
chr11:66348092-66348202_r98069_x1_p1	GACGAGGTGGCCGAGTGGTTAAGGCGATGGACTGCTAATCCATTGTGCTTTGCACGCGTGGGTTCGAATCCCATCCTCGTCG	GACGAGGTGGCCGAGTGGTTAAG	TCGAATCCCATCCTCGTCG	+	chr11	66348120	66348201	Negative 4
chr11:66348093-66348200_r118649_x1_p1	GACGAGGTGGCCGAGTGGTTAAGGCGATGGACTGCTAATCCATTGTGCTTTGCACGCGTGGGTTCGAATCCCATCCTCGTC	GACGAGGTGGCCGAGTGG	TCGAATCCCATCCTCGTC	+	chr11	66348120	66348200	Negative 4
chr11:66348096-66348208_r833908_x1_p2	GACGAGGTGGCCGAGTGGTTAAGGCGATGGACTGCTAATCCATTGTGCTTTGCACGCGTGGGTTCGAATCCCATCCTCGTCG	GACGAGGTGGCCGAGTGGTT	TCGAATCCCATCCTCGTCG	+	chr11	66348120	66348201	Negative 4
chr11:66393442-66393549_r25040_x2_p2	AGGGGAGATGCCATGATCACATAGGTGGTTTTCCCAGGG	AGGGGAGATGCCATGATC	AGGTGGTTTTCCCAGGG	+	chr11	66393462	66393500	Negative 4
chr11:68804141-68804248_r98600_x1_p2	TCTGATCTCGTGAAGCTAAGCAGGGTCAGTCCTGGTTAGTACTTGGATG	TCTGATCTCGTGAAGCTAAGCAGGGT	CCTGGTTAGTACTTGGATG	+	chr11	68804164	68804212	Negative 4
chr11:75400410-75400517_r98535_x1_p2	TTCTCTTTGCCCAGGTGGCCTACTCTGTGCTGCGTTCTGTGGCACAGTTTAAAGAGCCCTGGTTGAAGTAATT	TTCTCTTTGCCCAGGTGG	CCCTGGTTGAAGTAATT	+	chr11	75400430	75400502	Negative 4
chr11:75404352-75404459_r90964_x1_p1	CCTTCAGTGATGACACGATGACGAGTCAGAAAGGT	CCTTCAGTGATGACACG	AGTCAGAAAGGT	+	chr11	75404420	75404454	Negative 4
chr11:75404375-75404484_r123109_x1_p1	TGGTTTGTCCTTGTTTTAGCCATCTGTGTACCCTTCAGTGATGACACGATGACGAGTCAGAAAGGTCACGTCCTGC	TGGTTTGTCCTTGTTTTAG	TCAGAAAGGTCACGTCCTGC	+	chr11	75404389	75404464	Negative 4
chr11:75404471-75404579_r117236_x1_p1	GCAGAAGTGTCCTATTTATTGATCGATTTAGAGGCATTTGTCT	GCAGAAGTGTCCTATTTATT	GATTTAGAGGCATTTGTCT	+	chr11	75404517	75404559	Negative 4
chr11:75404521-75404629_r117236_x1_p2	AAGTGTCCTATTTATTGATCGATTTAGAGGCATTTGTCT	AAGTGTCCTATTTATT	GATTTAGAGGCATTTGTCT	+	chr11	75404521	75404559	Negative 4
chr11:77691611-77691718_r70119_x1_p1	CTGGGCTGGTGTGAGTGCTGTGGTATTTACAACTAATTGATCCCAACCAGTT	CTGGGCTGGTGTGAGTGCT	AATTGATCCCAACCAGTT	+	chr11	77691647	77691698	Negative 4
chr11:77691611-77691720_r335140_x1_p1	GACTGGGCTGGTGTGAGTGCTGTGGTATTTACAACTAATTGATCCCAACCAGTTAC	GACTGGGCTGGTGTGAGTGCT	AATTGATCCCAACCAGTTAC	+	chr11	77691645	77691700	Negative 4
chr11:77691712-77691819_r96646_x1_p2	CTTCACTTGACTATCCTTAAAAAAAAAGACTGTAAAAAAGTATACAAACAATGCTACACAGTTACTGAGTCAAAACAGAGCT	CTTCACTTGACTATCCTT	ACTGAGTCAAAACAGAGCT	+	chr11	77691732	77691813	Negative 4
chr11:811651-811758_r446064_x1_p1	TCCATCCTAATCCCTGCCGGTCCATCTGTGGCCTGCCAGGTTTCGCTTGTGGACC	TCCATCCTAATCCCTGC	AGGTTTCGCTTGTGGACC	+	chr11	811684	811738	Negative 4
chr11:811655-811763_r265911_x1_p1	TTTCATGGTCCATCCTAATCCCTGCCGGTCCATCTGTGGCCTGCCAGGTTTCGCTTGTGGACCAGAGC	TTTCATGGTCCATCCTAATCCC	TTCGCTTGTGGACCAGAGC	+	chr11	811676	811743	Negative 4
chr11:811660-811767_r32221_x1_p1	TTGTTTTCATGGTCCATCCTAATCCCTGCCGGTCCATCTGTGGCCTGCCAGGTTTCGCTTGTGGACCAGAGCACCC	TTGTTTTCATGGTCCATCCTA	TTGTGGACCAGAGCACCC	+	chr11	811672	811747	Negative 4
chr11:811719-811826_r40856_x1_p1	AAGCCTCACCCGAGGAGTGAGCAGGGCTCCAGTGGGCTCACGTCATGGGCACTTCT	AAGCCTCACCCGAGGAGTGAG	CACGTCATGGGCACTTCT	+	chr11	811751	811806	Negative 4
chr11:811723-811832_r34196_x1_p1	CCCTAGAAGCCTCACCCGAGGAGTGAGCAGGGCTCCAGTGGGCTCACGTCATGGGCACTTCTAGACAC	CCCTAGAAGCCTCACCCGAGGAG	TCATGGGCACTTCTAGACAC	+	chr11	811745	811812	Negative 4
chr11:811724-811833_r31827_x1_p1	ACCCTAGAAGCCTCACCCGAGGAGTGAGCAGGGCTCCAGTGGGCTCACGTCATGGGCACTTCTAGACACT	ACCCTAGAAGCCTCACCCGAGGA	CATGGGCACTTCTAGACACT	+	chr11	811744	811813	Negative 4
chr11:811725-811832_r134533_x1_p1	ACCCTAGAAGCCTCACCCGAGGAGTGAGCAGGGCTCCAGTGGGCTCACGTCATGGGCACTTCTAGACACT	ACCCTAGAAGCCTCACCCGAGG	ATGGGCACTTCTAGACACT	+	chr11	811744	811813	Negative 4
chr11:811726-811833_r90933_x1_p1	ACCCTAGAAGCCTCACCCGAGGAGTGAGCAGGGCTCCAGTGGGCTCACGTCATGGGCACTTCTAGACACT	ACCCTAGAAGCCTCACCCGAG	TGGGCACTTCTAGACACT	+	chr11	811744	811813	Negative 4
chr11:811740-811849_r58394_x1_p2	CCGAGGAGTGAGCAGGGCTCCAGTGGGCTCACGTCATGGGC	CCGAGGAGTGAGCAGGGCTC	GTGGGCTCACGTCATGGGC	+	chr11	811760	811800	Negative 4
chr11:811775-811884_r38047_x1_p2	ATGGGCACTTCTAGACACTCTCAGGAGCAGGGCAGCAGGGGGCACCCTGTGTTCTCAGCAGACGTTTAGGTGGCCCTGCC	ATGGGCACTTCTAGACACTC	ACGTTTAGGTGGCCCTGCC	+	chr11	811795	811874	Negative 4
chr11:811776-811883_r90933_x1_p2	GCTCCAGTGGGCTCACGTCATGGGCACTTCTAGACACT	GCTCCAGTGGGCTCACG	TGGGCACTTCTAGACACT	+	chr11	811776	811813	Negative 4
chr11:8684267-8684374_r33196_x1_p1	AACTGCTGACCTTATTCACTGGCTGTGGGCCTTATGGCACAGTCAGTCACCAGGTTAGAGACAT	AACTGCTGACCTTATTCACT	TCACCAGGTTAGAGACAT	+	chr11	8684291	8684354	Negative 4
chr11:8684267-8684376_r238530_x1_p1	AACTGCTGACCTTATTCACTGGCTGTGGGCCTTATGGCACAGTCAGTCACCAGGTTAGAGACATGC	AACTGCTGACCTTATTCA	CACCAGGTTAGAGACATGC	+	chr11	8684291	8684356	Negative 4
chr11:8685419-8685526_r61318_x1_p2	GCCGAGACTAGAGTCACATCCTGACACAACTCTTGTCCTGGTGTGCTAGAGTACTCGAAGA	GCCGAGACTAGAGTCACA	TGCTAGAGTACTCGAAGA	+	chr11	8685439	8685499	Negative 4
chr11:8685473-8685582_r54327_x1_p1	TGGTCTTGATTCACTGGTGGGGGCAGTCGGTGCCCCCGTTAGTGCCCAGATCAGA	TGGTCTTGATTCACTGGTGGGG	CCGTTAGTGCCCAGATCAGA	+	chr11	8685508	8685562	Negative 4
chr11:8685486-8685593_r41574_x1_p2	ACTGGTCTTGATTCACTGGTGGGGGCAGTCGGTGCCCCCGTTAGTGCCCAGATCAGAAA	ACTGGTCTTGATTCACTG	GTGCCCAGATCAGAAA	+	chr11	8685506	8685564	Negative 4
chr11:8685486-8685594_r25370_x1_p2	ACTGGTCTTGATTCACTGGTGGGGGCAGTCGGTGCCCCCGTTAGTGCCCAGATCAGAAA	ACTGGTCTTGATTCACTGG	AGTGCCCAGATCAGAAA	+	chr11	8685506	8685564	Negative 4
chr11:8685494-8685602_r37004_x1_p2	TGATTCACTGGTGGGGGCAGTCGGTGCCCCCGTTAGTGCCCAG	TGATTCACTGGTGGGGGCA	CCCCCGTTAGTGCCCAG	+	chr11	8685514	8685556	Negative 4
chr11:90118380-90118487_r421269_x1_p1	AGCAGTTCACCCATTGAGTGTTGATACCGTGGGTCTGAGTGAAGCTGA	AGCAGTTCACCCAT	GGGTCTGAGTGAAGCTGA	+	chr11	90118420	90118467	Negative 4
chr11:93719575-93719683_r207646_x1_p1	TATCTCAATTGATTATTTACAGTCAGTTACAGATCGGAC	TATCTCAATTGATTAT	AGTCAGTTACAGATCGGAC	+	chr11	93719625	93719663	Negative 4
chr11:93721703-93721811_r66421_x1_p2	TAACAGCTGTAGGAATGAATGAGATTGAGGGTGGGGGGGTGCGTATGTATGTCTATGAAAGCCTAATCATTTCTGGGCAATGATG	TAACAGCTGTAGGAATGAA	CATTTCTGGGCAATGATG	+	chr11	93721723	93721807	Negative 4
chr11:93721748-93721856_r29570_x1_p1	GGGCAATGATGAAAAGGTTTTACTACTGATCTTTGTAACT	GGGCAATGATGAAAAGGTT	ACTACTGATCTTTGTAACT	+	chr11	93721797	93721836	Negative 4
chr11:93721812-93721922_r128390_x1_p2	AACTATGATGGTTTCTACACTTGACCTGAGCTCAGAAGTGACAACTGCTGGGGTTGGTGATTTGGGGTTTTCTTACATACTAC	AACTATGATGGTTTCTACAC	GGGGTTTTCTTACATACTAC	+	chr11	93721833	93721915	Negative 4
chr11:93721828-93721936_r50951_x1_p2	TACACTTGACCTGAGCTCAGAAGTGACAACTGCTGGGGTTGGTGATTTGGGGT	TACACTTGACCTGAGCTCA	GGGTTGGTGATTTGGGGT	+	chr11	93721848	93721900	Negative 4
chr11:93721829-93721936_r22740_x1_p2	ACACTTGACCTGAGCTCAGAAGTGACAACTGCTGGGGTTGGTGATTTGGGG	ACACTTGACCTGAGCTCA	GGGTTGGTGATTTGGGG	+	chr11	93721849	93721899	Negative 4
chr11:9428697-9428805_r487879_x1_p1	CACTTTGAAGCCTGTGTCTTATTTTAGGTTTCTGTTTAATGTAAATCTTTACATGGCTGCTGTAATGTGTG	CACTTTGAAGCCTGTGT	ATGGCTGCTGTAATGTGTG	+	chr11	9428715	9428785	Negative 4
chr11:9428697-9428806_r186635_x1_p1	TCACTTTGAAGCCTGTGTCTTATTTTAGGTTTCTGTTTAATGTAAATCTTTACATGGCTGCTGTAATGTGTGC	TCACTTTGAAGCCTGTGT	ATGGCTGCTGTAATGTGTGC	+	chr11	9428714	9428786	Negative 4
chr11:9428697-9428807_r78561_x1_p1	TTTGAAGCCTGTGTCTTATTTTAGGTTTCTGTTTAATGTAAATCTTTACATGGCTGCTGTAATGT	TTTGAAGCCTGTGTC	CATGGCTGCTGTAATGT	+	chr11	9428718	9428782	Negative 4
chr11:9428727-9428834_r179402_x1_p1	TGTAATGTGTGCATAGGTTTCATCTGTGTCTGGTAGCAGT	TGTAATGTGTGCATAGGTT	TCTGTGTCTGGTAGCAGT	+	chr11	9428775	9428814	Negative 4
chr11:9428794-9428902_r212575_x1_p1	CGGCCAAAGAGTAACTTGGGATCATAGTACTGGTCTAG	CGGCCAAAGAGTAACTTGG	ATAGTACTGGTCTAG	+	chr11	9428864	9428901	Negative 4
chr11:9428915-9429024_r236068_x1_p2	CTCCAAATTCCCACACACAGAACTCAGGGAATAGAGATTAGCTTGGGGGAATTTAAGGT	CTCCAAATTCCCACACACAG	GCTTGGGGGAATTTAAGGT	+	chr11	9428935	9428993	Negative 4
chr11:9428916-9429024_r100677_x2_p2	TCCAAATTCCCACACACAGAACTCAGGGAATAGAGATTAGCTTGGGGGAATTTAAGG	TCCAAATTCCCACACACAG	GCTTGGGGGAATTTAAGG	+	chr11	9428936	9428992	Negative 4
chr11_rev:10510246-10510353_r591668_x1_p2	GTTTATGTAGCTTACTTCCCCAAAGCAATACACTG	GTTTATGTAGCTTACTT	CAAAGCAATACACTG	-	chr11	10510246	10510280	Negative 4
chr11_rev:10801399-10801507_r61799_x1_p1	GATTATGAGATATGAGGGCAAGTCTCCTAAAGTCTGTTAGAGCAAGAAAACTGGTTGTCAAAATATTGTGGTTTCTT	GATTATGAGATATGAGGGC	CAAAATATTGTGGTTTCTT	-	chr11	10801411	10801487	Negative 4
chr11_rev:10801400-10801507_r23792_x1_p1	GATTATGAGATATGAGGGCAAGTCTCCTAAAGTCTGTTAGAGCAAGAAAACTGGTTGTCAAAATATTGTGGTTTCTT	GATTATGAGATATGAGGG	AAAATATTGTGGTTTCTT	-	chr11	10801411	10801487	Negative 4
chr11_rev:10801413-10801522_r41012_x1_p1	CGTCCTGTGAGCGAAGATTATGAGATATGAGGGCAAGTCTCCTAAAGTCTGTTAGAGCAAGAAAAC	CGTCCTGTGAGCGAAGATTA	GTCTGTTAGAGCAAGAAAAC	-	chr11	10801437	10801502	Negative 4
chr11_rev:10801449-10801557_r61799_x1_p2	TCTCTTTTCTATACTTCTTTTTCTTTCTTTGAATGTCCAGCGTCCTGTGAGCGAAGATTATGAGATATGAGGGC	TCTCTTTTCTATACTTCTTTTT	GATTATGAGATATGAGGGC	-	chr11	10801469	10801542	Negative 4
chr11_rev:10801450-10801557_r23792_x1_p2	CTCTTTTCTATACTTCTTTTTCTTTCTTTGAATGTCCAGCGTCCTGTGAGCGAAGATTATGAGATATGAGGG	CTCTTTTCTATACTTCTTTTT	GATTATGAGATATGAGGG	-	chr11	10801470	10801541	Negative 4
chr11_rev:10801476-10801585_r119218_x1_p2	GGACTTTATGCTGGAGTTCTTGACGTTTTTCTCTCTTTTCTATACTTCTTTTTCTTTCTTTGAATGTCCAGCGTCCTG	GGACTTTATGCTGGAGTTCTTGAC	TTTGAATGTCCAGCGTCCTG	-	chr11	10801496	10801573	Negative 4
chr11_rev:10801515-10801622_r90080_x1_p1	CGATGATTATAAAAAGACGCGTTATTAAGAGGACTTTATGCTGGAGTTCTTGACGTTTTTCTCTCTTTTCTATACTTCTTTTTC	CGATGATTATAAAAAGA	TTTTCTATACTTCTTTTTC	-	chr11	10801520	10801603	Negative 4
chr11_rev:10801515-10801623_r49820_x1_p1	CGATGATTATAAAAAGACGCGTTATTAAGAGGACTTTATGCTGGAGTTCTTGACGTTTTTCTCTCTTTTCTATACTTCTTTTTC	CGATGATTATAAAAAGACG	TCTTTTCTATACTTCTTTTTC	-	chr11	10801520	10801603	Negative 4
chr11_rev:10801516-10801625_r200910_x1_p1	CCCGATGATTATAAAAAGACGCGTTATTAAGAGGACTTTATGCTGGAGTTCTTGACGTTTTTCTCTCTTTTCTATACTTCTTTTTCTT	CCCGATGATTATAAAAAGAC	CTTTTCTATACTTCTTTTTCTT	-	chr11	10801518	10801605	Negative 4
chr11_rev:123058008-123058115_r50254_x1_p1	TCCTTGGATGTCTGAGTGACCCAAGATGTTAAGGAAG	TCCTTGGATGTCTGAGTG	CCAAGATGTTAAGGAAG	-	chr11	123058059	123058095	Negative 4
chr11_rev:123058010-123058119_r17790_x1_p1	ACCTTCCTTGGATGTCTGAGTGACCCAAGATGTTAAGGAAGAATA	ACCTTCCTTGGATGTCTGAG	AAGATGTTAAGGAAGAATA	-	chr11	123058055	123058099	Negative 4
chr11_rev:123058012-123058119_r12838_x1_p1	ACCTTCCTTGGATGTCTGAGTGACCCAAGATGTTAAGGAAGAATA	ACCTTCCTTGGATGTCTG	GATGTTAAGGAAGAATA	-	chr11	123058055	123058099	Negative 4
chr11_rev:123058060-123058169_r17790_x1_p2	CAGAATTCAAGGTGTTGGCAACTACCTTCCTTGGATGTCTGAG	CAGAATTCAAGGTGTTGGCAA	ACCTTCCTTGGATGTCTGAG	-	chr11	123058080	123058122	Negative 4
chr11_rev:123058062-123058169_r12838_x1_p2	GAATTCAAGGTGTTGGCAACTACCTTCCTTGGATGTCTG	GAATTCAAGGTGTTGGCAA	ACCTTCCTTGGATGTCTG	-	chr11	123058082	123058120	Negative 4
chr11_rev:127406190-127406297_r48504_x1_p1	TTGATTCCGCTGATCTGGCTGGCCAGGCAAAAGTCCCCTTGTCCCCTCACCGCTCCATGTGTGTCCCTC	TTGATTCCGCTGATCTGGC	CGCTCCATGTGTGTCCCTC	-	chr11	127406212	127406280	Negative 4
chr11_rev:127406240-127406347_r48504_x1_p2	TTGATTCCGCTGATCTGGCTGGCCAGGCAAAAGTCCCCT	TTGATTCCGCTGATCTGGC	CAGGCAAAAGTCCCCT	-	chr11	127406242	127406280	Negative 4
chr11_rev:17074582-17074689_r129302_x1_p1	TTGGATGTCTGAGTGAGCATCTTCATTCATTGTGCTTGAACACAATGAGTTGGTTCAGGTATTCAGAA	TTGGATGTCTGAGTGAGC	TGGTTCAGGTATTCAGAA	-	chr11	17074602	17074669	Negative 4
chr11_rev:17074584-17074693_r95010_x1_p1	CTTCCTTGGATGTCTGAGTGAGCATCTTCATTCATTGTGCTTGAACACAATGAGTTGGTTCAGGTATTCAGAAGTT	CTTCCTTGGATGTCTGA	AGGTATTCAGAAGTT	-	chr11	17074599	17074674	Negative 4
chr11_rev:17074585-17074692_r50254_x1_p1	TCCTTGGATGTCTGAGTGAGCATCTTCATTCATTGTGCTTGAACACAATGAGTTGGTTCAGGTATTCAGAAG	TCCTTGGATGTCTGAGTG	TTCAGGTATTCAGAAG	-	chr11	17074601	17074672	Negative 4
chr11_rev:17074587-17074696_r267017_x1_p1	TTCTTCCTTGGATGTCTGAGTGAGCATCTTCATTCATTGTGCTTGAACACAATGAGTTGGTTCAGGTATTCAGAAGTTTG	TTCTTCCTTGGATGTCTGAG	CAGGTATTCAGAAGTTTG	-	chr11	17074597	17074676	Negative 4
chr11_rev:17074632-17074739_r129302_x1_p2	TGCCAGACATTCGCAGTTTCCACCAGAAATGTTTTTCCTTATGTTGGCCAGTTCTTCCTTGGATGTCTGAGTGAG	TGCCAGACATTCGCAGT	TTGGATGTCTGAGTGAG	-	chr11	17074653	17074727	Negative 4
chr11_rev:17074634-17074743_r95010_x1_p2	AGACATTCGCAGTTTCCACCAGAAATGTTTTTCCTTATGTTGGCCAGTTCTTCCTTGGATGTCTGA	AGACATTCGCAGTTTCCA	CTTCCTTGGATGTCTGA	-	chr11	17074658	17074723	Negative 4
chr11_rev:17074635-17074742_r50254_x1_p2	CCAGACATTCGCAGTTTCCACCAGAAATGTTTTTCCTTATGTTGGCCAGTTCTTCCTTGGATGTCTGAGTG	CCAGACATTCGCAGTTTC	TCCTTGGATGTCTGAGTG	-	chr11	17074655	17074725	Negative 4
chr11_rev:17074660-17074772_r53168_x1_p2	ACATTCGCAGTTTCCACCAGAAATGTTTTTCCTTATGTTGGCCAGTTCTTCCTTGGATGTCT	ACATTCGCAGTTTCCACC	TTCTTCCTTGGATGTCT	-	chr11	17074660	17074721	Negative 4
chr11_rev:17074705-17074814_r115611_x1_p2	AATTAATTTTCACATGAATTGCTCACTATGATGATTGGTTGC	AATTAATTTTCACATGAAT	TCACTATGATGATTGGTTGC	-	chr11	17074725	17074766	Negative 4
chr11_rev:17074707-17074814_r78512_x1_p2	TTAATTTTCACATGAATTGCTCACTATGATGATTGGTT	TTAATTTTCACATGAAT	TCACTATGATGATTGGTT	-	chr11	17074727	17074764	Negative 4
chr11_rev:17075709-17075817_r80723_x1_p1	TCCTTGGATGTCTGAGTGAGCTTTATGTGCATTCTCACGTTGGTTTCTGTGATGTATAAAAGTATACCCCCATCTTACAGATAG	TCCTTGGATGTCTGAGTGA	ACCCCCATCTTACAGATAG	-	chr11	17075714	17075797	Negative 4
chr11_rev:17075764-17075871_r12838_x1_p2	AGTTTCCACCAGAAAGGTTTTCCTTAGTGTTGGGTAAACCTTCCTTGGATGTCTG	AGTTTCCACCAGAAAGGTTT	ACCTTCCTTGGATGTCTG	-	chr11	17075784	17075838	Negative 4
chr11_rev:17075764-17075872_r53318_x1_p2	AGTTTCCACCAGAAAGGTTTTCCTTAGTGTTGGGTAAACCTTCCTTGGATGTCTG	AGTTTCCACCAGAAAGGTTTT	AACCTTCCTTGGATGTCTG	-	chr11	17075784	17075838	Negative 4
chr11_rev:18248412-18248524_r303747_x1_p2	CATTCTGAAGGTGTCTTATCTCCTCTGATCTAGAGAGGTAAGCAGGGTCGGGCCTGGT	CATTCTGAAGGTGTCTTATC	TAAGCAGGGTCGGGCCTGGT	-	chr11	18248435	18248492	Negative 4
chr11_rev:18248417-18248527_r48194_x1_p2	TTCTGAAGGTGTCTTATCTCCTCTGATCTAGAGAGGTAAGCAGGGTCGGGCCT	TTCTGAAGGTGTCTTATC	TAAGCAGGGTCGGGCCT	-	chr11	18248438	18248490	Negative 4
chr11_rev:19591093-19591202_r61126_x1_p1	GTGGTGACAATGAGACCTGTAACATTTCTGCTAAGGTCACGAGTG	GTGGTGACAATGAGACCTGT	ATTTCTGCTAAGGTCACGAGTG	-	chr11	19591138	19591182	Negative 4
chr11_rev:19591096-19591203_r45365_x1_p1	AGTGGTGACAATGAGACCTGTAACATTTCTGCTAAGGTCACGAGTGA	AGTGGTGACAATGAGACC	TCTGCTAAGGTCACGAGTGA	-	chr11	19591137	19591183	Negative 4
chr11_rev:21000884-21000991_r87885_x1_p2	CAGTTTGGAATGGGGGAGTATCATCTGATCTTGGAAGCTAAGCAGGGTCAGGCCTGGTTAGTACTTGGATGGGAGACCTCCTGGGAATACCGGGTGCTGTA	CAGTTTGGAATGGGGG	GGAATACCGGGTGCTGTA	-	chr11	21000885	21000985	Negative 4
chr11_rev:21383762-21383869_r137909_x1_p1	TCGGGCCTGGTTGGTACTGATTAGTTAGTAATATTGGGTATTGTAA	TCGGGCCTGGTTGGTAC	AATATTGGGTATTGTAA	-	chr11	21383804	21383849	Negative 4
chr11_rev:21383762-21383870_r164458_x1_p1	GTCGGGCCTGGTTGGTACTGATTAGTTAGTAATATTGGGTATTGTAAA	GTCGGGCCTGGTTGGTAC	AATATTGGGTATTGTAAA	-	chr11	21383803	21383850	Negative 4
chr11_rev:21383764-21383872_r44704_x1_p1	AGGGTCGGGCCTGGTTGGTACTGATTAGTTAGTAATATTGGGTATTGTAAAAAA	AGGGTCGGGCCTGGTTGGT	ATATTGGGTATTGTAAAAAA	-	chr11	21383800	21383853	Negative 4
chr11_rev:27521567-27521676_r93395_x1_p1	GTTAGTTCTTGGATGGGAGATGGAGATTATGGAAGATGAGGAGTTATTGATAAGGACAAAGTTGA	GTTAGTTCTTGGATGGGAGA	TTATTGATAAGGACAAAGTTGA	-	chr11	27521592	27521656	Negative 4
chr11_rev:27521570-27521679_r68354_x1_p1	CTGGTTAGTTCTTGGATGGGAGATGGAGATTATGGAAGATGAGGAGTTATTGATAAGGACAAAGTTGAGGG	CTGGTTAGTTCTTGGATGGG	TTGATAAGGACAAAGTTGAGGG	-	chr11	27521589	27521659	Negative 4
chr11_rev:27521571-27521680_r227545_x1_p1	CCTGGTTAGTTCTTGGATGGGAGATGGAGATTATGGAAGATGAGGAGTTATTGATAAGGACAAAGTTGAGGGG	CCTGGTTAGTTCTTGGATGG	TGATAAGGACAAAGTTGAGGGG	-	chr11	27521588	27521660	Negative 4
chr11_rev:27521572-27521680_r81329_x1_p1	CCTGGTTAGTTCTTGGATGGGAGATGGAGATTATGGAAGATGAGGAGTTATTGATAAGGACAAAGTTGAGGGG	CCTGGTTAGTTCTTGGATG	GATAAGGACAAAGTTGAGGGG	-	chr11	27521588	27521660	Negative 4
chr11_rev:27521617-27521726_r93395_x1_p2	ATCTATGGCTATACCACCCTGAACATGCTTGATCTTGTCTGAGCTCAGAAGCTAAGCATGGTCGGACCTGGTTAGTTCTTGGATGGGAGA	ATCTATGGCTATACCA	GTTAGTTCTTGGATGGGAGA	-	chr11	27521637	27521726	Negative 4
chr11_rev:27521620-27521729_r68354_x1_p2	GATCTATGGCTATACCACCCTGAACATGCTTGATCTTGTCTGAGCTCAGAAGCTAAGCATGGTCGGACCTGGTTAGTTCTTGGATGGG	GATCTATGGCTATACCACCC	CTGGTTAGTTCTTGGATGGG	-	chr11	27521640	27521727	Negative 4
chr11_rev:27521621-27521730_r227545_x1_p2	ATCTATGGCTATACCACCCTGAACATGCTTGATCTTGTCTGAGCTCAGAAGCTAAGCATGGTCGGACCTGGTTAGTTCTTGGATGG	ATCTATGGCTATACCACCCT	CCTGGTTAGTTCTTGGATGG	-	chr11	27521641	27521726	Negative 4
chr11_rev:27521622-27521730_r81329_x1_p2	TCTATGGCTATACCACCCTGAACATGCTTGATCTTGTCTGAGCTCAGAAGCTAAGCATGGTCGGACCTGGTTAGTTCTTGGATG	TCTATGGCTATACCACCCT	CCTGGTTAGTTCTTGGATG	-	chr11	27521642	27521725	Negative 4
chr11_rev:2963701-2963810_r40161_x1_p1	TTCAGGTCTTGGAGACAAATGCTGCATGACGGGCTGTGGGTTAGGGATCTTGGGTGTGGGTGATGGTGGTAGGGGCCTGGGGC	TTCAGGTCTTGGAGACAAAT	TGGTGGTAGGGGCCTGGGGC	-	chr11	2963708	2963790	Negative 4
chr11_rev:2963702-2963810_r51818_x1_p1	TTCAGGTCTTGGAGACAAATGCTGCATGACGGGCTGTGGGTTAGGGATCTTGGGTGTGGGTGATGGTGGTAGGGGCCTGGGGC	TTCAGGTCTTGGAGACAAA	GGTGGTAGGGGCCTGGGGC	-	chr11	2963708	2963790	Negative 4
chr11_rev:2963703-2963810_r55535_x1_p1	TTCAGGTCTTGGAGACAAATGCTGCATGACGGGCTGTGGGTTAGGGATCTTGGGTGTGGGTGATGGTGGTAGGGGCCTGGGGC	TTCAGGTCTTGGAGACAA	GTGGTAGGGGCCTGGGGC	-	chr11	2963708	2963790	Negative 4
chr11_rev:2963742-2963850_r68466_x1_p1	TTTCCAGCGACACATGACTGACTGACTGGTGGCTTTCAGTTTCAGGTCTTGGAGACAAATG	TTTCCAGCGACACATGACT	TCAGGTCTTGGAGACAAATG	-	chr11	2963770	2963830	Negative 4
chr11_rev:2963742-2963851_r68812_x1_p1	ATTTCCAGCGACACATGACTGACTGACTGGTGGCTTTCAGTTTCAGGTCTTGGAGACAAATGC	ATTTCCAGCGACACATGACT	TCAGGTCTTGGAGACAAATGC	-	chr11	2963769	2963831	Negative 4
chr11_rev:2963751-2963860_r40161_x1_p2	TTCCAGCGACACATGACTGACTGACTGGTGGCTTTCAGTTTCAGGTCTTGGAGACAAAT	TTCCAGCGACACATGACTGAC	TTCAGGTCTTGGAGACAAAT	-	chr11	2963771	2963829	Negative 4
chr11_rev:2963752-2963860_r51818_x1_p2	CATTTCCAGCGACACATGACTGACTGACTGGTGGCTTTCAGTTTCAGGTCTTGGAGACAAA	CATTTCCAGCGACACATGACTGAC	TTCAGGTCTTGGAGACAAA	-	chr11	2963772	2963832	Negative 4
chr11_rev:2963753-2963860_r55535_x1_p2	ATTTCCAGCGACACATGACTGACTGACTGGTGGCTTTCAGTTTCAGGTCTTGGAGACAA	ATTTCCAGCGACACATGACTGAC	TTCAGGTCTTGGAGACAA	-	chr11	2963773	2963831	Negative 4
chr11_rev:2963805-2963913_r32487_x1_p1	GAGCACTGTTCGTAACCCGTTAGCCTGGCTGTAGCTAATGGGTTCCATTCCGGTGCAATA	GAGCACTGTTCGTAACCCG	GGTTCCATTCCGGTGCAATA	-	chr11	2963834	2963893	Negative 4
chr11_rev:29721584-29721692_r67537_x1_p2	GTCCAAGTTACTTGGGAGGCTGAGGTGGGATGATCACATGAGCCCAGGAGTACTGGGCTG	GTCCAAGTTACTTGGGAGGCT	CCCAGGAGTACTGGGCTG	-	chr11	29721606	29721665	Negative 4
chr11_rev:3665206-3665316_r196870_x1_p2	TGCTGCAAACCCTCACAGACACATCCAGAAATAATGCTTTCCCAGCTGTCTGGGTATTGCTGGTGTCCATGGTGGTGGGTTATCAGAACTT	TGCTGCAAACCCTCA	GTGGGTTATCAGAACTT	-	chr11	3665226	3665316	Negative 4
chr11_rev:3665207-3665314_r103774_x1_p2	CTGCAAACCCTCACAGACACATCCAGAAATAATGCTTTCCCAGCTGTCTGGGTATTGCTGGTGTCCATGGTGGTGGGTTATCAGAACT	CTGCAAACCCTCACA	TGGTGGGTTATCAGAACT	-	chr11	3665227	3665314	Negative 4
chr11_rev:3665207-3665315_r50475_x1_p2	GCTGCAAACCCTCACAGACACATCCAGAAATAATGCTTTCCCAGCTGTCTGGGTATTGCTGGTGTCCATGGTGGTGGGTTATCAGAACT	GCTGCAAACCCTCACAG	GTGGTGGGTTATCAGAACT	-	chr11	3665227	3665315	Negative 4
chr11_rev:3665208-3665315_r290126_x1_p2	GCTGCAAACCCTCACAGACACATCCAGAAATAATGCTTTCCCAGCTGTCTGGGTATTGCTGGTGTCCATGGTGGTGGGTTATCAGAAC	GCTGCAAACCCTCACA	TGGTGGGTTATCAGAAC	-	chr11	3665228	3665315	Negative 4
chr11_rev:3665208-3665316_r498587_x1_p2	TGCTGCAAACCCTCACAGACACATCCAGAAATAATGCTTTCCCAGCTGTCTGGGTATTGCTGGTGTCCATGGTGGTGGGTTATCAGAACTTA	TGCTGCAAACCCTCA	GTGGGTTATCAGAACTTA	-	chr11	3665225	3665316	Negative 4
chr11_rev:43435352-43435461_r34286_x1_p2	GAGTATGTTACCAGATAGTTATATCTAACATGGCAGCAATCTGGCTGACATCTGTCC	GAGTATGTTACCAGATAGT	AATCTGGCTGACATCTGTCC	-	chr11	43435372	43435428	Negative 4
chr11_rev:46758853-46758960_r264464_x1_p1	ATCCAAGCTCTGACACAGGTAATGGGTGTGCTCCCGTGACAGGGATTCCATTGGTGGACATAGAGGCTATAA	ATCCAAGCTCTGACACAG	GACATAGAGGCTATAA	-	chr11	46758869	46758940	Negative 4
chr11_rev:46758854-46758961_r155995_x2_p1	TATCCAAGCTCTGACACAGGTAATGGGTGTGCTCCCGTGACAGGGATTCCATTGGTGGACATAGAGGCTATAAA	TATCCAAGCTCTGACACA	ACATAGAGGCTATAAA	-	chr11	46758868	46758941	Negative 4
chr11_rev:47557526-47557635_r135822_x1_p1	TCCCATGCTGATCTGTAGTGGAATCATGCCTGTGAAAAGTCACTGCACTCCAGCCTGGGCA	TCCCATGCTGATCTGTAGTG	ACTGCACTCCAGCCTGGGCA	-	chr11	47557555	47557615	Negative 4
chr11_rev:47576501-47576610_r317375_x1_p1	ATACTCTGGTTTCTCTTCAGATTGTATAAATCTTTTACCTTTTACTAAAGATTTCCATGGAGAGGAACGGTTATGA	ATACTCTGGTTTCTCTTC	AGAGGAACGGTTATGA	-	chr11	47576513	47576588	Negative 4
chr11_rev:47614924-47615031_r502862_x1_p2	TGGCTGGTCTAAGTGCAGCAGTATTGCAACTAGTTGATCACAACCAGTTAAC	TGGCTGGTCTAAGTGCAGC	TGATCACAACCAGTTAAC	-	chr11	47614944	47614995	Negative 4
chr11_rev:47614926-47615034_r212669_x1_p2	GCTGGTCTAAGTGCAGCAGTATTGCAACTAGTTGATCACAACCAGTTA	GCTGGTCTAAGTGCAGCAGT	AGTTGATCACAACCAGTTA	-	chr11	47614946	47614993	Negative 4
chr11_rev:47726878-47726987_r256576_x1_p2	GTCCGAGTGCAGTGGTGTTTACAACTAATTAATCACAACCAGTTACAGACTTTGTTTCTTCTCCAGTCCTGCTGCTTCACTTGACTAG	GTCCGAGTGCAGTGGTG	CTGCTTCACTTGACTAG	-	chr11	47726900	47726987	Negative 4
chr11_rev:47726880-47726987_r177047_x2_p2	CGAGTGCAGTGGTGTTTACAACTAATTAATCACAACCAGTTACAGACTTTGTTTCTTCTCCAGTCCTGCTGCTTCACTTGACTAG	CGAGTGCAGTGGTGTTTA	CTGCTTCACTTGACTAG	-	chr11	47726900	47726984	Negative 4
chr11_rev:47726880-47726990_r154045_x1_p2	GGTCCGAGTGCAGTGGTGTTTACAACTAATTAATCACAACCAGTTACAGACTTTGTTTCTTCTCCAGTCCTGCTGCTTCACTTGACTAG	GGTCCGAGTGCAGTGGTG	CTGCTTCACTTGACTAG	-	chr11	47726900	47726988	Negative 4
chr11_rev:47726880-47726991_r244146_x1_p2	TCCGAGTGCAGTGGTGTTTACAACTAATTAATCACAACCAGTTACAGACTTTGTTTCTTCTCCAGTCCTGCTGCTTCACTTGACTAG	TCCGAGTGCAGTGGTGTT	CTGCTTCACTTGACTAG	-	chr11	47726900	47726986	Negative 4
chr11_rev:47726881-47726991_r319534_x1_p2	GCTGGTCCGAGTGCAGTGGTGTTTACAACTAATTAATCACAACCAGTTACAGACTTTGTTTCTTCTCCAGTCCTGCTGCTTCACTTGACTAGC	GCTGGTCCGAGTGCAGTGGTGTTT	CTGCTTCACTTGACTAGC	-	chr11	47726899	47726991	Negative 4
chr11_rev:5224426-5224535_r82049_x1_p1	TCTGAATCTAGTTGGCAAGATTCTGAAATCAAGGCATATAATCAGTAAT	TCTGAATCTAGTTGGCAAGA	AAGGCATATAATCAGTAAT	-	chr11	5224467	5224515	Negative 4
chr11_rev:5224437-5224546_r46221_x1_p1	CCCAGTCAAATTCTGAATCTAGTTGGCAAGATTCTGAAATCAAGGCATATAATCAGTAATAAGTGATGATAGA	CCCAGTCAAATTCTGAATCT	AATCAGTAATAAGTGATGATAGA	-	chr11	5224454	5224526	Negative 4
chr11_rev:5224440-5224549_r126276_x1_p1	TCTCCCAGTCAAATTCTGAATCTAGTTGGCAAGATTCTGAAATCAAGGCATATAATCAGTAATAAGTGATGATAGAAG	TCTCCCAGTCAAATTCTGAA	CAGTAATAAGTGATGATAGAAG	-	chr11	5224452	5224529	Negative 4
chr11_rev:5224442-5224551_r105190_x1_p1	TCTCTCCCAGTCAAATTCTGAATCTAGTTGGCAAGATTCTGAAATCAAGGCATATAATCAGTAATAAGTGATGATAGAAGGG	TCTCTCCCAGTCAAATTCTG	GTAATAAGTGATGATAGAAGGG	-	chr11	5224450	5224531	Negative 4
chr11_rev:5224487-5224596_r46221_x1_p2	ATTCTGGAAATAAAATATGAGTCTCAAGTGGTCCTTGTCCTCTCTCCCAGTCAAATTCTGAATCT	ATTCTGGAAATAAAATATGAG	CCCAGTCAAATTCTGAATCT	-	chr11	5224507	5224571	Negative 4
chr11_rev:5224623-5224732_r140827_x1_p1	TTCAGGAAGAGATCAGAGGTCTGCTGGCTCCCTTATCATGTCCCTTATGGTGCTTCTGGCTCTGCAGTTATT	TTCAGGAAGAGATCAGAGGT	TTCTGGCTCTGCAGTTATT	-	chr11	5224641	5224712	Negative 4
chr11_rev:59214542-59214651_r166588_x1_p1	CCATGAGTTCTGGGCTGTAGTGTGCTATGCCAGTTGGGTGTCTGCACTAAGCTCAGCATCAATATG	CCATGAGTTCTGGGCTGT	AGCTCAGCATCAATATG	-	chr11	59214565	59214630	Negative 4
chr11_rev:59214589-59214700_r39542_x6_p2	AGTCCCAGATTCCTGGGAAGCTGATGTGGGAGGATTGCTTGAATCCATGAGTTCTGGGCTGT	AGTCCCAGATTCCTGGGAA	TCCATGAGTTCTGGGCTGT	-	chr11	59214613	59214674	Negative 4
chr11_rev:59214592-59214701_r166588_x1_p2	AGTCCCAGATTCCTGGGAAGCTGATGTGGGAGGATTGCTTGAATCCATGAGTTCTGGGCTGT	AGTCCCAGATTCCTGGGA	CCATGAGTTCTGGGCTGT	-	chr11	59214613	59214674	Negative 4
chr11_rev:59550557-59550664_r33136_x1_p1	AGCCCCAGTGGAACCATGAGATGTTACCTAGCGTTTTGTGAGCCAGGTGTTGGGTTTT	AGCCCCAGTGGAACCATG	TGAGCCAGGTGTTGGGTTTT	-	chr11	59550587	59550644	Negative 4
chr11_rev:59550558-59550667_r97414_x1_p1	TCGAGCCCCAGTGGAACCATGAGATGTTACCTAGCGTTTTGTGAGCCAGGTGTTGGGTTTTGCA	TCGAGCCCCAGTGGAACCAT	GAGCCAGGTGTTGGGTTTTGCA	-	chr11	59550584	59550647	Negative 4
chr11_rev:59550559-59550666_r28434_x1_p1	TCGAGCCCCAGTGGAACCATGAGATGTTACCTAGCGTTTTGTGAGCCAGGTGTTGGGTTTTGCA	TCGAGCCCCAGTGGAACCA	GAGCCAGGTGTTGGGTTTTGCA	-	chr11	59550584	59550647	Negative 4
chr11_rev:59550560-59550667_r73325_x1_p1	TCGAGCCCCAGTGGAACCATGAGATGTTACCTAGCGTTTTGTGAGCCAGGTGTTGGGTTTTGCA	TCGAGCCCCAGTGGAACC	AGCCAGGTGTTGGGTTTTGCA	-	chr11	59550584	59550647	Negative 4
chr11_rev:59550560-59550668_r95104_x1_p1	TTCGAGCCCCAGTGGAACCATGAGATGTTACCTAGCGTTTTGTGAGCCAGGTGTTGGGTTTTGCA	TTCGAGCCCCAGTGGAACC	AGCCAGGTGTTGGGTTTTGCA	-	chr11	59550584	59550648	Negative 4
chr11_rev:59550560-59550669_r69252_x1_p1	GTTCGAGCCCCAGTGGAACCATGAGATGTTACCTAGCGTTTTGTGAGCCAGGTGTTGGGTTTTGCAC	GTTCGAGCCCCAGTGGAACC	AGCCAGGTGTTGGGTTTTGCAC	-	chr11	59550583	59550649	Negative 4
chr11_rev:59550561-59550668_r61815_x1_p1	TTCGAGCCCCAGTGGAACCATGAGATGTTACCTAGCGTTTTGTGAGCCAGGTGTTGGGTTTTGCA	TTCGAGCCCCAGTGGAAC	GCCAGGTGTTGGGTTTTGCA	-	chr11	59550584	59550648	Negative 4
chr11_rev:59550642-59550749_r27642_x1_p2	GTGTGGGGTTCCATAGTGTAGTGGTTATCACGTCTGCTTTACACGC	GTGTGGGGTTCCATAGTGTA	CACGTCTGCTTTACACGC	-	chr11	59550662	59550707	Negative 4
chr11_rev:59550643-59550750_r83098_x1_p2	GGAACGTTTTAGTCGTGTGGGGTTCCATAGTGTAGTGGTTATCACGTCTGCTTTACACGCAGAAGGTCCTG	GGAACGTTTTAGTCGTGTGG	ACACGCAGAAGGTCCTG	-	chr11	59550651	59550721	Negative 4
chr11_rev:59550650-59550760_r45158_x1_p2	GGAACGTTTTAGTCGTGTGGGGTTCCATAGTGTAGTGGTTATCACGTCTGCTTTACACGCAGAAGGTCCTG	GGAACGTTTTAGTCGTGTGGGG	TTACACGCAGAAGGTCCTG	-	chr11	59550651	59550721	Negative 4
chr11_rev:59557550-59557662_r140366_x1_p2	AAAGCGCTGGCATTACAGACATGAGCCACCACGCCCGGTTTTTTTTTTTCTTTTAAATTTCCTTGACAGGGCGGGACTGTCTCATGTCTTCGCCGAAATAGCTCAGTTGG	AAAGCGCTGGCAT	GCCGAAATAGCTCAGTTGG	-	chr11	59557551	59557660	Negative 4
chr11_rev:60985071-60985179_r192622_x1_p1	TTCGGCGGTACATATACGAAAACTGGAACAATACAGAGAAGATTAGAATGACCCCTGTACAGGT	TTCGGCGGTACATATACGA	TAGAATGACCCCTGTACAGGT	-	chr11	60985096	60985159	Negative 4
chr11_rev:62841551-62841660_r87386_x1_p1	TTCCAGGAACGGTGCACTCTCCCTTCGGGGAGAGAACAACCGTTGTTTAATGGAAGA	TTCCAGGAACGGTGCACTCT	AGAACAACCGTTGTTTAATGGAAGA	-	chr11	62841584	62841640	Negative 4
chr11_rev:62841802-62841909_r191059_x2_p1	AACATTTAGTGCCTGGATAGTTACCATAACTGGTTGGAAG	AACATTTAGTGCCTGGAT	CCATAACTGGTTGGAAG	-	chr11	62841850	62841889	Negative 4
chr11_rev:62852927-62853036_r12017_x1_p1	ACATGTCTTACTCTCTGTCCTAGTCCCAGAGCCTGTAAAGGTGAACCCACTGGGACTGGCTGGGGGAGAAGAGGAAGAT	ACATGTCTTACTCTCTGTCC	TGGGGGAGAAGAGGAAGAT	-	chr11	62852938	62853016	Negative 4
chr11_rev:62853234-62853342_r39907_x1_p1	CCTGCCTTCCAGTGACATGTTCTAAAAATTGCAAGTTATTTGAGGAGGCT	CCTGCCTTCCAGTGACATG	AGTTATTTGAGGAGGCT	-	chr11	62853273	62853322	Negative 4
chr11_rev:62853304-62853411_r23880_x1_p1	CACCAGTGATGAGTTGAATACCGCCCCAGTCTGATCAATGTGTGACTGAAAGGTATTTTCTGAGCTGTGAG	CACCAGTGATGAGTTGA	TTCTGAGCTGTGAG	-	chr11	62853323	62853393	Negative 4
chr11_rev:62853930-62854037_r46302_x1_p2	TTGTTCCTTACAGCTTATGCCACCAAGTAGGCAGTTTCTATGATGAATCAAAC	TTGTTCCTTACAGCTTAT	TTTCTATGATGAATCAAAC	-	chr11	62853950	62854002	Negative 4
chr11_rev:62854113-62854221_r143556_x1_p1	AGGGCATGAGAGCTTATTCCATAAGGAATTGTCTGAGACATTTGGTTACCTTT	AGGGCATGAGAGCTTATTC	ATTGTCTGAGACATTTGGTTACCTTT	-	chr11	62854149	62854201	Negative 4
chr11_rev:62854214-62854321_r374930_x1_p1	GCTTTCCAGGATTCTGCTCCAATGAGGAGGAAACATCCTGCCTTACCCCTGTTTTAGCCTGGGAACCAG	GCTTTCCAGGATTCTGCT	TTTTAGCCTGGGAACCAG	-	chr11	62854233	62854301	Negative 4
chr11_rev:62854553-62854660_r27315_x1_p1	ATGTTAGAGTTCTGATGGCAGTTGTTGTTTATGAATAAGCTTCATTCCATCCTAATACCT	ATGTTAGAGTTCTGATGG	ATCCTAATACCT	-	chr11	62854581	62854640	Negative 4
chr11_rev:62854553-62854662_r37248_x1_p1	GCATGTTAGAGTTCTGATGGCAGTTGTTGTTTATGAATAAGCTTCATTCCATCCTAATACCTTA	GCATGTTAGAGTTCTGATGG	ATCCTAATACCTTA	-	chr11	62854579	62854642	Negative 4
chr11_rev:62854562-62854671_r70544_x1_p2	TGATGTTCTGTGAGGTACAAAAGTTAATAGCATGTTAGAGTTCTGATGGCAGTTGTTGTTTATGAATAAGCTTCATTCCATCCTAATACC	TGATGTTCTGTGAGGTA	CTTCATTCCATCCTAATACC	-	chr11	62854582	62854671	Negative 4
chr11_rev:62854603-62854710_r27315_x1_p2	GTCAGATGATTTGAATTGATAAGCTGATGTTCTGTGAGGTACAAAAGTTAATAGCATGTTAGAGTTCTGATGG	GTCAGATGATTTGAATTGA	ATGTTAGAGTTCTGATGG	-	chr11	62854623	62854695	Negative 4
chr11_rev:62854603-62854712_r37248_x1_p2	GTCAGATGATTTGAATTGATAAGCTGATGTTCTGTGAGGTACAAAAGTTAATAGCATGTTAGAGTTCTGATGG	GTCAGATGATTTGAATTGATA	GCATGTTAGAGTTCTGATGG	-	chr11	62854623	62854695	Negative 4
chr11_rev:62855592-62855701_r109799_x1_p2	AGGACAAAATGGCGATGGCGGGCCGTGTAGGTCCCCCTTCCTATGATGAGGACC	AGGACAAAATGGCGATGG	TTCCTATGATGAGGACC	-	chr11	62855615	62855668	Negative 4
chr11_rev:72047860-72047968_r200266_x1_p1	AATAGGAACGATACAGAGATTAGCATGGCCCCTGTGCGAGGATGACATGCAAATTTGTGAAGAGTTCCATATAT	AATAGGAACGATACAGAGA	TGTGAAGAGTTCCATATAT	-	chr11	72047875	72047948	Negative 4
chr11_rev:72047861-72047968_r174334_x1_p1	AAAATAGGAACGATACAGAGATTAGCATGGCCCCTGTGCGAGGATGACATGCAAATTTGTGAAGAGTTCCATATAT	AAAATAGGAACGATACAGA	TGAAGAGTTCCATATAT	-	chr11	72047875	72047950	Negative 4
chr11_rev:72047910-72048018_r200266_x1_p2	TCTTCATTTTTAAAACTGCCCAGTGCTTGGTTCGGCAGCATGTATACTAAAATTGGAACAAAATAAAATAGGAACGATACAGAGA	TCTTCATTTTTAAAAC	AATAGGAACGATACAGAGA	-	chr11	72047930	72048014	Negative 4
chr11_rev:74252382-74252489_r74043_x1_p1	CATTCCATTCCCAGCTTGCTTAGTAGCTGGCCATGGGAAGAC	CATTCCATTCCCAGCTTG	AGCTGGCCATGGGAAGAC	-	chr11	74252428	74252469	Negative 4
chr11_rev:74252428-74252535_r389614_x1_p1	CTGCCAGCTTCGGAAAGGGAGGGGAAGCAAGCCTGGCAGAGGCACCCATTCCATTCCCAGCTTGCTTAG	CTGCCAGCTTCGGAAAGG	ATTCCCAGCTTGCTTAG	-	chr11	74252447	74252515	Negative 4
chr11_rev:74252432-74252539_r74043_x1_p2	AGCTTCGGAAAGGGAGGGGAAGCAAGCCTGGCAGAGGCACCCATTCCATTCCCAGCTTG	AGCTTCGGAAAGGGAGGGG	CATTCCATTCCCAGCTTG	-	chr11	74252452	74252510	Negative 4
chr11_rev:76235845-76235952_r30906_x1_p2	CGCTGTCATCGCCTCTAGTAAATTCGAGGAGACCTTGCTCAGCAGATGGCTCGTTGGTCTAGGGGTATGATTCTCGGT	CGCTGTCATCGCCTCTA	GGGGTATGATTCTCGGT	-	chr11	76235866	76235943	Negative 4
chr11_rev:77566885-77566993_r238693_x1_p1	ATTTGTCCAGCAGGCTTTCTTGTTTTCACTGGAAGCCTCCCTCGCAAAAAA	ATTTGTCCAGCAGGCTTTC	AAGCCTCCCTCGCAAAAAA	-	chr11	77566923	77566973	Negative 4
chr11_rev:93730485-93730594_r56490_x1_p1	TTCTCTATAGGAAGCCATAGCACTCCTAATGTTTGGTGCTATGTTTTCCTGAGGAGATAT	TTCTCTATAGGAAGCCATAG	ATGTTTTCCTGAGGAGATAT	-	chr11	93730517	93730576	Negative 4
chr11_rev:93730486-93730595_r28944_x1_p1	TCTCTATAGGAAGCCATAGCACTCCTAATGTTTGGTGCTATGTTTTCCTGAGGAGATA	TCTCTATAGGAAGCCATAGC	TATGTTTTCCTGAGGAGATA	-	chr11	93730518	93730575	Negative 4
chr11_rev:93730488-93730595_r70367_x1_p1	TCTCTATAGGAAGCCATAGCACTCCTAATGTTTGGTGCTATGTTTTCCTGAGGAGATA	TCTCTATAGGAAGCCATA	TGTTTTCCTGAGGAGATA	-	chr11	93730518	93730575	Negative 4
chr11_rev:93730488-93730597_r163727_x1_p1	GTTCTCTATAGGAAGCCATAGCACTCCTAATGTTTGGTGCTATGTTTTCCTGAGGAGATATA	GTTCTCTATAGGAAGCCATA	TGTTTTCCTGAGGAGATATA	-	chr11	93730516	93730577	Negative 4
chr11_rev:93730489-93730597_r32484_x1_p1	GTTCTCTATAGGAAGCCATAGCACTCCTAATGTTTGGTGCTATGTTTTCCTGAGGAGATATA	GTTCTCTATAGGAAGCCAT	GTTTTCCTGAGGAGATATA	-	chr11	93730516	93730577	Negative 4
chr11_rev:93730490-93730597_r59355_x1_p1	GTTCTCTATAGGAAGCCATAGCACTCCTAATGTTTGGTGCTATGTTTTCCTGAGGAGATATA	GTTCTCTATAGGAAGCCA	TTTTCCTGAGGAGATATA	-	chr11	93730516	93730577	Negative 4
chr11_rev:93730493-93730600_r129287_x2_p2	GAAGTTCTCTATAGGAAGCCATAGCACTCCTAATGTTTGGTGCTATGTTTTCCTGAGGAGATATAAAA	GAAGTTCTCTATAGGAAG	TCCTGAGGAGATATAAAA	-	chr11	93730513	93730580	Negative 4
chr11_rev:93730494-93730606_r85573_x1_p2	TTCTCTATAGGAAGCCATAGCACTCCTAATGTTTGGTGCTATGTTTTCCTGAGGAGATATAAA	TTCTCTATAGGAAGCCATAG	ATGTTTTCCTGAGGAGATATAAA	-	chr11	93730514	93730576	Negative 4
chr11_rev:93730500-93730607_r147914_x1_p2	TCTATAGGAAGCCATAGCACTCCTAATGTTTGGTGCTATGTTTTCCTGAGGAGA	TCTATAGGAAGCCATAGC	TATGTTTTCCTGAGGAGA	-	chr11	93730520	93730573	Negative 4
chr11_rev:93730500-93730608_r48604_x1_p2	TCTATAGGAAGCCATAGCACTCCTAATGTTTGGTGCTATGTTTTCCTGAGGAGA	TCTATAGGAAGCCATAGCA	CTATGTTTTCCTGAGGAGA	-	chr11	93730520	93730573	Negative 4
chr11_rev:93730558-93730666_r162664_x1_p1	GGGTCATTTCAAAGAGGGCTTATGAGGCTGTGAAACCCAGAGCTCTTAACGCTGTGACCAAA	GGGTCATTTCAAAGAGGGC	TCTTAACGCTGTGACCAAA	-	chr11	93730585	93730646	Negative 4
chr11_rev:93730574-93730683_r30846_x1_p2	CAAAGAGGGCTTATGAGGCTGTGAAACCCAGAGCTCTTAACGCT	CAAAGAGGGCTTATGAGGCTGT	AACCCAGAGCTCTTAACGCT	-	chr11	93730594	93730637	Negative 4
chr11_rev:93730575-93730682_r64932_x1_p2	AAAGAGGGCTTATGAGGCTGTGAAACCCAGAGCTCTTAACGC	AAAGAGGGCTTATGAGGCTG	ACCCAGAGCTCTTAACGC	-	chr11	93730595	93730636	Negative 4
chr11_rev:93730944-93731051_r35518_x1_p1	CAGTAGGTTTTCTATCTGCTACTTTGCTAGCAATCAGCTTATTGGG	CAGTAGGTTTTCTATCTG	AGCAATCAGCTTATTGGG	-	chr11	93730986	93731031	Negative 4
chr11_rev:93731012-93731121_r26566_x1_p1	AATGGTCATTACCAAGGCTTTTAGAATGCAGTTTCTCATTTGCTGTGGACATGACCATAAA	AATGGTCATTACCAAGGCTT	GCTGTGGACATGACCATAAA	-	chr11	93731041	93731101	Negative 4
chr11_rev:93731023-93731132_r62247_x1_p2	TGGTCATTACCAAGGCTTTTAGAATGCAGTTTCTCATTTGCTGTGGACATGACCATA	TGGTCATTACCAAGGCTTTT	TTGCTGTGGACATGACCATA	-	chr11	93731043	93731099	Negative 4
chr11_rev:93731024-93731132_r93648_x1_p2	GGTCATTACCAAGGCTTTTAGAATGCAGTTTCTCATTTGCTGTGGACATGACCAT	GGTCATTACCAAGGCTTTT	TTGCTGTGGACATGACCAT	-	chr11	93731044	93731098	Negative 4
chr11_rev:93731025-93731132_r82675_x1_p2	GTCATTACCAAGGCTTTTAGAATGCAGTTTCTCATTTGCTGTGGACATGACCA	GTCATTACCAAGGCTTTT	TTGCTGTGGACATGACCA	-	chr11	93731045	93731097	Negative 4
chr11_rev:93731026-93731134_r69216_x1_p2	TCATTACCAAGGCTTTTAGAATGCAGTTTCTCATTTGCTGTGGACATGACC	TCATTACCAAGGCTTTTAG	ATTTGCTGTGGACATGACC	-	chr11	93731046	93731096	Negative 4
chr11_rev:93731528-93731641_r60832_x1_p2	AGGCTTACGTTATTATGTGTTTAAACTTCATTATTAACGATGTTATGATGATGGGCGAAA	AGGCTTACGTTATTATGTG	TGTTATGATGATGGGCGAAA	-	chr11	93731552	93731611	Negative 4
chr11_rev:93731534-93731641_r47555_x1_p2	GCTTACGTTATTATGTGTTTAAACTTCATTATTAACGATGTTATGATGATGGGCGA	GCTTACGTTATTATGTG	TGTTATGATGATGGGCGA	-	chr11	93731554	93731609	Negative 4
chr11_rev:93731535-93731642_r36163_x2_p2	CTTACGTTATTATGTGTTTAAACTTCATTATTAACGATGTTATGATGATGGGCG	CTTACGTTATTATGTGT	ATGTTATGATGATGGGCG	-	chr11	93731555	93731608	Negative 4
chr11_rev:93731975-93732082_r120201_x1_p1	GGTTATGCTTCCATCACAGTATGCATATTGCAGTGGTGACAATGAGACCTG	GGTTATGCTTCCATCACA	TGGTGACAATGAGACCTG	-	chr11	93732012	93732062	Negative 4
chr11_rev:93731985-93732094_r66031_x2_p2	TGAGACAGGTTATGCTTCCATCACAGTATGCATATTGCAGTGGTGACAATGAGACCTGTAACATT	TGAGACAGGTTATGCTTCCA	ACAATGAGACCTGTAACATT	-	chr11	93732005	93732069	Negative 4
chr11_rev:93731991-93732100_r61126_x1_p2	AGGTTATGCTTCCATCACAGTATGCATATTGCAGTGGTGACAATGAGACCTGT	AGGTTATGCTTCCATCACAG	GTGGTGACAATGAGACCTGT	-	chr11	93732011	93732063	Negative 4
chr11_rev:93731994-93732101_r45365_x1_p2	TTATGCTTCCATCACAGTATGCATATTGCAGTGGTGACAATGAGACC	TTATGCTTCCATCACAGT	AGTGGTGACAATGAGACC	-	chr11	93732014	93732060	Negative 4
chr11_rev:93732039-93732149_r1580688_x1_p2	TTTACAATGCCTCATTCTAGAGAATGGGCACTGTTGATCATGGTGTCCAAAAATAGTTAATGTGGCTAAATTGAGACAG	TTTACAATGCCTCATTC	ATGTGGCTAAATTGAGACAG	-	chr11	93732062	93732140	Negative 4
chr11_rev:93732045-93732153_r307533_x1_p1	TGCCTCATTCTAGAGAATGGGCACTGTTGATCATGGTGTCCAAAAATAGTTAATGTGGCTAAATT	TGCCTCATTCTAGAGAATG	AAAAATAGTTAATGTGGCTAAATT	-	chr11	93732069	93732133	Negative 4
chr11_rev:93732388-93732496_r97978_x1_p2	TCAAAGGTCAGTGCTATAGAAATTCAGTATCTGGCATCGTTGGTT	TCAAAGGTCAGTGCTA	GTATCTGGCATCGTTGGTT	-	chr11	93732408	93732452	Negative 4
chr11_rev:93733235-93733343_r390983_x1_p2	ATGATTACAGTTCAGATGATGAATTTAACTGTTCAACTGCTGAATGATAACGGGC	ATGATTACAGTTCAGATGAT	CTGCTGAATGATAACGGGC	-	chr11	93733255	93733309	Negative 4
chr11_rev:93733432-93733541_r62925_x1_p1	TTTACTTTACTCACAGGACTATTGTTAGATCTGTGGGAAGGAAT	TTTACTTTACTCACAGGACT	ATCTGTGGGAAGGAAT	-	chr11	93733478	93733521	Negative 4
chr11_rev:93733448-93733555_r72004_x1_p2	CTCTGTGGTTTTACTTTACTCACAGGACTATTGTTAGATCTGTGGGAAGGAATTACAAGACAG	CTCTGTGGTTTTACTTTACTC	GAAGGAATTACAAGACAG	-	chr11	93733468	93733530	Negative 4
chr11_rev:93733478-93733586_r55947_x1_p1	CCGATGGGGCTTTTCCTGTAGCCTGCACATCGTTGGA	CCGATGGGGCTTTT	TAGCCTGCACATCGTTGGA	-	chr11	93733548	93733584	Negative 4
chr11_rev:93735149-93735258_r203989_x1_p1	ACTGCACTTATGTATGTTTTTGTTTAACGTGGACAAAGACTTACAGATAGGTGCAAAAA	ACTGCACTTATGTATGTTTT	GACTTACAGATAGGTGCAAAAA	-	chr11	93735180	93735238	Negative 4
chr11_rev:93735199-93735308_r203989_x1_p2	GACTACTCTGCTATGTAGTGCATTTTGGGACTGCACTTATGTATGTTTT	GACTACTCTGCTATGTAGTGC	ACTGCACTTATGTATGTTTT	-	chr11	93735219	93735267	Negative 4
chr12:101719761-101719873_r201060_x1_p1	GGCTGGTCCAATGGTAGTCAGTTATCTCAATTGATTGCTCACAGTCAGTTAC	GGCTGGTCCAATGGTAG	GCTCACAGTCAGTTAC	+	chr12	101719808	101719859	Negative 4
chr12:101719772-101719880_r382730_x1_p1	AAAGCAGTTTCAAAAAAAAGTCACTTTAGGCTGGTCCAATGGTAGTCAGTTATCTCAATTGATTGCTCACAGTCAGTTACAGGTCAAACTCCTTGTTCT	AAAGCAGTTTCAAAAAAAAGTCACTTTAG	CAGGTCAAACTCCTTGTTCT	+	chr12	101719780	101719878	Negative 4
chr12:101836806-101836916_r72976_x1_p2	TCTGATCTCCTTAAAGCTAAGCAGGTTTGGGCCTGGTTAGTACTTGGATG	TCTGATCTCCTTAAAGCTAAGCAGGTT	CCTGGTTAGTACTTGGATG	+	chr12	101836854	101836903	Negative 4
chr12:104851817-104851925_r73841_x1_p2	GGCTGGTCCAATGGTAGTGGTTTATCAGAACTTATTCACATTAGTGTTGCTAAAGTTGGTATATGACTATCCACTGCTAAACTC	GGCTGGTCCAATGGTAG	ATCCACTGCTAAACTC	+	chr12	104851824	104851907	Negative 4
chr12:112267132-112267239_r23218_x1_p1	GCTCCATGTGCGTCCCTCCCGAAGCTGCGCGCTCGGTCGA	GCTCCATGTGCGTCCCTCC	AGCTGCGCGCTCGGTCGA	+	chr12	112267180	112267219	Negative 4
chr12:112267135-112267243_r102947_x1_p1	CACCGCTCCATGTGCGTCCCTCCCGAAGCTGCGCGCTCGGTCGAAGAG	CACCGCTCCATGTGCGTCCC	TGCGCGCTCGGTCGAAGAG	+	chr12	112267176	112267223	Negative 4
chr12:112267136-112267245_r32654_x1_p1	CTCACCGCTCCATGTGCGTCCCTCCCGAAGCTGCGCGCTCGGTCGAAGAGGA	CTCACCGCTCCATGTGCGTCC	GCGCGCTCGGTCGAAGAGGA	+	chr12	112267174	112267225	Negative 4
chr12:118829659-118829770_r26768_x1_p1	TGAACGTGCCCGATCTCATCTAATCTTGGAAGCTAAGCAGGATCGGGCCTGGTTAATA	TGAACGTGCCCGATCTC	GATCGGGCCTGGTTAATA	+	chr12	118829700	118829757	Negative 4
chr12:118829712-118829819_r40574_x1_p2	GCTAAGCAGGATCGGGCCTGGTTAATACTTGGATGGCAGAAGTTAGAGTCTGGGTAAAAAGGTAGATTGTATTCAGCTT	GCTAAGCAGGATCGGGCCTG	GGTAGATTGTATTCAGCTT	+	chr12	118829731	118829809	Negative 4
chr12:118829715-118829823_r35501_x1_p2	AGCAGGATCGGGCCTGGTTAATACTTGGATGGCAGAAGTTAGAGTCTGGGTAAAAAGGTAGATTGTATTCA	AGCAGGATCGGGCCTGGTT	AAAGGTAGATTGTATTCA	+	chr12	118829735	118829805	Negative 4
chr12:118829722-118829829_r67069_x1_p2	TCGGGCCTGGTTAATACTTGGATGGCAGAAGTTAGAGTCTGGGTAAAAAGGTAGATT	TCGGGCCTGGTTAATACT	TAAAAAGGTAGATT	+	chr12	118829742	118829798	Negative 4
chr12:118994069-118994181_r255184_x1_p2	AAACTCCCATGCTGATCAGTAGTGGGATCGCGCCTGTGAATACCTACTGCATTCCAGCCTGGGCAACATAG	AAACTCCCATGCTGATC	CCAGCCTGGGCAACATAG	+	chr12	118994074	118994144	Negative 4
chr12:123616688-123616795_r95300_x1_p2	TAGCAAGCCTCCAGCGTGCTTGGGTCTGCAGTGACCCCGTGGATTCCTACAGGGCTTGCCAGA	TAGCAAGCCTCCAGCGTG	CGTGGATTCCTACAGGGCTTGCCAGA	+	chr12	123616708	123616770	Negative 4
chr12:123616696-123616805_r82092_x1_p2	CTCCAGCGTGCTTGGGTCTGCAGTGACCCCGTGGATTCCTACAGGGCTTGCCAGAACAGTTTTGAAATGGTTTGAGGC	CTCCAGCGTGCTTGGGTCTG	GAACAGTTTTGAAATGGTTTGAGGC	+	chr12	123616716	123616793	Negative 4
chr12:124939888-124939997_r27437_x1_p1	CTGTATCACCATCCCCAGAAAAGACCAACACAAGGGGTAGGGGATGTAGCT	CTGTATCACCATCCCCAGAA	AAGGGGTAGGGGATGTAGCT	+	chr12	124939927	124939977	Negative 4
chr12:124939894-124940004_r102995_x1_p1	ACCATCCCCAGAAAAGACCAACACAAGGGGTAGGGGATGTAGCTCAGTGG	ACCATCCCCAG	GGGGATGTAGCTCAGTGG	+	chr12	124939934	124939983	Negative 4
chr12:124940016-124940127_r233704_x1_p1	ATCCCCGGCATCTCCAGACTTTTCCGCCTTTTTCGGGCAAATTACAGTCACGTGGTTACAAAAGCTTGGAAGAG	ATCCCCGGCATCTCCAG	GGTTACAAAAGCTTGGAAGAG	+	chr12	124940022	124940095	Negative 4
chr12:12972037-12972146_r217585_x3_p2	TTCCATGATGTCCAGCACTGGGCTCTGATCACTCCGGAGGACACAGTTTTCCCCAAGACCATGGCTACCTGGGGATCTGAGAGAA	TTCCATGATGTCCAGCACTG	TACCTGGGGATCTGAGAGAA	+	chr12	12972057	12972141	Negative 4
chr12:12972038-12972146_r81851_x1_p2	TCCATGATGTCCAGCACTGGGCTCTGATCACTCCGGAGGACACAGTTTTCCCCAAGACCATGGCTACCTGGGGATCTGAGAGA	TCCATGATGTCCAGCACTG	TACCTGGGGATCTGAGAGA	+	chr12	12972058	12972140	Negative 4
chr12:12972040-12972147_r49703_x1_p2	CATGATGTCCAGCACTGGGCTCTGATCACTCCGGAGGACACAGTTTTCCCCAAGACCATGGCTACCTGGGGATCTGAG	CATGATGTCCAGCACTGG	CTACCTGGGGATCTGAG	+	chr12	12972060	12972137	Negative 4
chr12:12972041-12972150_r423029_x1_p2	ATGATGTCCAGCACTGGGCTCTGATCACTCCGGAGGACACAGTTTTCCCCAAGACCATGGCTACCTGGGGATCTGA	ATGATGTCCAGCACTGGGCT	CTACCTGGGGATCTGA	+	chr12	12972061	12972136	Negative 4
chr12:12972044-12972152_r185963_x1_p2	ATGTCCAGCACTGGGCTCTGATCACTCCGGAGGACACAGTTTTCCCCAAGACCATGGCTACCTGGGGATCT	ATGTCCAGCACTGGGCTCT	GGCTACCTGGGGATCT	+	chr12	12972064	12972134	Negative 4
chr12:12972047-12972156_r254450_x1_p2	TCCAGCACTGGGCTCTGATCACTCCGGAGGACACAGTTTTCCCCAAGACCATGGCTACCTGGGGA	TCCAGCACTGGGCTCTGATC	CCATGGCTACCTGGGGA	+	chr12	12972067	12972131	Negative 4
chr12:132031204-132031312_r115021_x1_p2	CTTCCTCAGCCTTACTCCAGGGACTTTTTGTTGCCTGTAAAGTGCTCTGGCATTGCCTGAGGATAGAT	CTTCCTCAGCCTTACTCCA	GCATTGCCTGAGGATAGAT	+	chr12	132031224	132031291	Negative 4
chr12:132031210-132031318_r34074_x1_p1	TTTCCTGCTTCCTCAGCCTTACTCCAGGGACTTTTTGTTGCCTGTAAAGTGCTCTGGCATTGCCTGAGGATAGATGAGAAAG	TTTCCTGCTTCCTCAGCC	CTGAGGATAGATGAGAAAG	+	chr12	132031217	132031298	Negative 4
chr12:132031213-132031322_r45314_x1_p1	TGTTTTTCCTGCTTCCTCAGCCTTACTCCAGGGACTTTTTGTTGCCTGTAAAGTGCTCTGGCATTGCCTGAGGATAGATGAGAAAGCACA	TGTTTTTCCTGCTTCCTCA	AGGATAGATGAGAAAGCACA	+	chr12	132031213	132031302	Negative 4
chr12:132031319-132031428_r600693_x1_p2	CCTACAAGTTGAGCTGACAGTAAATGCAAGGTGGACTCTAACTTTTTCCTTCTTGTCACTCATGGCT	CCTACAAGTTGAGCTGACAG	GTCACTCATGGCT	+	chr12	132031339	132031405	Negative 4
chr12:132031320-132031427_r28160_x1_p2	CTACAAGTTGAGCTGACAGTAAATGCAAGGTGGACTCTAACTTTTTCCTTCTTGTCACTCATGGC	CTACAAGTTGAGCTGACA	TCACTCATGGC	+	chr12	132031340	132031404	Negative 4
chr12:132031322-132031430_r63315_x1_p2	CTGTTTTCTTTTGGGGCCTACAAGTTGAGCTGACAGTA	CTGTTTTCTTTTGGGG	ACAAGTTGAGCTGACAGTA	+	chr12	132031323	132031360	Negative 4
chr12:132031323-132031430_r74641_x1_p2	CTGTTTTCTTTTGGGGCCTACAAGTTGAGCTGACAGTA	CTGTTTTCTTTTGGG	CAAGTTGAGCTGACAGTA	+	chr12	132031323	132031360	Negative 4
chr12:53464702-53464810_r90969_x1_p2	GACAGCCCTGGAGACTGAAATCCTCTATTTATCCACAGGACAGGTACAGCACAGGCAGCGACAG	GACAGCCCTGGAGACTGAA	CAGCACAGGCAGCGACAG	+	chr12	53464722	53464785	Negative 4
chr12:53464708-53464816_r156034_x1_p1	TTGACAGCCCTGGAGACTGAAATCCTCTATTTATCCACAGGACAGGTACAGCACAGGCAGCGACAGTGCGAGCTTTC	TTGACAGCCCTGGAGACTGA	AGCGACAGTGCGAGCTTTC	+	chr12	53464720	53464796	Negative 4
chr12:53464708-53464817_r92159_x1_p2	CCTGGAGACTGAAATCCTCTATTTATCCACAGGACAGGTACAGCACAGGCAGCGACAGTGC	CCTGGAGACTGAAATCCTCT	AGCACAGGCAGCGACAGTGC	+	chr12	53464728	53464788	Negative 4
chr12:53464709-53464818_r222660_x1_p2	CTGGAGACTGAAATCCTCTATTTATCCACAGGACAGGTACAGCACAGGCAGCGACAGTG	CTGGAGACTGAAATCCTCTA	CAGCACAGGCAGCGACAGTG	+	chr12	53464729	53464787	Negative 4
chr12:53464732-53464841_r21918_x2_p1	GCACAGGCAGCGACAGTGCGAGCTTTCCCCACACCACCCCGTCCATGTGCCT	GCACAGGCAGCGACAGTGC	ACCACCCCGTCCATGTGCCT	+	chr12	53464770	53464821	Negative 4
chr12:53963569-53963676_r106666_x1_p2	GTCCCCCCACCGACCGCTGCTCGGCTGAGCGGGCGCGGCTG	GTCCCCCCACCGACCGCT	CGGCTGAGCGGGCGCGGCTG	+	chr12	53963589	53963629	Negative 4
chr12:55874649-55874756_r423251_x1_p1	TTTCACTGAAAAACCAACTCACAATACTTACCTGGCAGGGGAGATATCATGATCACAAAGGGGATTTTTCCAGGGCGAGGCT	TTTCACTGAAAAACC	TTTTTCCAGGGCGAGGCT	+	chr12	55874655	55874736	Negative 4
chr12:6510153-6510260_r172552_x1_p1	TTGTTATCGTTTGTTTGTTTGTCTGTTTGTTTGTTTTTCCTACATTTTGTCAGCCACATGATGATATCAAGG	TTGTTATCGTTTGTTTGTTT	CCACATGATGATATCAAGG	+	chr12	6510170	6510241	Negative 4
chr12:6510223-6510331_r25171_x1_p1	GCTAAGCCCAGGGACCTTTGGCCTGTTAAAGGTCTGTAATCTTGGTGG	GCTAAGCCCAGGGACCTTT	AGGTCTGTAATCTTGGTGG	+	chr12	6510264	6510311	Negative 4
chr12:6510272-6510379_r71892_x1_p2	AAGGTCTGTAATCTTGGTGGGCGATACAGAGTTATGTGTGTTCACTGTAAGGGCAGACCAACA	AAGGTCTGTAATCTTGGT	TGTAAGGGCAGACCAACA	+	chr12	6510292	6510354	Negative 4
chr12:6510272-6510380_r54262_x1_p2	AAGGTCTGTAATCTTGGTGGGCGATACAGAGTTATGTGTGTTCACTGTAAGGGCAGACCAACA	AAGGTCTGTAATCTTGGTG	CTGTAAGGGCAGACCAACA	+	chr12	6510292	6510354	Negative 4
chr12:6510273-6510381_r25171_x1_p2	AGGTCTGTAATCTTGGTGGGCGATACAGAGTTATGTGTGTTCACTGTAAGGGCAGACCAAC	AGGTCTGTAATCTTGGTGG	ACTGTAAGGGCAGACCAAC	+	chr12	6510293	6510353	Negative 4
chr12:6510274-6510382_r61528_x1_p1	TGGCCTGTTAAAGGTCTGTAATCTTGGTGGGCGATACAGAGTTATGTGTGTTCACTGTAAGGGCAGACCAACAAGAACTTT	TGGCCTGTTAAAGGTCTGTAA	GCAGACCAACAAGAACTTT	+	chr12	6510282	6510362	Negative 4
chr12:6510460-6510570_r81506_x1_p1	CCACTGAGAGATGAAACACAGATCTTTGGTAATCTGATGGCT	CCACTGAGAGATGAAACACA	TCTTTGGTAATCTGATGGCT	+	chr12	6510510	6510551	Negative 4
chr12:6510463-6510571_r59135_x1_p1	CCACTGAGAGATGAAACACAGATCTTTGGTAATCTGATGGCT	CCACTGAGAGATGAAACAC	CTTTGGTAATCTGATGGCT	+	chr12	6510510	6510551	Negative 4
chr12:6510464-6510571_r62953_x1_p1	CCACTGAGAGATGAAACACAGATCTTTGGTAATCTGATGGCT	CCACTGAGAGATGAAACA	TTTGGTAATCTGATGGCT	+	chr12	6510510	6510551	Negative 4
chr12:6510486-6510593_r25434_x1_p2	ATGGCCACTGAGAGATGAAACACAGATCTTTGGTAATCTGATGGCTGCAA	ATGGCCACTGAGAGATGA	GTAATCTGATGGCTGCAA	+	chr12	6510506	6510555	Negative 4
chr12:6510486-6510595_r29012_x1_p2	ATGGCCACTGAGAGATGAAACACAGATCTTTGGTAATCTGATGGCTGCAA	ATGGCCACTGAGAGATGAAA	TGGTAATCTGATGGCTGCAA	+	chr12	6510506	6510555	Negative 4
chr12:6510534-6510643_r43019_x1_p1	GGGTGTTTTGAAGTTGGGGTATATGAAAGAAGTGAGTGAAACTGACTCCAAGATTCTGCCCCT	GGGTGTTTTGAAGTTGG	GACTCCAAGATTCTGCCCCT	+	chr12	6510561	6510623	Negative 4
chr12:6709355-6709463_r52595_x1_p2	AGGCACAGACTCCAGACGCACCACCTTAAGAGCTGTAACACTCA	AGGCACAGACTCCAGACGC	ACCTTAAGAGCTGTAACACTCA	+	chr12	6709375	6709418	Negative 4
chr12:6943856-6943965_r53718_x1_p2	CCTCTTATGATGTTTGTTGCCAATGATAGATTGTTTTCACTGTGCAAAAATTATGGG	CCTCTTATGATGTTTGTTGC	AAAAATTATGGG	+	chr12	6943876	6943932	Negative 4
chr12:6943858-6943967_r17762_x1_p1	TTTACCGGAAAGCCCCTCTTATGATGTTTGTTGCCAATGATAGATTGTTTTCACTGTGCAAAAATTATGGGTAGTTTTGGTGGTCT	TTTACCGGAAAGCCCCTCTTATGA	ATGGGTAGTTTTGGTGGTCT	+	chr12	6943862	6943947	Negative 4
chr12:6943859-6943966_r116480_x1_p1	TTACCGGAAAGCCCCTCTTATGATGTTTGTTGCCAATGATAGATTGTTTTCACTGTGCAAAAATTATGGGTAGTTTTGGTGGTC	TTACCGGAAAGCCCCTCTTATG	TGGGTAGTTTTGGTGGTC	+	chr12	6943863	6943946	Negative 4
chr12:6943872-6943981_r75875_x1_p2	TTGCCAATGATAGATTGTTTTCACTGTGCAAAAATTATGGGTAGTTTTGGTGGTCTTG	TTGCCAATGATAGATTGTTT	GTAGTTTTGGTGGTCTTG	+	chr12	6943892	6943949	Negative 4
chr12:781105-781216_r178423_x1_p1	GCACTACTGTCCAATGAGCACATAGTGAGGGCAGTACTGCTA	GCACTACTGTCCAATGAGCAC	GTGAGGGCAGTACTGCTA	+	chr12	781153	781194	Negative 4
chr12:781125-781234_r144412_x1_p2	TTGGGGTTGCACTACTGTCCAATGAGCACATAGTGAGGGCAGTACTGCTAACGCCTACA	TTGGGGTTGCACTACTGTCC	GCAGTACTGCTAACGCCTACA	+	chr12	781145	781203	Negative 4
chr12:781222-781331_r1110612_x1_p1	GAAGAATGAAAAACTGCTTTTCCACAGGGGGAAAATACTGTTTACTGCCCATCTTTGA	GAAGAATGAAAAACTGC	TGTTTACTGCCCATCTTTGA	+	chr12	781254	781311	Negative 4
chr12:8597539-8597647_r748989_x1_p1	CAGTTTAGGAGGGCCGTCTCCTAAGAATAGGGCTGGC	CAGTTTAGGAGG	TCCTAAGAATAGGGCTGGC	+	chr12	8597591	8597627	Negative 4
chr12:8597540-8597647_r597258_x1_p1	CAGTTTAGGAGGGCCGTCTCCTAAGAATAGGGCTGGC	CAGTTTAGGAG	CCTAAGAATAGGGCTGGC	+	chr12	8597591	8597627	Negative 4
chr12:88051651-88051760_r37656_x2_p1	ATTAGAGAACTATCTATGGCCATATGACCCTTAATGCACATGCACCTGATCTCTGATCT	ATTAGAGAACTATCTATGG	ATGCACCTGATCTCTGATCT	+	chr12	88051682	88051740	Negative 4
chr12:89726946-89727055_r63610_x1_p2	CACCCTGAACCTGACCAGTCTCGTCTCATCTCGGAAGCTAAGCAAGATCAGGCCTGGTTAGTACTTGGATGGG	CACCCTGAACCTGACCAGTC	CTGGTTAGTACTTGGATGGG	+	chr12	89726947	89727019	Negative 4
chr12:93021536-93021643_r65785_x1_p1	AACATGAATCAGAAAATTATAGAATATTGCAAAAGTACAGGCTGGTCTCAAGGTAGT	AACATGAATCAGAAAA	GGCTGGTCTCAAGGTAGT	+	chr12	93021567	93021623	Negative 4
chr12:93266003-93266112_r950169_x1_p2	TGCCTCTGATGAAGCCTATGTTAGTAGAGACATCTGAGAGTGTA	TGCCTCTGATGAAGCCT	GAGACATCTGAGAGTGTA	+	chr12	93266023	93266066	Negative 4
chr12:95275773-95275881_r142943_x1_p2	TTTACAACGAATTGATCACAACCAGTTATAGATTTCTTTGTTCCTTCTT	TTTACAACGAATTGATCAC	GATTTCTTTGTTCCTTCTT	+	chr12	95275793	95275841	Negative 4
chr12:98504177-98504285_r19903_x1_p1	CGCCATTTACTGGTGTCCTAAGAAACTGCGCGAGCCACAGCCCAGCAGGACCTCGTGGCGCA	CGCCATTTACTGGTGTCCTAAGAAACTGC	AGCAGGACCTCGTGGCGCA	+	chr12	98504204	98504265	Negative 4
chr12:98504196-98504303_r17224_x2_p1	TCCTAAGAAACTGCGCGAGCCACAGCCCAGCAGGACCTCGTGGCGCAACGGTAGCGCGTCTGACT	TCCTAAGAAACTGCGCGAGCCACA	CGGTAGCGCGTCTGACT	+	chr12	98504219	98504283	Negative 4
chr12:98504219-98504326_r47729_x1_p1	ACGGTAGCGCGTCTGACTCCAGATCAGAAGGCTGCGTGTTC	ACGGTAGCGCGTCTGACT	TCAGAAGGCTGCGTGTTC	+	chr12	98504266	98504306	Negative 4
chr12:98504223-98504330_r22037_x1_p1	GCGCAACGGTAGCGCGTCTGACTCCAGATCAGAAGGCTGCGTGTTCGAAT	GCGCAACGGTAGCGCGTCT	AAGGCTGCGTGTTCGAAT	+	chr12	98504261	98504310	Negative 4
chr12:98504232-98504341_r36881_x1_p1	TCCAGATCAGAAGGCTGCGTGTTCGAATCACGTCGGGGT	TCCAGATCAGAAGGCT	TGTTCGAATCACGTCGGGGT	+	chr12	98504283	98504321	Negative 4
chr12:98504282-98504390_r47743_x1_p2	TGTTCGAATCACGTCGGGGTCAAACTTTTTTTTTTTCCTCCTGTATTTTAAACTACCGACTACTAGAAGCCGAGGTGTATTCCTGCCGC	TGTTCGAATCACGTCGGGG	CCGAGGTGTATTCCTGCCGC	+	chr12	98504302	98504390	Negative 4
chr12:98504282-98504391_r36881_x1_p2	TGTTCGAATCACGTCGGGGTCAAACTTTTTTTTTTTCCTCCTGTATTTTAAACTACCGACTACTAGAAGCCGAGGTGTATTCCTGCCGC	TGTTCGAATCACGTCGGGGT	TACTAGAAGCCGAGGTGTATTCCTGCCGC	+	chr12	98504302	98504390	Negative 4
chr12:98504286-98504395_r21817_x2_p2	CGAATCACGTCGGGGTCAAACTTTTTTTTTTTCCTCCTGTATTTTAAACTACCGACTACTAGAAGCCGAGGTGTATTCCTG	CGAATCACGTCGGGGTCAAA	CGACTACTAGAAGCCGAGGTGTATTCCTG	+	chr12	98504306	98504386	Negative 4
chr12:98504290-98504401_r86924_x1_p2	GGCTGCGTGTTCGAATCACGTCGGGGTCAAACTTTTTTTTTTTCCTCCTGTATTTTAAACTACCGACTACTAGAAGCCGAGGTGTATTCCTGCCGCCAATTTT	GGCTGCGTGTTCGAATC	TTCCTGCCGCCAATTTT	+	chr12	98504295	98504397	Negative 4
chr12:98599642-98599749_r75368_x1_p2	GGATGAATCTTGAACTGAGTTCCACTTGTAAACTTCTTGTTTCTTGTGGTTCCAGTAGTCAAAGAAACATCCAG	GGATGAATCTTGAACTGA	AGTAGTCAAAGAAACATCCAG	+	chr12	98599662	98599735	Negative 4
chr12:98599645-98599753_r36319_x1_p1	ATGAATCTTGAACTGAGTTCCACTTGTAAACTTCTTGTTTCTTGTGGTTCCAGTAGTCAAAGAAACATCC	ATGAATCTTGAACTGA	AGTAGTCAAAGAAACATCC	+	chr12	98599664	98599733	Negative 4
chr12:98599646-98599753_r181939_x2_p1	ATGAATCTTGAACTGAGTTCCACTTGTAAACTTCTTGTTTCTTGTGGTTCCAGTAGTCAAAGAAACATCC	ATGAATCTTGAACTG	GTAGTCAAAGAAACATCC	+	chr12	98599664	98599733	Negative 4
chr12:98599695-98599803_r36319_x1_p2	AGTAGTCAAAGAAACATCCAGCAACTTTTTTGGTTGTATAGTCAAAGGTGCTTGAGTCATTGG	AGTAGTCAAAGAAACATCC	GTGCTTGAGTCATTGG	+	chr12	98599715	98599777	Negative 4
chr12:98599696-98599803_r181939_x2_p2	GTAGTCAAAGAAACATCCAGCAACTTTTTTGGTTGTATAGTCAAAGGTGCTTGAGTCATTG	GTAGTCAAAGAAACATCC	GTGCTTGAGTCATTG	+	chr12	98599716	98599776	Negative 4
chr12:98599774-98599882_r36995_x1_p2	ACCTGCATGTTAGTCTAACGTTCTGATAGAAATGACATGCATTTATGCTGCCATTTGTTACTATCAGGACTCGACTCGTGTGCGGACAT	ACCTGCATGTTAGTCTAAC	TCGACTCGTGTGCGGACAT	+	chr12	98599794	98599882	Negative 4
chr12:98599791-98599898_r23733_x1_p2	ACGTTCTGATAGAAATGACATGCATTTATGCTGCCATTTGTTACTATCAGGACTCGA	ACGTTCTGATAGAAATGA	ATTTGTTACTATCAGGACTCGA	+	chr12	98599811	98599867	Negative 4
chr12:98599796-98599904_r60213_x1_p1	CTGCATGTTAGTCTAACGTTCTGATAGAAATGACATGCATTTATGCTGCCATTTGTTACTATCAGGACTCGACTCGTGTGCGGACATTT	CTGCATGTTAGTCTA	GACTCGTGTGCGGACATTT	+	chr12	98599796	98599884	Negative 4
chr12:98599846-98599954_r60213_x1_p2	GACTCGTGTGCGGACATTTCTGTTAATAATGACAGTCTCTGATAGATGAGTGTA	GACTCGTGTGCGGACATTT	GTCTCTGATAGATGAGTGTA	+	chr12	98599866	98599919	Negative 4
chr12_rev:109567970-109568079_r251568_x1_p1	GCTGATTGAAAACTTTTCCCACTACCCCACCATGATGACTTGAAATATAGTCAACATTGGCAGTTTTTGACAGTCT	GCTGATTGAAAACTTTTCCC	TGGCAGTTTTTGACAGTCT	-	chr12	109567984	109568059	Negative 4
chr12_rev:113156763-113156872_r73507_x1_p1	TAGTGCAGTGGTGTTTACAACGAATTAATTACAACCGGTTACAGATTTTGTTTCTTCTTAATTTCCACTACTCCAGTTGG	TAGTGCAGTGGTGTTTACAA	ATTTCCACTACTCCAGTTGG	-	chr12	113156773	113156852	Negative 4
chr12_rev:113156832-113156939_r221934_x1_p2	GGCAGAGAGTTGATTTTGAAAAGAGATGGTCTGGTCCT	GGCAGAGAGTTGATTTT	AAGAGATGGTCTGGTCCT	-	chr12	113156852	113156889	Negative 4
chr12_rev:113178405-113178517_r69493_x1_p2	TCCAGTGGTAGCAGGTTATCAGAACTTACCAACATTAGTATCATTAAAGTTGGTATACAACCCCCCTCACTGCTAAATTTGACTGGCTT	TCCAGTGGTAGCAGGT	CTGCTAAATTTGACTGGCTT	-	chr12	113178425	113178513	Negative 4
chr12_rev:118888477-118888584_r174162_x1_p1	CCCTCCTACAAAGGCATGTCTATAATTCCTTGTCTTTGGACATGTAAGAATTGGAGGGAC	CCCTCCTACAAAGGCATG	TGTAAGAATTGGAGGGAC	-	chr12	118888505	118888564	Negative 4
chr12_rev:118888489-118888597_r104289_x2_p2	CCTACAAAGGCATGTCTATAATTCCTTGTCTTTGGACATGTAAGAATTGGAG	CCTACAAAGGCATGTCTAT	GGACATGTAAGAATTGGAG	-	chr12	118888509	118888560	Negative 4
chr12_rev:118888489-118888598_r352869_x1_p2	CCTACAAAGGCATGTCTATAATTCCTTGTCTTTGGACATGTAAGAATTGGAG	CCTACAAAGGCATGTCTATA	TGGACATGTAAGAATTGGAG	-	chr12	118888509	118888560	Negative 4
chr12_rev:118888491-118888600_r78601_x1_p2	TACAAAGGCATGTCTATAATTCCTTGTCTTTGGACATGTAAGAATTGG	TACAAAGGCATGTCTATAAT	TTTGGACATGTAAGAATTGG	-	chr12	118888511	118888558	Negative 4
chr12_rev:120291712-120291821_r124316_x1_p1	CCGCCATGACGACTTGAAATATAGTCGGCATTGGCAATTT	CCGCCATGACGACTTGAA	ATAGTCGGCATTGGCAATTT	-	chr12	120291782	120291821	Negative 4
chr12_rev:120291820-120291929_r76554_x1_p2	GTGGCAGTATCGTAGCCAATGAGGTTTATCCGAGGCGCGATTATTGCTAATTG	GTGGCAGTATCGTAGCCAA	GGCGCGATTATTGCTAATTG	-	chr12	120291840	120291892	Negative 4
chr12_rev:120291825-120291932_r68234_x1_p2	CAGTATCGTAGCCAATGAGGTTTATCCGAGGCGCGATTATTGCT	CAGTATCGTAGCCAATGAGGT	CGAGGCGCGATTATTGCT	-	chr12	120291845	120291888	Negative 4
chr12_rev:120293142-120293251_r201999_x1_p1	GCGCAGTGGCAGTATCGTAGCCAATGAGGTCTATCCGAGGCGCGATTATTGCTAATTGAAAAC	GCGCAGTGGCAGTATCGTAG	GCGATTATTGCTAATTGAAAAC	-	chr12	120293169	120293231	Negative 4
chr12_rev:120293154-120293266_r57570_x1_p2	GCAGTATCGTAGCCAATGAGGTCTATCCGAGGCGCGATTATTGCTAATTG	GCAGTATCGTAGCCAATGA	CGAGGCGCGATTATTGCTAATTG	-	chr12	120293174	120293223	Negative 4
chr12_rev:120293156-120293265_r70632_x1_p2	TGGCAGTATCGTAGCCAATGAGGTCTATCCGAGGCGCGATTATTGCTAAT	TGGCAGTATCGTAGCCAATG	GAGGCGCGATTATTGCTAAT	-	chr12	120293176	120293225	Negative 4
chr12_rev:120293159-120293266_r68234_x1_p2	CAGTATCGTAGCCAATGAGGTCTATCCGAGGCGCGATTATTGCT	CAGTATCGTAGCCAATGAGGT	CGAGGCGCGATTATTGCT	-	chr12	120293179	120293222	Negative 4
chr12_rev:120293186-120293300_r101586_x1_p2	GAGTGATGAGCAGGGGGCGTAACAAATTAGCTTTGCGCAGTGGCAGTATCGTAGCC	GAGTGATGAGCAGGGGGCGT	GCAGTGGCAGTATCGTAGCC	-	chr12	120293210	120293265	Negative 4
chr12_rev:120293191-120293300_r53571_x1_p2	AGTGATGAGCAGGGGGCGTAACAAATTAGCTTTGCGCAGTGGCAGTATCGTAGC	AGTGATGAGCAGGGGGCGTA	CGCAGTGGCAGTATCGTAGC	-	chr12	120293211	120293264	Negative 4
chr12_rev:120293192-120293301_r201999_x1_p2	GTGATGAGCAGGGGGCGTAACAAATTAGCTTTGCGCAGTGGCAGTATCGTAG	GTGATGAGCAGGGGGCGTAA	GCGCAGTGGCAGTATCGTAG	-	chr12	120293212	120293263	Negative 4
chr12_rev:120504554-120504661_r784596_x1_p2	TAGTGGGTTATCAGAACTTATTAGTGGCAATAACGTTGCTACTCAACCCCCCTCTGATAAATTTGACTGGCTTA	TAGTGGGTTATCAGAAC	TAAATTTGACTGGCTTA	-	chr12	120504572	120504645	Negative 4
chr12_rev:120504554-120504666_r257108_x2_p2	TAGTGGGTTATCAGAACTTATTAGTGGCAATAACGTTGCTACTCAACCCCCCTCTGATAAATTTGACTGGCTT	TAGTGGGTTATCAGAACT	TCTGATAAATTTGACTGGCTT	-	chr12	120504573	120504645	Negative 4
chr12_rev:123282923-123283030_r105261_x1_p2	CATATTTCCCTGAACGTCCTTGGTCTCAGCTGATCTTGGAAACTAAGCAGTGCGAGGCTTGGTTAGTACTTGGATGGC	CATATTTCCCTGAACGTCCT	GTTAGTACTTGGATGGC	-	chr12	123282948	123283025	Negative 4
chr12_rev:123282923-123283031_r60584_x1_p2	CCATATTTCCCTGAACGTCCTTGGTCTCAGCTGATCTTGGAAACTAAGCAGTGCGAGGCTTGGTTAGTACTTGGATGGCA	CCATATTTCCCTGAACGTCCT	GTTAGTACTTGGATGGCA	-	chr12	123282947	123283026	Negative 4
chr12_rev:123282927-123283034_r43753_x2_p2	ATCTTGGAAACTAAGCAGTGCGAGGCTTGGTTAGTACTTGGATGG	ATCTTGGAAACTAAG	TGGTTAGTACTTGGATGG	-	chr12	123282949	123282993	Negative 4
chr12_rev:124921747-124921857_r195105_x1_p1	GGGGATGTAGCTCAGTGGTAGAGCGCATGCTTTGCATGTATGAGGCCCCGGGTTCGATCCCCGG	GGGGATGTAGCTCAGTGGT	CCCGGGTTCGATCCCCGG	-	chr12	124921763	124921826	Negative 4
chr12_rev:124921755-124921864_r160965_x1_p2	GGGGATGTAGCTCAGTGGTAGAGCGCATGCTTTGCATGTATGAGGCCCCGGGTTCGATCCCCGGCATCT	GGGGATGTAGCTCAGTGG	GTTCGATCCCCGGCATCT	-	chr12	124921758	124921826	Negative 4
chr12_rev:124927761-124927868_r71053_x1_p1	TCGGCACTTCCTCTTTTTCCTTCCCCCCGGGGGAAAAAGGAGGTGCATAGA	TCGGCACTTCCTCTTTTT	AAAGGAGGTGCATAGA	-	chr12	124927798	124927848	Negative 4
chr12_rev:124927766-124927875_r34285_x1_p1	CCGGGTTTCGGCACTTCCTCTTTTTCCTTCCCCCCGGGGGAAAAAGGAGGTGCATAGACGAAGCCGATTC	CCGGGTTTCGGCACTTCCTC	GGAGGTGCATAGACGAAGCCGATTC	-	chr12	124927786	124927855	Negative 4
chr12_rev:124927767-124927875_r58367_x1_p1	CCGGGTTTCGGCACTTCCTCTTTTTCCTTCCCCCCGGGGGAAAAAGGAGGTGCATAGACGAAGCCGATTC	CCGGGTTTCGGCACTTCCT	GAGGTGCATAGACGAAGCCGATTC	-	chr12	124927786	124927855	Negative 4
chr12_rev:124927816-124927926_r64572_x1_p2	TGCCGAAATAGCTCAGTTGGGAGAGCGTTAGACTGAAGATCTAAAGGTCCCTGGTTCGATCCCGGGTTTCGGCACT	TGCCGAAATAGCTCAGTTGGGAGA	TCCCGGGTTTCGGCACT	-	chr12	124927841	124927916	Negative 4
chr12_rev:124927819-124927928_r20295_x1_p2	GCCGAAATAGCTCAGTTGGGAGAGCGTTAGACTGAAGATCTAAAGGTCCCTGGTTCGATCCCGGGTTTCGGCAC	GCCGAAATAGCTCAGTTGGGAGAGC	TCGATCCCGGGTTTCGGCAC	-	chr12	124927842	124927915	Negative 4
chr12_rev:124927820-124927928_r28036_x1_p2	GAAATAGCTCAGTTGGGAGAGCGTTAGACTGAAGATCTAAAGGTCCCTGGTTCGATCCCGGGTTTCGG	GAAATAGCTCAGTTGGGAGAGC	TCGATCCCGGGTTTCGG	-	chr12	124927845	124927912	Negative 4
chr12_rev:124927908-124928016_r405075_x1_p1	CTGCATTCCCAGCGTCTGTGTCAAAGACCCGGGGCGGCAAAA	CTGCATTCCCAGCGTCTGT	AGACCCGGGGCGGCAAAA	-	chr12	124927955	124927996	Negative 4
chr12_rev:124939539-124939650_r94978_x1_p1	GCCGGGTACTTTCGTATTTTTAAATACAGAGGGGAGACTTTGTTGGCGATGCTTTTCGGTGT	GCCGGGTACTTTCGTATTTT	TTGGCGATGCTTTTCGGTGT	-	chr12	124939585	124939646	Negative 4
chr12_rev:13440871-13440980_r75880_x1_p1	CTCGGAAGCTAAGCAGGGTTCAGCCCTGGTTAGTACTTGGATG	CTCGGAAGCTAAGCAGGG	CCTGGTTAGTACTTGGATG	-	chr12	13440916	13440958	Negative 4
chr12_rev:13440879-13440991_r104518_x1_p1	TCGGAAGCTAAGCAGGGTTCAGCCCTGGTTAGTACTTGGATG	TCGGAAGCTAAGCAGGG	CCTGGTTAGTACTTGGATG	-	chr12	13440916	13440957	Negative 4
chr12_rev:13440881-13440988_r89806_x1_p1	TCGGAAGCTAAGCAGGGTTCAGCCCTGGTTAGTACTTGGATG	TCGGAAGCTAAGCAGGG	CTGGTTAGTACTTGGATG	-	chr12	13440916	13440957	Negative 4
chr12_rev:13440883-13440991_r87611_x1_p1	CGGAAGCTAAGCAGGGTTCAGCCCTGGTTAGTACTTGGATG	CGGAAGCTAAGCAGGGT	CCTGGTTAGTACTTGGATG	-	chr12	13440916	13440956	Negative 4
chr12_rev:19176331-19176439_r49596_x1_p1	AAGGAGTGGTGAACTGGCCCAGACTGGAAACAGAGCAGGTCAAAACTCCTGTG	AAGGAGTGGTGAACTGGCC	GCAGGTCAAAACTCCTGTG	-	chr12	19176367	19176419	Negative 4
chr12_rev:19176381-19176489_r49596_x1_p2	GCGGGAGACCACCAGATTGCTTAAGGAGTGGTGAACTGGCC	GCGGGAGACCACCAGATT	AAGGAGTGGTGAACTGGCC	-	chr12	19176401	19176441	Negative 4
chr12_rev:30306415-30306522_r81115_x1_p2	GCCCATATCACCCTGAACGTGCCGGGTCTCATCTGATCTTGGAAGCTAAGCAGAGTCAGGCCTGGTTAGTCCTTGGATGGGAGA	GCCCATATCACCCTGAACGTGC	TAGTCCTTGGATGGGAGA	-	chr12	30306435	30306518	Negative 4
chr12_rev:30306415-30306523_r209383_x1_p2	GCCCATATCACCCTGAACGTGCCGGGTCTCATCTGATCTTGGAAGCTAAGCAGAGTCAGGCCTGGTTAGTCCTTGGATGGGAGA	GCCCATATCACCCTGAACGTGCC	TTAGTCCTTGGATGGGAGA	-	chr12	30306435	30306518	Negative 4
chr12_rev:30306415-30306527_r73986_x1_p2	ATATCACCCTGAACGTGCCGGGTCTCATCTGATCTTGGAAGCTAAGCAGAGTCAGGCCTGGTTAGTCCTTGGATGG	ATATCACCCTGAACGTGCCGGGT	CTGGTTAGTCCTTGGATGG	-	chr12	30306439	30306514	Negative 4
chr12_rev:30306416-30306523_r104862_x1_p2	CCCATATCACCCTGAACGTGCCGGGTCTCATCTGATCTTGGAAGCTAAGCAGAGTCAGGCCTGGTTAGTCCTTGGATGGGAG	CCCATATCACCCTGAACGTGCC	TTAGTCCTTGGATGGGAG	-	chr12	30306436	30306517	Negative 4
chr12_rev:30306416-30306525_r9515_x15_p2	CCCATATCACCCTGAACGTGCCGGGTCTCATCTGATCTTGGAAGCTAAGCAGAGTCAGGCCTGGTTAGTCCTTGGATGGGAG	CCCATATCACCCTGAACGTGCCGG	GGTTAGTCCTTGGATGGGAG	-	chr12	30306436	30306517	Negative 4
chr12_rev:30306417-30306524_r63104_x1_p2	CCATATCACCCTGAACGTGCCGGGTCTCATCTGATCTTGGAAGCTAAGCAGAGTCAGGCCTGGTTAGTCCTTGGATGGGA	CCATATCACCCTGAACGTGCCG	GTTAGTCCTTGGATGGGA	-	chr12	30306437	30306516	Negative 4
chr12_rev:30306418-30306525_r89372_x1_p2	CATATCACCCTGAACGTGCCGGGTCTCATCTGATCTTGGAAGCTAAGCAGAGTCAGGCCTGGTTAGTCCTTGGATGGG	CATATCACCCTGAACGTGCCGG	GGTTAGTCCTTGGATGGG	-	chr12	30306438	30306515	Negative 4
chr12_rev:30306418-30306526_r78295_x1_p2	CATATCACCCTGAACGTGCCGGGTCTCATCTGATCTTGGAAGCTAAGCAGAGTCAGGCCTGGTTAGTCCTTGGATGGG	CATATCACCCTGAACGTGCCGGGT	CTGGTTAGTCCTTGGATGGG	-	chr12	30306438	30306515	Negative 4
chr12_rev:30306418-30306527_r16715_x2_p2	CCCTGAACGTGCCGGGTCTCATCTGATCTTGGAAGCTAAGCAGAGTCAGGCCTGGTTAGTCCTTGGAT	CCCTGAACGTGCCGGGT	CTGGTTAGTCCTTGGAT	-	chr12	30306441	30306508	Negative 4
chr12_rev:30306419-30306528_r39923_x1_p2	ATATCACCCTGAACGTGCCGGGTCTCATCTGATCTTGGAAGCTAAGCAGAGTCAGGCCTGGTTAGTCCTTGGATGG	ATATCACCCTGAACGTGCCGGGTC	CCTGGTTAGTCCTTGGATGG	-	chr12	30306439	30306514	Negative 4
chr12_rev:30306420-30306529_r34492_x1_p2	TATCACCCTGAACGTGCCGGGTCTCATCTGATCTTGGAAGCTAAGCAGAGTCAGGCCTGGTTAGTCCTTGGATG	TATCACCCTGAACGTGCCGGGTCT	GCCTGGTTAGTCCTTGGATG	-	chr12	30306440	30306513	Negative 4
chr12_rev:33982451-33982559_r57719_x1_p2	CTGAATGCAGTGGTGTTTAGAACTAATTGATAACTACCAGTTACAGATTTCTTTGTTCCTTCTCCACCTCCACTGCGTCACTTGACTAG	CTGAATGCAGTGGT	CACTGCGTCACTTGACTAG	-	chr12	33982471	33982559	Negative 4
chr12_rev:38163329-38163436_r26704_x1_p1	GGGTGCTGTAGGGTTTGGCTTCGCCCTCCCTCTTTCCACCTTT	GGGTGCTGTAGGGTTTGG	CCTCCCTCTTTCCACCTTT	-	chr12	38163374	38163416	Negative 4
chr12_rev:38163423-38163533_r168739_x1_p2	GCCATATCACCCTGCCCGATCTCATCTGACCTCGGAAGTTAAGCAGGGTCGGTCCTGGTTA	GCCATATCACCCTGC	AGGGTCGGTCCTGGTTA	-	chr12	38163448	38163508	Negative 4
chr12_rev:38163428-38163536_r33947_x1_p2	GCCATATCACCCTGCCCGATCTCATCTGACCTCGGAAGTTAAGCAGGGTCGGTCCTGGTTA	GCCATATCACCCTGCCC	GCAGGGTCGGTCCTGGTTA	-	chr12	38163448	38163508	Negative 4
chr12_rev:38163429-38163536_r65965_x1_p2	CCATATCACCCTGCCCGATCTCATCTGACCTCGGAAGTTAAGCAGGGTCGGTCCTGGTT	CCATATCACCCTGCCC	GCAGGGTCGGTCCTGGTT	-	chr12	38163449	38163507	Negative 4
chr12_rev:38163441-38163548_r89576_x1_p2	CTGCCCGATCTCATCTGACCTCGGAAGTTAAGCAGGG	CTGCCCGATCT	CTCGGAAGTTAAGCAGGG	-	chr12	38163461	38163497	Negative 4
chr12_rev:38274458-38274567_r318359_x1_p2	AGAATTAATTGAAAACTACCAGTTACAGATTTCCTTGTTCCTTCTCC	AGAATTAATTGAAAACTA	GATTTCCTTGTTCCTTCTCC	-	chr12	38274478	38274524	Negative 4
chr12_rev:48654363-48654470_r183682_x1_p2	ACTGTCTTCCTGTGGTCTGTTGGCTGTTCTGGGACCTCAGTAGGGAATGGCTATTTCATTTGGAAGAAACAAC	ACTGTCTTCCTGTGGTC	TCATTTGGAAGAAACAAC	-	chr12	48654383	48654455	Negative 4
chr12_rev:48654390-48654497_r21167_x1_p2	TGTGGCTGTTGGTTTCAAGCAGAGGCCTAAAGGACTGTCTTCCTGTGGTCTGTTGGCTGTTCTGGGACCTCAGTAGGGA	TGTGGCTGTTGGTTTCAAGC	CTGGGACCTCAGTAGGGA	-	chr12	48654410	48654488	Negative 4
chr12_rev:48654391-48654500_r162849_x1_p1	TTGGTTTCAAGCAGAGGCCTAAAGGACTGTCTTCCTGTGGTCTGTTGGCTGTTCTGGGACCTCAG	TTGGTTTCAAGCAGAGGCCT	GTCTGTTGGCTGTTCTGGGACCTCAG	-	chr12	48654416	48654480	Negative 4
chr12_rev:48654392-48654500_r111317_x1_p1	TTGGTTTCAAGCAGAGGCCTAAAGGACTGTCTTCCTGTGGTCTGTTGGCTGTTCTGGGACCTCAG	TTGGTTTCAAGCAGAGGCC	TCTGTTGGCTGTTCTGGGACCTCAG	-	chr12	48654416	48654480	Negative 4
chr12_rev:48654393-48654500_r91334_x1_p1	TTGGTTTCAAGCAGAGGCCTAAAGGACTGTCTTCCTGTGGTCTGTTGGCTGTTCTGGGACCTCAG	TTGGTTTCAAGCAGAGGC	CTGTTGGCTGTTCTGGGACCTCAG	-	chr12	48654416	48654480	Negative 4
chr12_rev:48654427-48654536_r51188_x1_p1	GGCCCTGACTGAAGACCAGCAGTTGTACTGTGGCTGTTGGTTTCAAGCAGAGGCCTA	GGCCCTGACTGAAGACCAGC	TGGTTTCAAGCAGAGGCCTA	-	chr12	48654460	48654516	Negative 4
chr12_rev:48654428-48654537_r87863_x1_p1	TGGCCCTGACTGAAGACCAGCAGTTGTACTGTGGCTGTTGGTTTCAAGCAGAGGCCTAA	TGGCCCTGACTGAAGACCAG	GGTTTCAAGCAGAGGCCTAA	-	chr12	48654459	48654517	Negative 4
chr12_rev:48654429-48654537_r88733_x1_p1	TGGCCCTGACTGAAGACCAGCAGTTGTACTGTGGCTGTTGGTTTCAAGCAGAGGCCTAA	TGGCCCTGACTGAAGACCA	GTTTCAAGCAGAGGCCTAA	-	chr12	48654459	48654517	Negative 4
chr12_rev:48654430-48654537_r95681_x1_p1	GTGGCCCTGACTGAAGACCAGCAGTTGTACTGTGGCTGTTGGTTTCAAGCAGAGGCCTAAA	GTGGCCCTGACTGAAGACC	TTTCAAGCAGAGGCCTAAA	-	chr12	48654458	48654518	Negative 4
chr12_rev:48654431-48654539_r34555_x1_p1	AGTGGCCCTGACTGAAGACCAGCAGTTGTACTGTGGCTGTTGGTTTCAAGCAGAGGCCTAAAG	AGTGGCCCTGACTGAAGAC	TTCAAGCAGAGGCCTAAAG	-	chr12	48654457	48654519	Negative 4
chr12_rev:48654432-48654539_r45400_x1_p1	AGTGGCCCTGACTGAAGACCAGCAGTTGTACTGTGGCTGTTGGTTTCAAGCAGAGGCCTAAAG	AGTGGCCCTGACTGAAGA	TCAAGCAGAGGCCTAAAG	-	chr12	48654457	48654519	Negative 4
chr12_rev:48654442-48654550_r111317_x1_p2	CCCTGACTGAAGACCAGCAGTTGTACTGTGGCTGTTGGTTTCAAGCAGAGGCC	CCCTGACTGAAGACCAGCA	TTGGTTTCAAGCAGAGGCC	-	chr12	48654462	48654514	Negative 4
chr12_rev:48656627-48656735_r63479_x2_p2	TGATGTCTTCCTTGTGGTCTGTTGGCTATTCAGTATTCCAGTGCGAATTGCCAATTCAGTTGGAAGAAACATAGT	TGATGTCTTCCTTGTGGT	CAGTTGGAAGAAACATAGT	-	chr12	48656647	48656721	Negative 4
chr12_rev:48656628-48656737_r120813_x1_p2	GATGTCTTCCTTGTGGTCTGTTGGCTATTCAGTATTCCAGTGCGAATTGCCAATTCAGTTGGAAGAAACATAG	GATGTCTTCCTTGTGGTCTGTT	TTCAGTTGGAAGAAACATAG	-	chr12	48656648	48656720	Negative 4
chr12_rev:48656629-48656737_r67638_x1_p1	GTCTTCCTTGTGGTCTGTTGGCTATTCAGTATTCCAGTGCGAATTGCCAATTCAGTTGGAAGAAAC	GTCTTCCTTGTGGTCTGTT	TTCAGTTGGAAGAAAC	-	chr12	48656652	48656717	Negative 4
chr12_rev:48656631-48656739_r17936_x1_p2	TGTCTTCCTTGTGGTCTGTTGGCTATTCAGTATTCCAGTGCGAATTGCCAATTCAGTTGGAAGAAACA	TGTCTTCCTTGTGGTCTGTTGG	AATTCAGTTGGAAGAAACA	-	chr12	48656651	48656718	Negative 4
chr12_rev:48656694-48656803_r197563_x1_p2	GTATTGCCTTAGGCCCTGAATCAAGACCAATGGTTTGCTGTAGCTGTTGGTTTCAAACAGGAGCTAAGAGTGATGTCT	GTATTGCCTTAGGCCCTGA	AGGAGCTAAGAGTGATGTCT	-	chr12	48656714	48656791	Negative 4
chr12_rev:48656695-48656802_r55396_x1_p1	TAGGCCCTGAATCAAGACCAATGGTTTGCTGTAGCTGTTGGTTTCAAACAGGAGCTAAG	TAGGCCCTGAATCAAGAC	TTCAAACAGGAGCTAAG	-	chr12	48656724	48656782	Negative 4
chr12_rev:48656745-48656852_r55396_x1_p2	CTTGAAAAGCAGTGGCATGAAAGTTAGTTTGATATATTGTTTGAGTTTGTATTGCCTTAGGCCCTGAATCAAGAC	CTTGAAAAGCAGTGGCATGAAAG	TAGGCCCTGAATCAAGAC	-	chr12	48656765	48656839	Negative 4
chr12_rev:48667436-48667544_r30176_x2_p1	TTCTATGGTCTGTTGGCCATTTCATAACTTTGGAAATGTAATGGTCAATTCATTAGAAAG	TTCTATGGTCTGTTGGCCA	GTCAATTCATTAGAAAG	-	chr12	48667465	48667524	Negative 4
chr12_rev:48667437-48667546_r82367_x1_p1	CTTTCTATGGTCTGTTGGCCATTTCATAACTTTGGAAATGTAATGGTCAATTCATTAGAAAGAA	CTTTCTATGGTCTGTTGGCC	TCAATTCATTAGAAAGAA	-	chr12	48667463	48667526	Negative 4
chr12_rev:48667438-48667545_r170221_x1_p1	TTTCTATGGTCTGTTGGCCATTTCATAACTTTGGAAATGTAATGGTCAATTCATTAGAAAGA	TTTCTATGGTCTGTTGGC	CAATTCATTAGAAAGA	-	chr12	48667464	48667525	Negative 4
chr12_rev:48667439-48667547_r97211_x1_p1	TCTTTCTATGGTCTGTTGGCCATTTCATAACTTTGGAAATGTAATGGTCAATTCATTAGAAAGAAA	TCTTTCTATGGTCTGTTG	ATTCATTAGAAAGAAA	-	chr12	48667462	48667527	Negative 4
chr12_rev:48667439-48667548_r55065_x1_p1	GTCTTTCTATGGTCTGTTGGCCATTTCATAACTTTGGAAATGTAATGGTCAATTCATTAGAAAGAAAC	GTCTTTCTATGGTCTGTTGG	AATTCATTAGAAAGAAAC	-	chr12	48667461	48667528	Negative 4
chr12_rev:48667499-48667607_r52956_x1_p1	CTGAATCAAGGCCAGCAGTTTGCTGAAGCTGTTGGTTTCAAGCAGGA	CTGAATCAAGGCCAGCAGT	TGTTGGTTTCAAGCAGGA	-	chr12	48667541	48667587	Negative 4
chr12_rev:49817391-49817499_r85571_x1_p1	TAGGATGTGGTGTGATAGGTAGCATGGAGAATTTTGGATTCTCAGGGGTAGGTTCAATTCCTATATTCTAGA	TAGGATGTGGTGTGATAGG	GTTCAATTCCTATATTCTAGA	-	chr12	49817408	49817479	Negative 4
chr12_rev:49817441-49817549_r85571_x1_p2	TATTTACCTGGCTTTACTCTAGGATGTGGTGTGATAGG	TATTTACCTGGCTTTAC	TAGGATGTGGTGTGATAGG	-	chr12	49817461	49817498	Negative 4
chr12_rev:49817442-49817549_r159439_x1_p2	ATTTACCTGGCTTTACTCTAGGATGTGGTGTGATAG	ATTTACCTGGCTTTAC	TAGGATGTGGTGTGATAG	-	chr12	49817462	49817497	Negative 4
chr12_rev:56643633-56643742_r23109_x1_p1	GTTCTTCTGAGTTTGCTGAAGCCAGATGCAATTTCTGAGAAGGA	GTTCTTCTGAGTTTGCTGAA	ATGCAATTTCTGAGAAGGA	-	chr12	56643679	56643722	Negative 4
chr12_rev:56643634-56643741_r48704_x1_p1	TTCTTCTGAGTTTGCTGAAGCCAGATGCAATTTCTGAGAAGG	TTCTTCTGAGTTTGCTGA	TGCAATTTCTGAGAAGG	-	chr12	56643680	56643721	Negative 4
chr12_rev:56644978-56645087_r47842_x1_p1	TCTTCTGAGTTTGCTGAAGCCACATTTAGGTACTGAGAAGGAG	TCTTCTGAGTTTGCTGAAGC	TTTAGGTACTGAGAAGGAG	-	chr12	56645025	56645067	Negative 4
chr12_rev:56644979-56645087_r91926_x1_p1	TCTTCTGAGTTTGCTGAAGCCACATTTAGGTACTGAGAAGGAG	TCTTCTGAGTTTGCTGAAG	TTAGGTACTGAGAAGGAG	-	chr12	56645025	56645067	Negative 4
chr12_rev:56644980-56645089_r23109_x1_p1	GTTCTTCTGAGTTTGCTGAAGCCACATTTAGGTACTGAGAAGGAGTC	GTTCTTCTGAGTTTGCTGAA	TAGGTACTGAGAAGGAGTC	-	chr12	56645023	56645069	Negative 4
chr12_rev:56644991-56645098_r29011_x1_p1	ATGACTTTCGTTCTTCTGAGTTTGCTGAAGCCACATTTAGGTACTGAGAAGGAGTCTTGGTCGATTT	ATGACTTTCGTTCTTCTG	GAAGGAGTCTTGGTCGATTT	-	chr12	56645012	56645078	Negative 4
chr12_rev:6095687-6095795_r631324_x1_p1	TGCTGCTCAGTAGTGGGATTGCACTTGTGAATAGCCGCTGCACTCCAGCCTG	TGCTGCTCAGTAGTGGGAT	GCCGCTGCACTCCAGCCTG	-	chr12	6095724	6095775	Negative 4
chr12_rev:64228489-64228596_r715427_x1_p1	CTTCCTTTGGCAGGGCTAGTAAAAAACAAAAAAGAAAGGAAAGGAAAAAAAAAAGAAAAGCCCAGACCAGATAGCT	CTTCCTTTGGCAGGGCTA	GCCCAGACCAGATAGCT	-	chr12	64228501	64228576	Negative 4
chr12_rev:64228539-64228646_r715427_x1_p2	TCCTATGGAGAGGAAAGACTCTGACTTTTTAGCTAATTTTTTGAGGTCTTCCTTTGGCAGGGCT	TCCTATGGAGAGGAAAGAC	CTTCCTTTGGCAGGGCT	-	chr12	64228560	64228623	Negative 4
chr12_rev:6581452-6581559_r337311_x1_p2	AATTCCCTCTCAGTTTAGGAGGGCCGTCCTAAGAATAGGGCTGGCTCTTAAAGGCACGAGAGGACAATTT	AATTCCCTCTCAGTTTA	GGCACGAGAGGACAATTT	-	chr12	6581472	6581541	Negative 4
chr12_rev:6581517-6581626_r31438_x2_p1	TCCTGGCCTATTTTTCTGCTCCCCTGTGCTCAGTTCTAACAGGGTAGTCTGGCAGGACA	TCCTGGCCTATTTTTCTGCT	TCTGGCAGGACA	-	chr12	6581548	6581606	Negative 4
chr12_rev:6581522-6581629_r339884_x1_p1	TTTGTCCTGGCCTATTTTTCTGCTCCCCTGTGCTCAGTTCTAACAGGGTAGTCTGGCAGGACACACA	TTTGTCCTGGCCTATTT	TCTGGCAGGACACACA	-	chr12	6581544	6581610	Negative 4
chr12_rev:6581567-6581676_r31438_x2_p2	CTGGTAAGTCTGCCTGTCCTATCATTTTCTGTCCCTCTCTTTTTGTCCTGGCCTATTTTTCTGCT	CTGGTAAGTCTGCCTGTCCT	TCCTGGCCTATTTTTCTGCT	-	chr12	6581587	6581651	Negative 4
chr12_rev:6967232-6967341_r109185_x1_p2	GTGGTAAGGACAGGGCCAGGGATTGAGACCTGCCCTTGCGTGTACCTTAACCCTCCT	GTGGTAAGGACAGGGCC	GCGTGTACCTTAACCCTCCT	-	chr12	6967252	6967308	Negative 4
chr12_rev:6967235-6967342_r144108_x1_p2	GGTAAGGACAGGGCCAGGGATTGAGACCTGCCCTTGCGTGTACCTTAACCCT	GGTAAGGACAGGGCCA	TGCGTGTACCTTAACCCT	-	chr12	6967255	6967306	Negative 4
chr12_rev:6967266-6967375_r49938_x1_p1	CGCAACCTTGGATCTGACAGCCCAGAGGAGGACTGGAGCAAGGGAGTGTG	CGCAACCTTGGATCTGACAG	GGAGCAAGGGAGTGTG	-	chr12	6967306	6967355	Negative 4
chr12_rev:6967267-6967375_r52573_x1_p1	CGCAACCTTGGATCTGACAGCCCAGAGGAGGACTGGAGCAAGGGAGTGTG	CGCAACCTTGGATCTGACA	CTGGAGCAAGGGAGTGTG	-	chr12	6967306	6967355	Negative 4
chr12_rev:6967270-6967378_r37083_x1_p1	GAGCGCAACCTTGGATCTGACAGCCCAGAGGAGGACTGGAGCAAGGGAGTGTGGTA	GAGCGCAACCTTGGATCTG	GAGCAAGGGAGTGTGGTA	-	chr12	6967303	6967358	Negative 4
chr12_rev:6967317-6967425_r52573_x1_p2	TGGGGTCCACGGTAGGGCTGGGCACAAGCCACCTGAGCGCAACCTTGGATCTGACA	TGGGGTCCACGGTAGGGCT	CGCAACCTTGGATCTGACA	-	chr12	6967337	6967392	Negative 4
chr12_rev:6967320-6967428_r37083_x1_p2	GCCTGCAGGGAGGCCCACAGGTGGGGTCCACGGTAGGGCTGGGCACAAGCCACCTGAGCGCAACCTTGGATCTG	GCCTGCAGGGAGGCCCACAG	GAGCGCAACCTTGGATCTG	-	chr12	6967340	6967413	Negative 4
chr12_rev:6967413-6967522_r126351_x1_p2	GTACCTGAGCCATGACTCCCCACTGTAAGGCCAGATCAATAGCATTGGTGGCCTTGCCTTCATTTCTGGTGCTG	GTACCTGAGCCATGACTCCCCACTGTAAG	TGCCTTCATTTCTGGTGCTG	-	chr12	6967433	6967506	Negative 4
chr12_rev:6967476-6967584_r156007_x1_p2	GTGGGGACTACAGATGAGATCTGAAATCTTAGTGGTAGTACCTGAGCC	GTGGGGACTACAGATGAG	TAGTGGTAGTACCTGAGCC	-	chr12	6967496	6967543	Negative 4
chr12_rev:6967515-6967626_r41726_x1_p1	CAGGCTGATGAGACTAAGGCGAATGCGACTCCGTGCTCTCTGGCCCTTGGCT	CAGGCTGATGAGACTAAGG	TCCGTGCTCTCTGGCCCTTGGCT	-	chr12	6967555	6967606	Negative 4
chr12_rev:6967517-6967626_r54181_x1_p1	CAGGCTGATGAGACTAAGGCGAATGCGACTCCGTGCTCTCTGGCCCTTGGCT	CAGGCTGATGAGACTAAGGC	CTCCGTGCTCTCTGGCCCTTGGCT	-	chr12	6967555	6967606	Negative 4
chr12_rev:6967558-6967666_r226154_x1_p2	TCCCCATTCTCCTTCATGGGCAGGCTGATGAGACTAAGGCGAATGCGAC	TCCCCATTCTCCTTCA	AGACTAAGGCGAATGCGAC	-	chr12	6967578	6967626	Negative 4
chr12_rev:79878291-79878399_r64468_x1_p1	CTAGGAAGCTAAGCAGGGTTGGATCTGGTTAGTACTTGAA	CTAGGAAGCTAAGCAGGGT	TCTGGTTAGTACTTGAA	-	chr12	79878340	79878379	Negative 4
chr12_rev:84183295-84183404_r452159_x1_p1	TACTGGTCTTGATTCACTGGCAGGAGCAGTGACTGTGTTAGTATG	TACTGGTCTTGATTCACTGG	AGTGACTGTGTTAGTATG	-	chr12	84183340	84183384	Negative 4
chr12_rev:84183296-84183404_r145131_x1_p1	TACTGGTCTTGATTCACTGGCAGGAGCAGTGACTGTGTTAGTATG	TACTGGTCTTGATTCACTG	GTGACTGTGTTAGTATG	-	chr12	84183340	84183384	Negative 4
chr12_rev:84183297-84183404_r68096_x1_p1	TACTGGTCTTGATTCACTGGCAGGAGCAGTGACTGTGTTAGTATG	TACTGGTCTTGATTCACT	TGACTGTGTTAGTATG	-	chr12	84183340	84183384	Negative 4
chr12_rev:84183328-84183436_r261536_x1_p1	TTGTCCTGGTGTGCTAGAGTTCTCGATGAATCTACTGGTCTTGATTCACTGGCAGGAGCAGT	TTGTCCTGGTGTGCTAGAG	CTGGTCTTGATTCACTGGCAGGAGCAGT	-	chr12	84183355	84183416	Negative 4
chr12_rev:84183350-84183458_r273998_x1_p2	TCTACTGGTCTTGATTCACTGGCAGGAGCAGTGACTG	TCTACTGGTCTTGATTC	GGCAGGAGCAGTGACTG	-	chr12	84183350	84183386	Negative 4
chr12_rev:92170365-92170472_r724052_x1_p2	GAGTGCATGGTGTCTACAACTAATTGATCAAAACTAGTTACAGATTTCTTTGTTCCTCCT	GAGTGCATGGTGTCTA	GATTTCTTTGTTCCTCCT	-	chr12	92170385	92170444	Negative 4
chr12_rev:99083798-99083912_r85096_x1_p2	GATCTATGGCCATACCAACCTGAACGTGCCCGATCTCGTCTGATCTCGGAAGCTAAGCAAGTTCGGGTCTGGTTAGTACTTGGATGGG	GATCTATGGCCATACCAACC	CTGGTTAGTACTTGGATGGG	-	chr12	99083819	99083906	Negative 4
chr12_rev:99083800-99083912_r328391_x1_p2	ATCTATGGCCATACCAACCTGAACGTGCCCGATCTCGTCTGATCTCGGAAGCTAAGCAAGTTCGGGTCTGGTTAGTACTTGGATGG	ATCTATGGCCATACCAAC	TGGTTAGTACTTGGATGG	-	chr12	99083820	99083905	Negative 4
chr12_rev:99083805-99083913_r121950_x1_p2	TCTATGGCCATACCAACCTGAACGTGCCCGATCTCGTCTGATCTCGGAAGCTAAGCAAGTTCGGGTCTGGTTAGTACTTGGATG	TCTATGGCCATACCAACC	CTGGTTAGTACTTGGATG	-	chr12	99083821	99083904	Negative 4
chr13:112052008-112052117_r69167_x1_p1	TGATGAAGTCAATTCCAACAACGTGAAAGCCACTGCCCTGGGTGATGATAAGCAAA	TGATGAAGTCAATTCCAACAA	CCTGGGTGATGATAAGCAAA	+	chr13	112052042	112052097	Negative 4
chr13:112052008-112052118_r194443_x1_p1	ATGAAGTCAATTCCAACAACGTGAAAGCCACTGCCCTGGGTGATGATAAGC	ATGAAGTCAATTCCAACAA	CCTGGGTGATGATAAGC	+	chr13	112052044	112052094	Negative 4
chr13:112052058-112052166_r335361_x1_p2	CCTGGGTGATGATAAGCAAATGATGCCTGAATGTGAAGGTCATACTCGGCTTTAGCTGATTTCAAACAAATA	CCTGGGTGATGATAAGCAA	GCTGATTTCAAACAAATA	+	chr13	112052078	112052149	Negative 4
chr13:112052058-112052167_r69167_x1_p2	CCTGGGTGATGATAAGCAAATGATGCCTGAATGTGAAGGTCATACTCGGCTTTAGCTGATTTCAAACAAATA	CCTGGGTGATGATAAGCAAA	AGCTGATTTCAAACAAATA	+	chr13	112052078	112052149	Negative 4
chr13:112052058-112052168_r194443_x1_p2	CCTGGGTGATGATAAGCAAATGATGCCTGAATGTGAAGGTCATACTCGGCTTTAGCTGATTTCAAACAAATA	CCTGGGTGATGATAAGC	TGATTTCAAACAAATA	+	chr13	112052078	112052149	Negative 4
chr13:20612247-20612354_r359171_x1_p1	TGCATTGACCTGGTAGTGCAGTAACTCCAGGAACTGTGCACC	TGCATTGACCTGGTAGTG	CTCCAGGAACTGTGCACC	+	chr13	20612293	20612334	Negative 4
chr13:27254995-27255103_r25115_x1_p1	AACCCTCCTAGTGAAAGCTGTGTTCTTCTGTGACCTGGATTTAAATGTATCTTGGCACTCGAGCTTAATGATGACTGTTTT	AACCCTCCTAGTGAAAGCTG	GCTTAATGATGACTGTTTT	+	chr13	27255003	27255083	Negative 4
chr13:27254997-27255106_r94930_x1_p1	AAAAACCCTCCTAGTGAAAGCTGTGTTCTTCTGTGACCTGGATTTAAATGTATCTTGGCACTCGAGCTTAATGATGACTGTTTTTTT	AAAAACCCTCCTAGTGAAAGC	TTAATGATGACTGTTTTTTT	+	chr13	27255000	27255086	Negative 4
chr13:27255092-27255200_r87171_x1_p2	TTGAAGCAATGTGAAAAACACATTTCACCGGCTCTGAAA	TTGAAGCAATGTGAAAAA	TTTCACCGGCTCTGAAA	+	chr13	27255094	27255132	Negative 4
chr13:27255390-27255499_r102051_x1_p2	TTCACTTTGCCAGTTGGACTTATGTCTTTATTGGTCATTCAAGTG	TTCACTTTGCCAGTTGGACT	TCTTTATTGGTCATTCAAGTG	+	chr13	27255410	27255454	Negative 4
chr13:40226834-40226941_r92393_x1_p1	AGTGCAGTGGTGTTTACAACTAATCAATTACAACCAGTTACAAATGTCTTTGTTCTTTTTCCACTCCCACTGCTTCACTCG	AGTGCAGTGGTGTTT	CTCCCACTGCTTCACTCG	+	chr13	40226841	40226921	Negative 4
chr13:40226834-40226942_r28272_x1_p1	GAGTGCAGTGGTGTTTACAACTAATCAATTACAACCAGTTACAAATGTCTTTGTTCTTTTTCCACTCCCACTGCTTCACTCGA	GAGTGCAGTGGTGTTT	CTCCCACTGCTTCACTCGA	+	chr13	40226840	40226922	Negative 4
chr13:50082200-50082307_r120803_x1_p1	CTTGCTTCTTGCGCGTGCGTGTAGCGCTTTTGCAAAGCCGCGGAGGTGAAGTGAACT	CTTGCTTCTTGCGCGT	GCGGAGGTGAAGTGAACT	+	chr13	50082231	50082287	Negative 4
chr13:50082204-50082313_r159291_x1_p1	TCTTGCTTCTTGCGCGTGCGTGTAGCGCTTTTGCAAAGCCGCGGAGGTGAAGTGAACTTAGAGG	TCTTGCTTCTTGC	AGGTGAAGTGAACTTAGAGG	+	chr13	50082230	50082293	Negative 4
chr13:50082213-50082321_r315396_x1_p1	GCAGTCCTCTTGCTTCTTGCGCGTGCGTGTAGCGCTTTTGCAAAGCCGCGGAGGTGAAGTGAACTTAGAGGTTGTGGGG	GCAGTCCTCTTGC	GAACTTAGAGGTTGTGGGG	+	chr13	50082223	50082301	Negative 4
chr13:50082214-50082323_r398479_x1_p1	TTGCAGTCCTCTTGCTTCTTGCGCGTGCGTGTAGCGCTTTTGCAAAGCCGCGGAGGTGAAGTGAACTTAGAGGTTGTGGGGCC	TTGCAGTCCTCTTGCTTCT	AACTTAGAGGTTGTGGGGCC	+	chr13	50082221	50082303	Negative 4
chr13:50082215-50082323_r78325_x3_p1	TTGCAGTCCTCTTGCTTCTTGCGCGTGCGTGTAGCGCTTTTGCAAAGCCGCGGAGGTGAAGTGAACTTAGAGGTTGTGGGGCC	TTGCAGTCCTCTTGCTTC	ACTTAGAGGTTGTGGGGCC	+	chr13	50082221	50082303	Negative 4
chr13:50082250-50082357_r120803_x1_p2	TGTAGCGCTTTTGCAAAGCCGCGGAGGTGAAGTGAACT	TGTAGCGCTTTTGCAA	GCGGAGGTGAAGTGAACT	+	chr13	50082250	50082287	Negative 4
chr13:50082329-50082436_r428657_x1_p2	TTGGAGGTAAACAAATACGGGTCCTGCTTAGGAGAAAAGAAAAACGTCTTACAGCCAGTGTCTAAACTCCAAAC	TTGGAGGTAAACAAATAC	GTCTAAACTCCAAAC	+	chr13	50082349	50082422	Negative 4
chr13:50105117-50105225_r69419_x1_p1	TATTTCATCTCTTTCTACTCTCCTATTTGTATTTTGTGTTCCTATCAAAGTGTCGTATCTGGGAGATGACCTGCC	TATTTCATCTCTTTCTACT	ATCTGGGAGATGACCTGCC	+	chr13	50105131	50105205	Negative 4
chr13:52400006-52400113_r24293_x1_p1	CTGGTCCGATGGTAGCAGGTTATCAGAACTTATTAACATTAGTGTCACCAAAGTTGGTATATGACCCCCAACTACTAAATTTGACTGGCTT	CTGGTCCGATGGTA	CTAAATTTGACTGGCTT	+	chr13	52400006	52400096	Negative 4
chr13:52400056-52400163_r24293_x1_p2	CTAAATTTGACTGGCTTAAAAAAAAAAAAAAAGCAGTCTCTTGTGTATGACAGGGATTGTCAGTGAAGCAGATCAGATTCTGAT	CTAAATTTGACTGGCTT	GCAGATCAGATTCTGAT	+	chr13	52400080	52400163	Negative 4
chr13:57991376-57991487_r281430_x1_p2	TGATCTTGGAAGCTAAGCAGGGCCGGGCCTGATTAGTACTTGGATGGGA	TGATCTTGGAAGCTAAGC	TTAGTACTTGGATGGGA	+	chr13	57991389	57991437	Negative 4
chr13:57991378-57991487_r387080_x1_p2	TCTTGGAAGCTAAGCAGGGCCGGGCCTGATTAGTACTTGGATGGGA	TCTTGGAAGCTAAGCAG	TTAGTACTTGGATGGGA	+	chr13	57991392	57991437	Negative 4
chr13:60789556-60789668_r442202_x1_p1	TCTGAGTGCAATAGTGTTTATAGCTAATTGGTCCCAACCAGTTACAGATTTTCTTGTTCCTGCTCCACTCCCACTGCTTCACTTGACC	TCTGAGTGCAATAGTGTTTAT	TCCCACTGCTTCACTTGACC	+	chr13	60789566	60789653	Negative 4
chr13_rev:102016939-102017046_r21981_x1_p2	AGTTGATTGTTCACAGTCAGTTACAGATAGAATTCCTTGTTCTACTTGCCTCTTGCCCCCATCTCACTACTGCAGTTGACTAG	AGTTGATTGTTCACAGTCAGTTA	ACTACTGCAGTTGACTAG	-	chr13	102016959	102017041	Negative 4
chr13_rev:106155392-106155500_r89129_x1_p2	CCGACATGTGTCTACCACCAAACCACCCTGAACGTGCCCAATCTCATCTGATCTCACAAGCTAAGCAGGGTCGGGCCTCGTTAGTACTTGGATGGGA	CCGACATGTGTCTACCA	TTAGTACTTGGATGGGA	-	chr13	106155403	106155499	Negative 4
chr13_rev:107320871-107320979_r48756_x1_p1	ACCAGTGATGAGTTGAATACTGCCCCAGTCTGATCAACATGCGTGA	ACCAGTGATGAGTTGAATAC	CCCCAGTCTGATCAACATGCGTGA	-	chr13	107320915	107320960	Negative 4
chr13_rev:107320872-107320979_r23880_x1_p1	ACCAGTGATGAGTTGAATACTGCCCCAGTCTGATCAACATGCGTGA	ACCAGTGATGAGTTGAATA	CCCAGTCTGATCAACATGCGTGA	-	chr13	107320915	107320960	Negative 4
chr13_rev:107320872-107320981_r46553_x1_p1	CACCAGTGATGAGTTGAATACTGCCCCAGTCTGATCAACATGCGTGAA	CACCAGTGATGAGTTGAATA	CCCAGTCTGATCAACATGCGTGAA	-	chr13	107320914	107320961	Negative 4
chr13_rev:107320873-107320980_r10395_x2_p1	ACCAGTGATGAGTTGAATACTGCCCCAGTCTGATCAACATGCGTGA	ACCAGTGATGAGTTGAAT	CCAGTCTGATCAACATGCGTGA	-	chr13	107320915	107320960	Negative 4
chr13_rev:107320873-107320981_r30689_x1_p1	CACCAGTGATGAGTTGAATACTGCCCCAGTCTGATCAACATGCGTGAA	CACCAGTGATGAGTTGAAT	CCAGTCTGATCAACATGCGTGAA	-	chr13	107320914	107320961	Negative 4
chr13_rev:108301227-108301335_r61050_x1_p2	TCTATGGTCACACCACTCCGAATGCACCCTATCTTGTCTGACCTCAGGAGCTAAGCAGAGTTGGGCATGGTTAGTACCTGGATG	TCTATGGTCACACCACTCC	CATGGTTAGTACCTGGATG	-	chr13	108301247	108301330	Negative 4
chr13_rev:110097902-110098011_r64920_x1_p1	CACCAGGTTGACTAAGGAGGGATGAACTGTCCCAGGTCAGAAGTGGA	CACCAGGTTGACTAAGGAGG	TCCCAGGTCAGAAGTGGA	-	chr13	110097945	110097991	Negative 4
chr13_rev:19737016-19737124_r197123_x1_p2	AAGTCAGAAATGGAGTAGGTAAAAACTCCCGTGCTGATTAGTAGTGG	AAGTCAGAAATGGA	CCGTGCTGATTAGTAGTGG	-	chr13	19737036	19737082	Negative 4
chr13_rev:19737018-19737127_r76741_x1_p2	CCCAAGTCAGAAATGGAGTAGGTAAAAACTCCCGTGCTGATTAGTAGT	CCCAAGTCAGAAATGGAGTA	CTCCCGTGCTGATTAGTAGT	-	chr13	19737038	19737085	Negative 4
chr13_rev:21139819-21139926_r276727_x1_p2	ACCATCTTACGACTGAAGAGTGGGAAATAAAATACATCATAAGAGAGAAGCCACACAGTAGAAATTTG	ACCATCTTACGACTGAAGAGTGGGA	CCACACAGTAGAAATTTG	-	chr13	21139839	21139906	Negative 4
chr13_rev:21139819-21139927_r360048_x1_p2	ACCATCTTACGACTGAAGAGTGGGAAATAAAATACATCATAAGAGAGAAGCCACACAGTAGAAATTTG	ACCATCTTACGACTGAAGAGTGGGAA	GCCACACAGTAGAAATTTG	-	chr13	21139839	21139906	Negative 4
chr13_rev:21369747-21369861_r251515_x1_p1	GATCTTGGAAACTAAGTAGGGTCGTGCCTGGTTAGTACTTGGATGGG	GATCTTGGAAACTAAGTAGGG	CTGGTTAGTACTTGGATGGG	-	chr13	21369813	21369859	Negative 4
chr13_rev:21369755-21369862_r14034_x1_p1	TCTTGGAAACTAAGTAGGGTCGTGCCTGGTTAGTACTTGGATG	TCTTGGAAACTAAGTAGGG	CTGGTTAGTACTTGGATG	-	chr13	21369815	21369857	Negative 4
chr13_rev:21369793-21369906_r77967_x1_p2	TCTTGGAAACTAAGTAGGGTCGTGCCTGGTTAGTACTTGGATG	TCTTGGAAACTAAGTAGGGT	CCTGGTTAGTACTTGGATG	-	chr13	21369815	21369857	Negative 4
chr13_rev:21369805-21369912_r14034_x1_p2	AAAGTGCTAAACCACCTACAGCTGTACCGCCCTAAACATGCCTGATGTCATCTGATCTTGGAAACTAAGTAGGGTCGTGCCTGGTTAGTACTTGGATG	AAAGTGCTAAACCACCT	CTGGTTAGTACTTGGATG	-	chr13	21369815	21369912	Negative 4
chr13_rev:30673998-30674105_r75643_x1_p1	CGGCGCCGCGGAAATCTGTACACACCGCAGCGCGGCCTGAGTAACTGGGTCTCTGTGGCGCAATCGGT	CGGCGCCGCGGAAATCTG	GGTCTCTGTGGCGCAATCGGT	-	chr13	30674018	30674085	Negative 4
chr13_rev:30674004-30674113_r28338_x1_p2	CGCCGCGGAAATCTGTACACACCGCAGCGCGGCCTGAGTAACTGGGTCTCTGTGGCGCA	CGCCGCGGAAATCTGTAC	AACTGGGTCTCTGTGGCGCA	-	chr13	30674024	30674082	Negative 4
chr13_rev:30674018-30674127_r138530_x1_p2	GGCGCCGCGGAAATCTGTACACACCGCAGCGCGGCCTGAGTAACTGGGTCTCTGTGGCGCAATCGG	GGCGCCGCGGAAATCT	GTCTCTGTGGCGCAATCGG	-	chr13	30674019	30674084	Negative 4
chr13_rev:41060755-41060864_r62034_x1_p2	GGCAGAGGCACTTATGCTTGTCAGGTGGGTCACGGCAGTTTCTCATAGCACTTCCCATATGGTCTAGCGGTTAGGATTCCTGGTTTT	GGCAGAGGCACTTATGCT	CGGTTAGGATTCCTGGTTTT	-	chr13	41060775	41060861	Negative 4
chr13_rev:45336358-45336465_r186457_x1_p1	GCATCTATTTGACAGACCTGGAGCAGTTGCTATCTGCTGCTATGGTTTCCACCACAGATGCAA	GCATCTATTTGACAGACC	TTTCCACCACAGATGCAA	-	chr13	45336383	45336445	Negative 4
chr13_rev:45336360-45336467_r208268_x1_p1	ATGCATCTATTTGACAGACCTGGAGCAGTTGCTATCTGCTGCTATGGTTTCCACCACAGATGCAAGA	ATGCATCTATTTGACAGA	TCCACCACAGATGCAAGA	-	chr13	45336381	45336447	Negative 4
chr13_rev:45336408-45336515_r186457_x1_p2	TGGGCAAAGGGGTAAAAATGTTCTCTATATTGTATCTGAAAAGATGGGGTGTCTGAATAAGAAAATGCATCTATTTGACAGACC	TGGGCAAAGGGGTAA	GCATCTATTTGACAGACC	-	chr13	45336428	45336511	Negative 4
chr13_rev:45336410-45336517_r208268_x1_p2	TGTATCTGAAAAGATGGGGTGTCTGAATAAGAAAATGCATCTATTTGACAGA	TGTATCTGAAAAGATGGGGTG	ATGCATCTATTTGACAGA	-	chr13	45336430	45336481	Negative 4
chr13_rev:45337444-45337557_r97251_x1_p1	ATCCCTGCGCTTTCTGTCTGTCTTTGTGGCGGCCCAGATTGAATTGGGGAATA	ATCCCTGCGCTTTCTGTCTG	GCCCAGATTGAATTGGGGAATA	-	chr13	45337485	45337537	Negative 4
chr13_rev:45337445-45337558_r48320_x1_p1	AATCCCTGCGCTTTCTGTCTGTCTTTGTGGCGGCCCAGATTGAATTGGGGAATAC	AATCCCTGCGCTTTCTGTC	CAGATTGAATTGGGGAATAC	-	chr13	45337484	45337538	Negative 4
chr13_rev:45337446-45337554_r57549_x1_p1	CCTGCGCTTTCTGTCTGTCTTTGTGGCGGCCCAGATTGAATTGGGGA	CCTGCGCTTTCTGTCTGTC	CGGCCCAGATTGAATTGGGGA	-	chr13	45337488	45337534	Negative 4
chr13_rev:45337446-45337555_r50778_x1_p1	CCCTGCGCTTTCTGTCTGTCTTTGTGGCGGCCCAGATTGAATTGGGGAA	CCCTGCGCTTTCTGTCTGTC	CGGCCCAGATTGAATTGGGGAA	-	chr13	45337487	45337535	Negative 4
chr13_rev:45337447-45337556_r124175_x1_p1	AATCCCTGCGCTTTCTGTCTGTCTTTGTGGCGGCCCAGATTGAATTGGGGAATAC	AATCCCTGCGCTTTCTGTCT	CCAGATTGAATTGGGGAATAC	-	chr13	45337484	45337538	Negative 4
chr13_rev:45337449-45337557_r28919_x1_p1	ATCCCTGCGCTTTCTGTCTGTCTTTGTGGCGGCCCAGATTGAATTGGGGAATA	ATCCCTGCGCTTTCTGTCT	CCAGATTGAATTGGGGAATA	-	chr13	45337485	45337537	Negative 4
chr13_rev:45337451-45337558_r32077_x1_p1	AATCCCTGCGCTTTCTGTCTGTCTTTGTGGCGGCCCAGATTGAATTGGGGAATAC	AATCCCTGCGCTTTCTGT	AGATTGAATTGGGGAATAC	-	chr13	45337484	45337538	Negative 4
chr13_rev:45337460-45337567_r56530_x1_p2	AAAGAAATCCCTGCGCTTTCTGTCTGTCTTTGTGGCGGCCCAGATTGAATTGGGGAATACATCT	AAAGAAATCCCTGCGCTT	GAATTGGGGAATACATCT	-	chr13	45337480	45337543	Negative 4
chr13_rev:45337519-45337628_r64270_x1_p1	TGCATCCACTGATAGACCTTGAACAATTTACTGTTGTTCTTTTGGTTTGCACTAGGATGCAAAAGAAAGA	TGCATCCACTGATAGACCTT	GGTTTGCACTAGGATGCAAAAGAAAGA	-	chr13	45337539	45337608	Negative 4
chr13_rev:45337521-45337629_r52431_x1_p1	CTGCATCCACTGATAGACCTTGAACAATTTACTGTTGTTCTTTTGGTTTGCACTAGGATGCAAAAGAAAGAA	CTGCATCCACTGATAGACC	TTTGCACTAGGATGCAAAAGAAAGAA	-	chr13	45337538	45337609	Negative 4
chr13_rev:45337522-45337629_r43487_x1_p1	CTGCATCCACTGATAGACCTTGAACAATTTACTGTTGTTCTTTTGGTTTGCACTAGGATGCAAAAGAAAGAA	CTGCATCCACTGATAGAC	TTGCACTAGGATGCAAAAGAAAGAA	-	chr13	45337538	45337609	Negative 4
chr13_rev:45337569-45337678_r64270_x1_p2	GGTGTGGGTGGTACATGCCACAGCCTTCTGAAAAATGAGCTACCGCTGATTTGGTAAGGGTGTTCTGCATCCACTGATAGACCTT	GGTGTGGGTGGTACATGCCAC	TGCATCCACTGATAGACCTT	-	chr13	45337589	45337673	Negative 4
chr13_rev:45337571-45337679_r52431_x1_p2	TGTGGGTGGTACATGCCACAGCCTTCTGAAAAATGAGCTACCGCTGATTTGGTAAGGGTGTTCTGCATCCACTGATAGACC	TGTGGGTGGTACATGCCACA	CTGCATCCACTGATAGACC	-	chr13	45337591	45337671	Negative 4
chr13_rev:45337572-45337679_r43487_x1_p2	GTGTGGGTGGTACATGCCACAGCCTTCTGAAAAATGAGCTACCGCTGATTTGGTAAGGGTGTTCTGCATCCACTGATAGAC	GTGTGGGTGGTACATGCCACA	CTGCATCCACTGATAGAC	-	chr13	45337592	45337672	Negative 4
chr13_rev:45551497-45551606_r254214_x1_p2	TCTCAGAAGTTAAGCAGAGCTGAGCCTGGTTACTACTTGGATG	TCTCAGAAGTTAAGCAGAG	CTGGTTACTACTTGGATG	-	chr13	45551519	45551561	Negative 4
chr13_rev:45551499-45551607_r46624_x1_p2	TCTCAGAAGTTAAGCAGAGCTGAGCCTGGTTACTACTTGGATG	TCTCAGAAGTTAAGCAGAGCT	CCTGGTTACTACTTGGATG	-	chr13	45551519	45551561	Negative 4
chr13_rev:46374384-46374496_r38898_x1_p1	GATTTTTGGAGCAGGGACATGGACTAGGAGCTTGCTCCGTCCACTCCATGCATCAACTTGGTA	GATTTTTGGAGCAGGGACA	TCCATGCATCAACTTGGTA	-	chr13	46374432	46374494	Negative 4
chr13_rev:47459061-47459173_r118860_x1_p1	CCAGGAATTCTGGGCTGTAGTGCTCTATGCTGATTGAGTGTCCACACTGAGTTTGGTATCAATATGATGAGCGAAGGACCACCAGATTGCCTAAGGAG	CCAGGAATTCTGGGCTGT	CCACCAGATTGCCTAAGGAG	-	chr13	47459063	47459160	Negative 4
chr13_rev:51027701-51027808_r83097_x1_p1	GTGCTTGGATGGGAGACCAACTGGACCTTCTAATAGTGGAATTAAGGCAGAGTTTCTCAGTTTTGGCACTG	GTGCTTGGATGGGAGACC	TTTCTCAGTTTTGGCACTG	-	chr13	51027718	51027788	Negative 4
chr13_rev:58527646-58527758_r78000_x1_p1	TAGTGGGTTATCAGAACTTATTAACATTTAGTGTCACTAAAGTTG	TAGTGGGTTATCAGAACT	TTAGTGTCACTAAAGTTG	-	chr13	58527693	58527737	Negative 4
chr13_rev:60187727-60187834_r174967_x1_p2	GGCTGGTCTGATGGTAGTGGGTTATCAAAACATAGCATTAGTGACACTAAAGTTAGTCTACAACCCCTCACTGCTAAATTTGACTGGCT	GGCTGGTCTGATGGTAG	CTGCTAAATTTGACTGGCT	-	chr13	60187742	60187830	Negative 4
chr13_rev:74289122-74289230_r163397_x1_p2	GGTAGTGAGTTATCTCAAAATTGATTGTTCGCAGTCAATTACAGATCGAACTCTTTGTTCT	GGTAGTGAGTTATCTCA	AGATCGAACTCTTTGTTCT	-	chr13	74289142	74289202	Negative 4
chr13_rev:74289124-74289232_r20476_x1_p2	AAGGTAGTGAGTTATCTCAAAATTGATTGTTCGCAGTCAATTACAGATCGAACTCTTTGTT	AAGGTAGTGAGTTATCTCAA	ACAGATCGAACTCTTTGTT	-	chr13	74289144	74289204	Negative 4
chr13_rev:74289124-74289233_r121024_x1_p2	AAGGTAGTGAGTTATCTCAAAATTGATTGTTCGCAGTCAATTACAGATCGAACTCTTTGTT	AAGGTAGTGAGTTATCTCAA	TACAGATCGAACTCTTTGTT	-	chr13	74289144	74289204	Negative 4
chr13_rev:74289125-74289234_r96504_x1_p2	AGTGAGTTATCTCAAAATTGATTGTTCGCAGTCAATTACAGATCGAACTCTTTGT	AGTGAGTTATCTCAAAATT	TTACAGATCGAACTCTTTGT	-	chr13	74289145	74289199	Negative 4
chr13_rev:90135734-90135845_r254257_x1_p2	TCTATGGCCTTACCACCCTTATGTGCCTGATGTTGTCTGACCTCAGAAGCTAAGCAGGGTTGGGTCTGGTTAGTACGTGGATG	TCTATGGCCTTACCACC	TCTGGTTAGTACGTGGATG	-	chr13	90135758	90135840	Negative 4
chr13_rev:90135737-90135845_r43062_x1_p2	ATCTATGGCCTTACCACCCTTATGTGCCTGATGTTGTCTGACCTCAGAAGCTAAGCAGGGTTGGGTCTGGTTAGTACGTGGATGG	ATCTATGGCCTTACCACCC	CTGGTTAGTACGTGGATGG	-	chr13	90135757	90135841	Negative 4
chr13_rev:94025489-94025602_r31403_x1_p2	GTTAGTACTTGGATGGGAGATAGTGCCAAGTTTTACCCG	GTTAGTACTTGGATGGG	AGTGCCAAGTTTTACCCG	-	chr13	94025490	94025528	Negative 4
chr13_rev:94025491-94025601_r38800_x2_p2	GTTAGTACTTGGATGGGAGATAGTGCCAAGTTTTACCC	GTTAGTACTTGGATGGGA	TAGTGCCAAGTTTTACCC	-	chr13	94025491	94025528	Negative 4
chr13_rev:94025491-94025602_r19631_x1_p2	GTTAGTACTTGGATGGGAGATAGTGCCAAGTTTTACCC	GTTAGTACTTGGATGGG	AGTGCCAAGTTTTACCC	-	chr13	94025491	94025528	Negative 4
chr13_rev:94025492-94025602_r56717_x1_p2	TTAGTACTTGGATGGGAGATAGTGCCAAGTTTTACC	TTAGTACTTGGATGGGA	TAGTGCCAAGTTTTACC	-	chr13	94025492	94025527	Negative 4
chr13_rev:94549704-94549815_r377465_x2_p2	AAGCAAGCCAGTTGGACGCAAAGCGCTCAGTGATAGTTTACTCAGGAGACAACCCAGAACGTGCCGAAATAGCTCAGTTGG	AAGCAAGCCAGTTGGACG	GCCGAAATAGCTCAGTTGG	-	chr13	94549704	94549784	Negative 4
chr13_rev:94651344-94651452_r546934_x1_p1	TTGATGGGAGATCGCCTGGGAATACCAGGTGCTGTAGGTTAAAA	TTGATGGGAGATCGCCTGGG	CAGGTGCTGTAGGTTAAAA	-	chr13	94651393	94651436	Negative 4
chr13_rev:94651349-94651456_r126991_x2_p1	TTGATGGGAGATCGCCTGGGAATACCAGGTGCTGTAGGTTAAAA	TTGATGGGAGATCGCCTG	GGTGCTGTAGGTTAAAA	-	chr13	94651393	94651436	Negative 4
chr13_rev:94651356-94651463_r84476_x1_p1	TAGTACTTTGATGGGAGATCGCCTGGGAATACCAGGTGCTGTAGGTTAAAAAAAAAAA	TAGTACTTTGATGGGAGA	TGTAGGTTAAAAAAAAAAA	-	chr13	94651386	94651443	Negative 4
chr14:100897902-100898009_r74374_x1_p2	GACCAATGATGAGACAGTGTTTATGAACAAAAGATCATGATTAATCCA	GACCAATGATGAGACAGT	AAGATCATGATTAATCCA	+	chr14	100897922	100897969	Negative 4
chr14:100897952-100898061_r549596_x1_p2	TCTGCACAAAACACTGAGGTCCATTAGAAGACAATAGGTCTTGGCTGTTTCATTCCTTTTAAGAGC	TCTGCACAAAACACTGAGGT	CTTGGCTGTTTCATTCCTTTTAAGAGC	+	chr14	100897972	100898037	Negative 4
chr14:100936473-100936581_r78122_x2_p1	CAATGATGAGTACCATGGGGTATCTGAAACAGGATTTTTGATTAAACCCATATGCAATTCTGAGGT	CAATGATGAGTACCATGGGG	CCATATGCAATTCTGAGGT	+	chr14	100936496	100936561	Negative 4
chr14:100936475-100936582_r191473_x1_p1	CCAATGATGAGTACCATGGGGTATCTGAAACAGGATTTTTGATTAAACCCATATGCAATTCTGAGGTC	CCAATGATGAGTACCATGG	ATATGCAATTCTGAGGTC	+	chr14	100936495	100936562	Negative 4
chr14:100936475-100936583_r76051_x1_p1	ACCAATGATGAGTACCATGGGGTATCTGAAACAGGATTTTTGATTAAACCCATATGCAATTCTGAGGTCC	ACCAATGATGAGTACCATGG	ATATGCAATTCTGAGGTCC	+	chr14	100936494	100936563	Negative 4
chr14:100941109-100941218_r80273_x1_p1	TGATGAGTATGCGTGGGGCATCTGAATCAAATATTCTGATTATACCCTGTCTGTATCTCTGAGGT	TGATGAGTATGCGTGGGGC	CCTGTCTGTATCTCTGAGGT	+	chr14	100941134	100941198	Negative 4
chr14:100941111-100941218_r293785_x1_p1	TGATGAGTATGCGTGGGGCATCTGAATCAAATATTCTGATTATACCCTGTCTGTATCTCTGAGGT	TGATGAGTATGCGTGGG	TGTCTGTATCTCTGAGGT	+	chr14	100941134	100941198	Negative 4
chr14:100941111-100941220_r147520_x1_p1	ATGAGTATGCGTGGGGCATCTGAATCAAATATTCTGATTATACCCTGTCTGTATCTCTGAGGTCC	ATGAGTATGCGTGGG	TGTCTGTATCTCTGAGGTCC	+	chr14	100941136	100941200	Negative 4
chr14:100941159-100941268_r80273_x1_p2	CCTGTCTGTATCTCTGAGGTCCATTGCATCTATGGGAAATGTGCTTGGAGAGAAAGTTAGACATATT	CCTGTCTGTATCTCTGAGGT	TTGGAGAGAAAGTTAGACATATT	+	chr14	100941179	100941245	Negative 4
chr14:100941160-100941267_r237579_x1_p2	CTGTCTGTATCTCTGAGGTCCATTGCATCTATGGGAAATGTGCTTGGAGAGAAAGTTAGACATAT	CTGTCTGTATCTCTGAGG	TGGAGAGAAAGTTAGACATAT	+	chr14	100941180	100941244	Negative 4
chr14:100941161-100941268_r293785_x1_p2	TGTCTGTATCTCTGAGGTCCATTGCATCTATGGGAAATGTGCTTGGAGAGAAAGTTAGACATA	TGTCTGTATCTCTGAGGT	TTGGAGAGAAAGTTAGACATA	+	chr14	100941181	100941243	Negative 4
chr14:100941161-100941270_r147520_x1_p2	TGTCTGTATCTCTGAGGTCCATTGCATCTATGGGAAATGTGCTTGGAGAGAAAGTTAGACATA	TGTCTGTATCTCTGAGGTCC	GCTTGGAGAGAAAGTTAGACATA	+	chr14	100941181	100941243	Negative 4
chr14:100943433-100943540_r97044_x1_p2	GACCAATGATGAGATTGGAGGGTGTCTGAATCAAAAATTTTGATTAAAGCCATCTGTAACTCTGAGGTCCA	GACCAATGATGAGATTGG	AACTCTGAGGTCCA	+	chr14	100943453	100943523	Negative 4
chr14:100945630-100945738_r291980_x1_p1	ATCAATGATGAGTACCCTGGGGTGTCTGAATCTTGGATTTTGATTAAACCCTATAACTCTGAGGTCC	ATCAATGATGAGTACCCTGGGGTG	CCCTATAACTCTGAGGTCC	+	chr14	100945652	100945718	Negative 4
chr14:100945631-100945738_r72850_x1_p1	ATCAATGATGAGTACCCTGGGGTGTCTGAATCTTGGATTTTGATTAAACCCTATAACTCTGAGGTCC	ATCAATGATGAGTACCCTGGGGT	CCTATAACTCTGAGGTCC	+	chr14	100945652	100945718	Negative 4
chr14:100953332-100953441_r131157_x1_p1	GCGTTTGAGTCATGGACGATGAATACTACGTGTCTGAAACTCTGAGGTCC	GCGTTTGAGTCATGGACGATG	TGTCTGAAACTCTGAGGTCC	+	chr14	100953372	100953421	Negative 4
chr14:100953382-100953491_r131157_x1_p2	TGTCTGAAACTCTGAGGTCCAACAGAAAACATAATTGGATAGATATCAGAAATG	TGTCTGAAACTCTGAGGTCC	ATAGATATCAGAAATG	+	chr14	100953402	100953455	Negative 4
chr14:100954407-100954514_r157035_x1_p2	TGTCTAGAACTCTGAGGTTCAATAGAGGAGGAAATATAGTCTATTGCTTTTGAAGTGATCTTATAGTTAGGTTTTGGAAATA	TGTCTAGAACTCTGAGGT	TTATAGTTAGGTTTTGGAAATA	+	chr14	100954427	100954508	Negative 4
chr14:100955346-100955454_r1013513_x1_p1	TATGAGTCATACAATGAATACGTGTCTAGAACTCTGAGG	TATGAGTCATACAATGAA	CGTGTCTAGAACTCTGAGG	+	chr14	100955396	100955434	Negative 4
chr14:100955350-100955457_r56611_x1_p1	GCCTATGAGTCATACAATGAATACGTGTCTAGAACTCTGAGGTCC	GCCTATGAGTCATACAAT	TCTAGAACTCTGAGGTCC	+	chr14	100955393	100955437	Negative 4
chr14:100955400-100955507_r56611_x1_p2	TCTAGAACTCTGAGGTCCATCACAAGCAGTATCTAGCCT	TCTAGAACTCTGAGGTCC	CACAAGCAGTATCTAGCCT	+	chr14	100955420	100955458	Negative 4
chr14:100957156-100957263_r804558_x1_p1	CTGGATCAATGATGTCCACTGGTGGCGTATAAATCATATTTGGTGAATATATGTCTGGAACTCTGAGGTCCAAGAAGGA	CTGGATCAATGATG	TCTGAGGTCCAAGAAGGA	+	chr14	100957165	100957243	Negative 4
chr14:100966011-100966118_r75532_x1_p2	GATCGATGATGACTGCTGGTGGCGTATGAGTCTTACATGATGAATACGTGTCTGGAACTCTGAGGTCCATCACAGAAGTAGAGCTCCT	GATCGATGATGACTGCTG	ACAGAAGTAGAGCTCCT	+	chr14	100966031	100966118	Negative 4
chr14:100967032-100967139_r34804_x3_p1	TACTGTTAGTGTATGAGTTACACATGATGAATACATGTCTGAAACTCTGAGGT	TACTGTTAGTGTATGAGTTACACATG	TGTCTGAAACTCTGAGGT	+	chr14	100967067	100967119	Negative 4
chr14:100967032-100967141_r131157_x1_p1	ACTACTGTTAGTGTATGAGTTACACATGATGAATACATGTCTGAAACTCTGAGGTCC	ACTACTGTTAGTGTATGAGTTACACATG	TGTCTGAAACTCTGAGGTCC	+	chr14	100967065	100967121	Negative 4
chr14:100967033-100967141_r354440_x1_p1	ACTACTGTTAGTGTATGAGTTACACATGATGAATACATGTCTGAAACTCTGAGGTCC	ACTACTGTTAGTGTATGAGTTACACAT	GTCTGAAACTCTGAGGTCC	+	chr14	100967065	100967121	Negative 4
chr14:100969863-100969970_r56611_x1_p1	GCATATGAGTCATACACATGAACACCATGTTTCTAGAACTCTGAGGTCC	GCATATGAGTCATACACA	TCTAGAACTCTGAGGTCC	+	chr14	100969902	100969950	Negative 4
chr14:100972088-100972195_r56611_x1_p1	GCCTTCCTGGACCAATGATGACAACTGCCGGCGTATGAGTGTTGGGTGATGAATAATACGTGTCTAGAACTCTGAGGTCC	GCCTTCCTGGACC	TCTAGAACTCTGAGGTCC	+	chr14	100972096	100972175	Negative 4
chr14:100972134-100972242_r1013513_x1_p2	CGTGTCTAGAACTCTGAGGTCCAACATACAAAACACCTCAATAAGCAAGGATCAGTGGAGGAATATCTAGTTTAAAA	CGTGTCTAGAACTCTGAGG	GTGGAGGAATATCTAGTTTAAAA	+	chr14	100972154	100972230	Negative 4
chr14:100972138-100972245_r56611_x1_p2	TCTAGAACTCTGAGGTCCAACATACAAAACACCTCAATAAGCAAGGATCAGTGGAGGAATATCTAGTTT	TCTAGAACTCTGAGGTCC	ATCAGTGGAGGAATATCTAGTTT	+	chr14	100972158	100972226	Negative 4
chr14:100974839-100974948_r131157_x1_p2	TGTCTGAAACTCTGAGGTCCAACACAGCACATAATTAGTGTATTCTCTCTGTTGAAATTGACTTACAGAGAAATGTCAGGAATA	TGTCTGAAACTCTGAGGTCC	ACTTACAGAGAAATGTCAGGAATA	+	chr14	100974859	100974942	Negative 4
chr14:100986035-100986143_r1013513_x1_p1	GATGATGACTACTGGTGGCGTATGAGTCTTTTGCGATGAATACGTGTCTAGAACTCTGAGG	GATGATGACTACTGGTGGCGTA	CGTGTCTAGAACTCTGAGG	+	chr14	100986063	100986123	Negative 4
chr14:100986039-100986146_r56611_x1_p1	ATCGATGATGACTACTGGTGGCGTATGAGTCTTTTGCGATGAATACGTGTCTAGAACTCTGAGGTCC	ATCGATGATGACTACTGGTGG	TCTAGAACTCTGAGGTCC	+	chr14	100986060	100986126	Negative 4
chr14:100989062-100989169_r75532_x1_p1	GTAGAAATGAATAGAGAAAGAGATGAACAATCCTGGATCGATGATGACTGCTG	GTAGAAATGAATAGAGAAA	GATCGATGATGACTGCTG	+	chr14	100989097	100989149	Negative 4
chr14:100989108-100989216_r1013513_x1_p1	TATGAGTCATATGCGATGAATACGTGTCTAGAACTCTGAGG	TATGAGTCATATGCGATGAA	CGTGTCTAGAACTCTGAGG	+	chr14	100989156	100989196	Negative 4
chr14:100989112-100989219_r56611_x1_p1	ATGATGACTGCTGGTGGCGTATGAGTCATATGCGATGAATACGTGTCTAGAACTCTGAGGTCC	ATGATGACTGCTGGTGG	TCTAGAACTCTGAGGTCC	+	chr14	100989137	100989199	Negative 4
[truncated: 10,873 more rows]

## Sheet: Supplemental Table 3
Table S3: List of all precursors exclusively recovered by miRDeep2 and miRMaster on our 1,097 samples.
Precursor name	Only recovered by	Strong experimental evidence		Remark:
hsa-mir-3170	miRmaster	False		Some of the precursors listed here were found by miRmaster and miRDeep2. However, since we count precursors as recovered if they overlap to 90% with the predicted precursor, both tools might find the same precursor, but they might not be similar enough among themselves.
hsa-mir-6507	miRmaster	False
hsa-mir-4737	miRmaster	False
hsa-mir-6853	miRmaster	False
hsa-mir-466	miRmaster	False
hsa-mir-3662	miRmaster	False
hsa-mir-4437	miRmaster	True
hsa-mir-4703	miRmaster	False
hsa-mir-4804	miRmaster	False
hsa-mir-6827	miRmaster	False
hsa-mir-4776-2	miRmaster	False
hsa-mir-147a	miRmaster	True
hsa-mir-4501	miRmaster	False
hsa-mir-3924	miRmaster	False
hsa-mir-3921	miRmaster	False
hsa-mir-1245b	miRmaster	False
hsa-mir-3166	miRmaster	False
hsa-mir-4788	miRmaster	False
hsa-mir-4645	miRmaster	False
hsa-mir-515-2	miRmaster	True
hsa-mir-4491	miRmaster	False
hsa-mir-6746	miRmaster	False
hsa-mir-4493	miRmaster	False
hsa-mir-5579	miRmaster	False
hsa-mir-3202-2	miRmaster	False
hsa-mir-519e	miRmaster	True
hsa-mir-3622a	miRmaster	False
hsa-mir-5187	miRmaster	False
hsa-mir-105-2	miRmaster	True
hsa-mir-3612	miRmaster	False
hsa-mir-4663	miRmaster	False
hsa-mir-4666b	miRmaster	False
hsa-mir-6817	miRmaster	False
hsa-mir-7156	miRmaster	False
hsa-mir-7852	miRmaster	False
hsa-mir-3199-1	miRmaster	False
hsa-mir-6761	miRmaster	False
hsa-mir-217	miRmaster	True
hsa-mir-670	miRmaster	False
hsa-mir-23a	miRmaster	True
hsa-mir-3156-3	miRmaster	False
hsa-mir-3680-1	miRmaster	False
hsa-mir-637	miRmaster	True
hsa-mir-4442	miRmaster	False
hsa-mir-548ao	miRmaster	False
hsa-mir-650	miRmaster	True
hsa-mir-3681	miRmaster	False
hsa-mir-4499	miRmaster	False
hsa-mir-632	miRmaster	True
hsa-mir-7702	miRmaster	False
hsa-mir-664b	miRmaster	False
hsa-mir-4506	miRmaster	False
hsa-mir-3135a	miRmaster	False
hsa-mir-4717	miRmaster	False
hsa-mir-3646	miRmaster	False
hsa-mir-5687	miRmaster	False
hsa-mir-4436a	miRmaster	False
hsa-mir-4682	miRmaster	False
hsa-mir-302a	miRmaster	True
hsa-mir-3132	miRmaster	False
hsa-mir-4782	miRmaster	True
hsa-mir-4794	miRmaster	False
hsa-mir-578	miRmaster	False
hsa-mir-3936	miRmaster	False
hsa-mir-6887	miRmaster	False
hsa-mir-3162	miRmaster	False
hsa-mir-4756	miRmaster	False
hsa-mir-617	miRmaster	True
hsa-mir-3935	miRmaster	False
hsa-mir-518d	miRmaster	True
hsa-mir-4748	miRmaster	False
hsa-mir-4689	miRmaster	False
hsa-mir-4666a	miRmaster	False
hsa-mir-635	miRmaster	False
hsa-mir-4732	miRmaster	False
hsa-mir-3945	miRmaster	False
hsa-mir-6512	miRmaster	False
hsa-mir-6788	miRmaster	False
hsa-mir-3920	miRmaster	False
hsa-mir-567	miRmaster	False
hsa-mir-5682	miRmaster	False
hsa-mir-4712	miRmaster	False
hsa-mir-4771-1	miRmaster	False
hsa-mir-4681	miRmaster	False
hsa-mir-3156-1	miRmaster	False
hsa-mir-4448	miRmaster	True
hsa-mir-4699	miRmaster	False
hsa-mir-367	miRmaster	False
hsa-mir-4697	miRmaster	False
hsa-mir-761	miRmaster	False
hsa-mir-4515	miRmaster	False
hsa-mir-6719	miRmaster	False
hsa-mir-1281	miRmaster	False
hsa-mir-3198-1	miRmaster	False
hsa-mir-3152	miRmaster	False
hsa-mir-3126	miRmaster	False
hsa-mir-4706	miRmaster	False
hsa-mir-3191	miRmaster	False
hsa-mir-3664	miRmaster	False
hsa-mir-5704	miRmaster	False
hsa-mir-6780a	miRmaster	False
hsa-mir-3193	miRmaster	False
hsa-mir-612	miRmaster	True
hsa-mir-6835	miRmaster	False
hsa-mir-5693	miRmaster	False
hsa-mir-4704	miRmaster	False
hsa-mir-1253	miRmaster	False
hsa-mir-3714	miRmaster	False
hsa-mir-3156-2	miRmaster	False
hsa-mir-1302-11	miRmaster	False
hsa-mir-3672	miRmaster	False
hsa-mir-4708	miRmaster	False
hsa-mir-5188	miRmaster	False
hsa-mir-4692	miRmaster	False
hsa-mir-7973-2	miRmaster	False
hsa-mir-5702	miRmaster	False
hsa-mir-4716	miRmaster	False
hsa-mir-7843	miRmaster	False
hsa-mir-526a-1	miRmaster	False
hsa-mir-6895	miRmaster	False
hsa-mir-4639	miRmaster	False
hsa-mir-585	miRmaster	False
hsa-mir-6717	miRmaster	False
hsa-mir-892b	miRmaster	True
hsa-mir-4718	miRmaster	False
hsa-mir-103b-1	miRmaster	False
hsa-mir-892a	miRmaster	False
hsa-mir-4735	miRmaster	False
hsa-mir-4799	miRmaster	False
hsa-mir-6806	miRmaster	False
hsa-mir-4520-2	miRmaster	False
hsa-mir-1197	miRmaster	False
hsa-mir-4670	miRmaster	False
hsa-mir-3680-2	miRmaster	False
hsa-mir-6815	miRmaster	False
hsa-mir-4425	miRmaster	False
hsa-mir-4476	miRmaster	False
hsa-mir-3660	miRmaster	False
hsa-mir-4789	miRmaster	False
hsa-mir-4439	miRmaster	False
hsa-mir-103b-2	miRmaster	False
hsa-mir-196a-2	miRmaster	True
hsa-mir-525	miRmaster	True
hsa-mir-3129	miRmaster	False
hsa-mir-6506	miRmaster	False
hsa-mir-521-1	miRmaster	True
hsa-mir-515-1	miRmaster	True
hsa-mir-451a	miRmaster	True
hsa-mir-4698	miRmaster	False
hsa-mir-526a-2	miRmaster	False
hsa-mir-7978	miRmaster	False
hsa-mir-3148	miRmaster	False
hsa-mir-4633	miRmaster	False
hsa-mir-6822	miRmaster	False
hsa-mir-6500	miRmaster	False
hsa-mir-302d	miRmaster	True
hsa-mir-6779	miRmaster	False
hsa-mir-4713	miRmaster	False
hsa-mir-7856	miRmaster	False
hsa-mir-6864	miRmaster	False
hsa-mir-4533	miRmaster	False
hsa-mir-4768	miRmaster	False
hsa-mir-621	miRmaster	False
hsa-mir-7111	miRmaster	False
hsa-mir-5191	miRmaster	False
hsa-mir-4683	miRmaster	False
hsa-mir-6781	miRmaster	False
hsa-mir-105-1	miRmaster	True
hsa-mir-548aw	miRmaster	False
hsa-mir-3663	miRmaster	False
hsa-mir-4777	miRmaster	False
hsa-mir-607	miRmaster	False
hsa-mir-5700	miRmaster	False
hsa-mir-4729	miRmaster	False
hsa-mir-4793	miRmaster	False
hsa-mir-6715a	miRmaster	False
hsa-mir-7847	miRmaster	False
hsa-mir-1912	miRmaster	False
hsa-mir-892c	miRmaster	False
hsa-mir-4783	miRmaster	False
hsa-mir-5008	miRmaster	False
hsa-mir-4498	miRDeep2	False
hsa-mir-7704	miRDeep2	False
hsa-mir-4444-1	miRDeep2	False
hsa-mir-3926-2	miRDeep2	False
hsa-mir-6764	miRDeep2	False
hsa-mir-7160	miRDeep2	False
hsa-mir-3173	miRDeep2	False
hsa-mir-4429	miRDeep2	False
hsa-mir-4739	miRDeep2	False
hsa-mir-6131	miRDeep2	False
hsa-mir-6732	miRDeep2	False
hsa-mir-6879	miRDeep2	False
hsa-mir-4505	miRDeep2	False
hsa-mir-4804	miRDeep2	False
hsa-mir-1288	miRDeep2	False
hsa-mir-6862-1	miRDeep2	False
hsa-mir-4516	miRDeep2	True
hsa-mir-6893	miRDeep2	False
hsa-mir-4655	miRDeep2	False
hsa-mir-4659b	miRDeep2	False
hsa-mir-6729	miRDeep2	False
hsa-mir-6749	miRDeep2	False
hsa-mir-5090	miRDeep2	False
hsa-mir-548au	miRDeep2	False
hsa-mir-5688	miRDeep2	False
hsa-mir-935	miRDeep2	False
hsa-mir-6128	miRDeep2	False
hsa-mir-6807	miRDeep2	False
hsa-mir-4454	miRDeep2	False
hsa-mir-3615	miRDeep2	False
hsa-mir-378d-1	miRDeep2	False
hsa-mir-4326	miRDeep2	False
hsa-mir-6813	miRDeep2	False
hsa-mir-548h-5	miRDeep2	False
hsa-mir-5588	miRDeep2	False
hsa-mir-770	miRDeep2	False
hsa-mir-4725	miRDeep2	False
hsa-mir-4440	miRDeep2	False
hsa-mir-6739	miRDeep2	False
hsa-mir-422a	miRDeep2	True
hsa-mir-7975	miRDeep2	False
hsa-mir-6878	miRDeep2	False
hsa-mir-1306	miRDeep2	False
hsa-mir-3187	miRDeep2	False
hsa-mir-23a	miRDeep2	True
hsa-mir-4485	miRDeep2	False
hsa-mir-1910	miRDeep2	False
hsa-mir-4707	miRDeep2	False
hsa-mir-8072	miRDeep2	False
hsa-mir-548u	miRDeep2	False
hsa-mir-23c	miRDeep2	False
hsa-mir-664b	miRDeep2	False
hsa-mir-3135a	miRDeep2	False
hsa-mir-4461	miRDeep2	False
hsa-mir-378i	miRDeep2	False
hsa-mir-3176	miRDeep2	False
hsa-mir-4444-2	miRDeep2	False
hsa-mir-3653	miRDeep2	False
hsa-mir-6805	miRDeep2	False
hsa-mir-548f-5	miRDeep2	False
hsa-mir-3655	miRDeep2	False
hsa-mir-3194	miRDeep2	False
hsa-mir-1302-3	miRDeep2	False
hsa-mir-6763	miRDeep2	False
hsa-mir-3620	miRDeep2	False
hsa-mir-3936	miRDeep2	False
hsa-mir-378b	miRDeep2	False
hsa-mir-4301	miRDeep2	False
hsa-mir-4685	miRDeep2	False
hsa-mir-7108	miRDeep2	False
hsa-mir-4443	miRDeep2	False
hsa-mir-4732	miRDeep2	False
hsa-mir-1225	miRDeep2	False
hsa-mir-6775	miRDeep2	False
hsa-mir-151b	miRDeep2	False
hsa-mir-1181	miRDeep2	True
hsa-mir-6861	miRDeep2	False
hsa-mir-7974	miRDeep2	False
hsa-mir-1343	miRDeep2	False
hsa-mir-548p	miRDeep2	False
hsa-mir-7977	miRDeep2	False
hsa-mir-4515	miRDeep2	False
hsa-mir-3198-1	miRDeep2	False
hsa-mir-636	miRDeep2	True
hsa-mir-4430	miRDeep2	False
hsa-mir-4741	miRDeep2	False
hsa-mir-3613	miRDeep2	False
hsa-mir-5701-1	miRDeep2	False
hsa-mir-6782	miRDeep2	False
hsa-mir-1237	miRDeep2	False
hsa-mir-4728	miRDeep2	False
hsa-mir-4518	miRDeep2	False
hsa-mir-5196	miRDeep2	False
hsa-mir-1253	miRDeep2	False
hsa-mir-6803	miRDeep2	False
hsa-mir-3940	miRDeep2	False
hsa-mir-3154	miRDeep2	False
hsa-mir-6798	miRDeep2	False
hsa-mir-5701-3	miRDeep2	False
hsa-mir-378d-2	miRDeep2	False
hsa-mir-4503	miRDeep2	False
hsa-mir-6858	miRDeep2	False
hsa-mir-7703	miRDeep2	False
hsa-mir-6741	miRDeep2	False
hsa-mir-450b	miRDeep2	False
hsa-mir-4639	miRDeep2	False
hsa-mir-939	miRDeep2	False
hsa-mir-4690	miRDeep2	False
hsa-mir-6786	miRDeep2	False
hsa-mir-1251	miRDeep2	False
hsa-mir-3609	miRDeep2	False
hsa-mir-940	miRDeep2	True
hsa-mir-4665	miRDeep2	False
hsa-mir-1250	miRDeep2	False
hsa-mir-572	miRDeep2	True
hsa-mir-4742	miRDeep2	False
hsa-mir-4791	miRDeep2	False
hsa-mir-196a-2	miRDeep2	True
hsa-mir-6826	miRDeep2	False
hsa-mir-4637	miRDeep2	False
hsa-mir-559	miRDeep2	True
hsa-mir-4669	miRDeep2	False
hsa-mir-4787	miRDeep2	False
hsa-mir-544b	miRDeep2	False
hsa-mir-933	miRDeep2	False
hsa-mir-451a	miRDeep2	True
hsa-mir-4633	miRDeep2	False
hsa-mir-6819	miRDeep2	False
hsa-mir-6787	miRDeep2	False
hsa-mir-6743	miRDeep2	False
hsa-mir-4775	miRDeep2	False
hsa-mir-6762	miRDeep2	False
hsa-mir-1307	miRDeep2	False
hsa-mir-5701-2	miRDeep2	False
hsa-mir-6850	miRDeep2	False
hsa-mir-548aw	miRDeep2	False
hsa-mir-3128	miRDeep2	False
hsa-mir-6838	miRDeep2	False

## Sheet: Supplemental Table 4
Table S4: List of all single base mutations found in known miRNAs expressed in our 1,097 samples. Only miRNAs and their variants covered by at least 30 reads in 100 samples were considered.
miRNA	#different variants	variants
hsa-miR-486-5p	79	Unmutated, -1:A->C, -1:A->T, 0:T->A, 0:T->C, 0:T->G, 1:C->A, 1:C->G, 1:C->T, 2:C->A, 2:C->G, 2:C->T, 3:T->A, 3:T->C, 3:T->G, 4:G->A, 4:G->C, 4:G->T, 5:T->A, 5:T->C, 5:T->G, 6:A->C, 6:A->G, 6:A->T, 7:C->A, 7:C->G, 7:C->T, 8:T->A, 8:T->C, 8:T->G, 9:G->A, 9:G->C, 9:G->T, 10:A->C, 10:A->G, 10:A->T, 11:G->A, 11:G->C, 11:G->T, 12:C->A, 12:C->G, 12:C->T, 13:T->A, 13:T->C, 13:T->G, 14:G->A, 14:G->C, 14:G…
hsa-miR-451a	76	Unmutated, -1:G->A, -1:G->C, 0:A->C, 0:A->G, 0:A->T, 1:A->C, 1:A->G, 1:A->T, 2:A->C, 2:A->G, 2:A->T, 3:C->A, 3:C->G, 3:C->T, 4:C->A, 4:C->G, 4:C->T, 5:G->A, 5:G->C, 5:G->T, 6:T->A, 6:T->C, 6:T->G, 7:T->A, 7:T->C, 7:T->G, 8:A->C, 8:A->G, 8:A->T, 9:C->A, 9:C->G, 9:C->T, 10:C->A, 10:C->G, 10:C->T, 11:A->C, 11:A->G, 11:A->T, 12:T->A, 12:T->C, 12:T->G, 13:T->A, 13:T->C, 13:T->G, 14:A->C, 14:A->G, 14:A…
hsa-miR-92a-3p	75	Unmutated, -1:G->C, 0:T->A, 0:T->C, 0:T->G, 1:A->C, 1:A->G, 1:A->T, 2:T->A, 2:T->C, 2:T->G, 3:T->A, 3:T->C, 3:T->G, 4:G->A, 4:G->C, 4:G->T, 5:C->A, 5:C->G, 5:C->T, 6:A->C, 6:A->G, 6:A->T, 7:C->A, 7:C->G, 7:C->T, 8:T->A, 8:T->C, 8:T->G, 9:T->A, 9:T->C, 9:T->G, 10:G->A, 10:G->C, 10:G->T, 11:T->A, 11:T->C, 11:T->G, 12:C->A, 12:C->G, 12:C->T, 13:C->A, 13:C->G, 13:C->T, 14:C->A, 14:C->G, 14:C->T, 15:G…
hsa-miR-142-5p	63	Unmutated, -2:C->A, -2:C->T, -1:C->A, -1:C->T, 0:C->A, 0:C->G, 0:C->T, 1:A->C, 1:A->G, 1:A->T, 2:T->A, 2:T->C, 2:T->G, 3:A->C, 3:A->G, 3:A->T, 4:A->C, 4:A->G, 4:A->T, 5:A->C, 5:A->G, 6:G->A, 6:G->T, 7:T->A, 7:T->C, 7:T->G, 8:A->C, 8:A->G, 9:G->A, 9:G->C, 9:G->T, 10:A->C, 10:A->G, 10:A->T, 11:A->C, 11:A->G, 11:A->T, 12:A->C, 12:A->G, 13:G->A, 13:G->C, 13:G->T, 14:C->A, 14:C->G, 14:C->T, 15:A->C, 1…
hsa-miR-22-3p	60	Unmutated, -1:A->C, 0:A->C, 0:A->G, 0:A->T, 1:A->C, 1:A->G, 1:A->T, 2:G->A, 2:G->C, 2:G->T, 3:C->A, 3:C->G, 3:C->T, 4:T->C, 4:T->G, 5:G->A, 5:G->C, 5:G->T, 6:C->A, 6:C->T, 7:C->T, 8:A->C, 8:A->G, 8:A->T, 9:G->A, 9:G->C, 9:G->T, 10:T->A, 10:T->C, 10:T->G, 11:T->C, 11:T->G, 12:G->A, 12:G->C, 12:G->T, 13:A->C, 13:A->G, 13:A->T, 14:A->C, 14:A->G, 14:A->T, 15:G->A, 15:G->C, 15:G->T, 16:A->C, 16:A->G, …
hsa-miR-191-5p	60	Unmutated, 0:C->A, 0:C->T, 1:A->C, 1:A->G, 1:A->T, 2:A->C, 2:A->G, 2:A->T, 3:C->A, 3:C->G, 3:C->T, 4:G->A, 4:G->C, 4:G->T, 5:G->A, 5:G->C, 5:G->T, 6:A->C, 6:A->G, 7:A->C, 8:T->C, 9:C->A, 9:C->G, 9:C->T, 10:C->A, 10:C->G, 10:C->T, 11:C->A, 11:C->T, 12:A->C, 12:A->G, 12:A->T, 13:A->C, 13:A->T, 14:A->C, 14:A->G, 15:A->C, 15:A->G, 16:G->A, 16:G->C, 16:G->T, 17:C->A, 17:C->T, 18:A->C, 18:A->G, 19:G->A…
hsa-miR-182-5p	59	Unmutated, 0:T->A, 0:T->C, 1:T->A, 1:T->C, 1:T->G, 2:T->A, 2:T->C, 3:G->A, 3:G->T, 4:G->A, 5:C->A, 5:C->G, 5:C->T, 6:A->C, 6:A->G, 6:A->T, 7:A->C, 7:A->T, 8:T->C, 9:G->A, 9:G->C, 9:G->T, 10:G->A, 10:G->T, 11:T->A, 11:T->C, 11:T->G, 12:A->C, 12:A->G, 12:A->T, 13:G->A, 13:G->C, 13:G->T, 14:A->C, 14:A->G, 15:A->C, 15:A->G, 16:C->G, 16:C->T, 17:T->C, 17:T->G, 18:C->A, 18:C->T, 19:A->C, 19:A->G, 20:C-…
hsa-miR-25-3p	56	Unmutated, 0:C->A, 0:C->T, 1:A->C, 1:A->G, 1:A->T, 2:T->A, 2:T->C, 2:T->G, 3:T->A, 3:T->C, 3:T->G, 4:G->A, 4:G->C, 4:G->T, 5:C->A, 5:C->G, 5:C->T, 6:A->C, 6:A->G, 6:A->T, 7:C->T, 8:T->C, 9:T->C, 9:T->G, 10:G->A, 10:G->C, 10:G->T, 11:T->C, 11:T->G, 12:C->A, 12:C->T, 13:T->C, 14:C->A, 14:C->G, 14:C->T, 15:G->A, 15:G->C, 15:G->T, 16:G->C, 16:G->T, 17:T->C, 17:T->G, 18:C->A, 18:C->T, 19:T->A, 19:T->C…
hsa-miR-16-5p	50	Unmutated, 0:T->A, 0:T->C, 0:T->G, 1:A->C, 1:A->G, 2:G->A, 2:G->C, 2:G->T, 3:C->T, 4:A->C, 4:A->G, 5:G->C, 5:G->T, 6:C->A, 6:C->T, 7:A->C, 7:A->G, 8:C->A, 8:C->T, 9:G->A, 10:T->C, 10:T->G, 11:A->C, 11:A->G, 12:A->C, 12:A->G, 12:A->T, 13:A->C, 13:A->T, 14:T->A, 14:T->G, 15:A->C, 15:A->G, 16:T->G, 17:T->C, 17:T->G, 18:G->A, 18:G->C, 18:G->T, 19:G->A, 19:G->T, 20:C->A, 20:C->G, 20:C->T, 21:G->A, 21:…
hsa-miR-26a-5p	46	Unmutated, -1:A->C, -1:G->C, 0:T->A, 0:T->C, 0:T->G, 1:T->A, 1:T->C, 2:C->A, 2:C->T, 3:A->C, 3:A->G, 3:A->T, 4:A->C, 4:A->G, 5:G->T, 6:T->A, 6:T->C, 7:A->C, 8:A->C, 9:T->C, 10:C->T, 11:C->A, 11:C->T, 12:A->C, 12:A->G, 13:G->T, 15:A->C, 15:A->G, 16:T->C, 16:T->G, 17:A->C, 17:A->G, 18:G->A, 18:G->T, 19:G->A, 19:G->T, 20:C->A, 20:C->T, 21:T->A, 21:T->C, 21:T->G, 22:G->A, 22:G->C, 22:G->T, 23:T->A
hsa-miR-192-5p	43	Unmutated, -1:T->C, 0:C->A, 0:C->T, 1:T->A, 1:T->C, 1:T->G, 2:G->A, 2:G->C, 2:G->T, 3:A->C, 3:A->G, 3:A->T, 5:C->A, 5:C->G, 6:T->C, 7:A->C, 9:G->T, 10:A->C, 10:A->G, 11:A->C, 13:T->C, 14:G->T, 15:A->C, 15:A->G, 16:C->T, 17:A->C, 17:A->G, 18:G->A, 18:G->C, 18:G->T, 19:C->A, 19:C->G, 19:C->T, 20:C->A, 20:C->T, 21:A->C, 21:A->G, 21:A->T, 22:G->A, 22:G->T, 23:T->A, 24:G->T
hsa-miR-181a-5p	36	Unmutated, 0:A->C, 0:A->T, 1:A->C, 1:A->G, 3:A->C, 3:A->G, 3:A->T, 5:T->C, 6:C->A, 6:C->T, 7:A->C, 7:A->G, 8:A->C, 9:C->T, 10:G->A, 10:G->T, 11:C->A, 11:C->T, 12:T->C, 13:G->T, 16:G->C, 16:G->T, 17:G->T, 18:T->A, 18:T->C, 18:T->G, 19:G->A, 19:G->T, 20:A->C, 20:A->G, 20:A->T, 21:G->A, 21:G->T, 22:T->A, 22:T->G
hsa-let-7f-5p	35	Unmutated, -1:A->C, -1:G->C, 0:T->C, 0:T->G, 1:G->A, 1:G->C, 1:G->T, 2:A->C, 3:G->T, 5:T->C, 5:T->G, 7:G->T, 8:T->C, 9:A->C, 9:A->G, 10:G->T, 11:A->C, 11:A->G, 11:A->T, 12:T->C, 15:T->C, 15:T->G, 16:A->C, 17:T->A, 17:T->C, 18:A->C, 19:G->A, 19:G->T, 20:T->A, 20:T->G, 21:T->A, 21:T->G, 22:G->A, 22:T->A
[truncated: 320 more rows]

## Sheet: Supplemental Table 5
Table S5: List of all isoforms found for known miRNAs expressed in our 1,097 samples. Only miRNAs and their variants covered by at least 30 reads in 100 samples were considered.
[truncated: 278 more rows]

[truncated: 3 more sheets: Supplemental Table 6, Supplemental Table 7, Supplemental Table 8]
